# Supplementary material for: Transcriptomic Profiling of Fusarium pseudograminearum in Response to Carbendazim, Pyraclostrobin, Tebuconazole, and Phenamacril
Source: J Fungi (Basel). 2023 Mar 8;9(3):334. doi: 10.3390/jof9030334 (PMC10057576; doi:10.3390/jof9030334)
Supplement: Supplementary file 1 [file jof-09-00334-s001.zip]

Archive with 9 entries (9 files):
- Fig S1.pdf
- Fig S2.pdf
- Table S1.xlsx
- Table S2.xlsx
- Table S3.xlsx
- Table S4.xlsx
- Table S5.xlsx
- Table S6.xlsx
- Table S7.xlsx
