# Supplementary material for: Transcriptomic Profiling of Fusarium pseudograminearum in Response to Carbendazim, Pyraclostrobin, Tebuconazole, and Phenamacril
Source: J Fungi (Basel). 2023 Mar 8;9(3):334. doi: 10.3390/jof9030334 (PMC10057576; doi:10.3390/jof9030334)
Supplement: Supplementary file 1 [file jof-09-00334-s001.zip › Table S1.xlsx]

## Sheet: Sheet1
Table S1 Primers used for RT-qPCR analysis
Gene	Full name	Gene number	Primer （5’-3’）	Length（bp）
CYS3	Cystathionine gamma-lyase	FPSE_01836-F	CATCGCCAAGAAGCAGCAC	192
		FPSE_01836-R	TGATCCCGAGGAATACCAG
AGP2	General amino acid permease	FPSE_00244-F	TATCCCTATCTACTGTTTCGC	128
		FPSE_00244-R	AGTCCACAATACCTCCACC
FABL	Enoyl-[acyl-carrier-protein] reductase	FPSE_00223-F	ATCAAGGGAAGCCCACAGT	160
		FPSE_00223-R	CTGCCCACTCCTTCGTTCT
ZRA1	ZEB2-regulated ABC transporter 1	FPSE_06011-F	GGGCGGACGCACAATCTAC	115
		FPSE_06011-R	CCACTCAGCAGGGTTCTCG
GNPDA1	Glucosamine-6-phosphate isomerase 1	FPSE_09015-F	ACGAGGACGCCACATTAGA	171
		FPSE_09015-R	CAGGAGCGATGATGACAGG
RIB3	3,4-dihydroxy-2-butanone 4-phosphate synthase	FPSE_05668-F	TCGCTGCTGAAGATGTGAC	165
		FPSE_05668-R	CGACGGAAATAGTGTAGGC
PDH1	Phytoene desaturase	FPSE_02161-F	TGCCTTCCGAAACTACACT	179
		FPSE_02161-R	CACCCAATCCTTTGTTACGAG
MDR1	ABC multidrug transporter	FPSE_11895-F	TCGTCACGGTTTGATTGGC	122
		FPSE_11895-R	ATCCTTCAGGTAGGGCAGA
AFVA	NADPH dehydrogenase	FPSE_01729-F	TGGACTTATGATGGTGGAGG	144
		FPSE_01729-R	ATGGCGATGTTGGTGTTTT	123
TEF1a	Elongation factor 1-alpha	FPSE_11980F	ATCGGTGGTATTGGAACGGT	123
		FPSE_11980R	GTGGTGCATCTCAACGGACT	123
