# Supplementary material for: Transcriptomic Profiling of Fusarium pseudograminearum in Response to Carbendazim, Pyraclostrobin, Tebuconazole, and Phenamacril
Source: J Fungi (Basel). 2023 Mar 8;9(3):334. doi: 10.3390/jof9030334 (PMC10057576; doi:10.3390/jof9030334)
Supplement: Supplementary file 1 [file jof-09-00334-s001.zip › Table S2.xlsx]

## Sheet: Sheet1
Table S2 Sensitivity of F. pseudograminearum strain XX1809 to the four fungicides
Fugicide	regression equation	r	EC50(μg/mL)
pyraclostrobin	y=5.7932+0.9641x	0.977	0.1504
carbendazim	y=5.6687+2.2394x	0.944	0.5028
phenamacril	y=6.1573+1.7752x	0.981	0.2229
tebuconazole	y=6.5177+1.6541x	0.978	0.1209
