# Supplementary material for: Transcriptomic Profiling of Fusarium pseudograminearum in Response to Carbendazim, Pyraclostrobin, Tebuconazole, and Phenamacril
Source: J Fungi (Basel). 2023 Mar 8;9(3):334. doi: 10.3390/jof9030334 (PMC10057576; doi:10.3390/jof9030334)
Supplement: Supplementary file 1 [file jof-09-00334-s001.zip › Table S3.xlsx]

## Sheet: Sheet1
Table S3 Summary of transcriptome sequencing datasets
Group	Smaple	Raw reads (bp)	Raw bases (G)	Clean reads (bp)	Clean bases (G)	Error rate(%)	Q20(%)	Q30(%)	GC content(%)	Total mapped	Multiple mapped	Uniquely mapped
CK	CK_1	47890478	7.23146	47349280	7.0351	0.0247	98.07	94.46	51.59	41517640(87.68%)	113920(0.24%)	41403720(87.44%)
	CK_2	41548518	6.27383	41130160	6.06261	0.0246	98.2	94.59	51.67	37637907(91.51%)	104188(0.25%)	37533719(91.26%)
	CK_3	53138386	8.0239	52665168	7.82261	0.0244	98.26	94.79	51.65	46680728(88.64%)	156569(0.3%)	46524159(88.34%)
PYR	PYR_1	61655466	9.30998	61041952	8.9497	0.0248	98.09	94.31	51.27	53484256(87.62%)	193585(0.32%)	53290671(87.3%)
	PYR_2	48270642	7.28887	47752016	7.05219	0.0243	98.27	94.84	51.62	43108429(90.28%)	158475(0.33%)	42949954(89.94%)
	PYR_3	47034992	7.10228	46627534	6.87263	0.0244	98.25	94.75	51.65	42049820(90.18%)	141029(0.3%)	41908791(89.88%)
CAR	CAR_1	47730216	7.20726	47213810	6.94082	0.0252	97.94	93.93	51.52	42319717(89.63%)	87089(0.18%)	42232628(89.45%)
	CAR_2	51275096	7.74254	50857836	7.49403	0.0242	98.32	94.91	51.7	44170546(86.85%)	109574(0.22%)	44060972(86.64%)
	CAR_3	51348400	7.75361	50998230	7.50985	0.0243	98.3	94.88	51.72	44921980(88.09%)	102063(0.2%)	44819917(87.89%)
PHE	PHE_1	51516546	7.779	50969890	7.51491	0.0245	98.19	94.63	51.74	44430932(87.17%)	94410(0.19%)	44336522(86.99%)
	PHE_2	47503088	7.17297	47140264	6.98387	0.0249	98.09	94.25	51.2	38287060(81.22%)	201344(0.43%)	38085716(80.79%)
	PHE_3	51753846	7.81483	51302790	7.56096	0.0248	98.12	94.35	51.48	44331147(86.41%)	127212(0.25%)	44203935(86.16%)
TEB	TEB_1	51331126	7.751	50780398	7.47045	0.0249	98.06	94.21	51.69	45998242(90.58%)	137530(0.27%)	45860712(90.31%)
	TEB_2	44133664	6.66418	43668746	6.40325	0.0251	98	94.06	51.74	39866878(91.29%)	103978(0.24%)	39762900(91.06%)
	TEB_3	50114308	7.56726	49566534	7.27949	0.0251	98.01	94.04	51.6	43503488(87.77%)	123176(0.25%)	43380312(87.52%)
