# Supplementary material for: Transcriptomic Profiling of Fusarium pseudograminearum in Response to Carbendazim, Pyraclostrobin, Tebuconazole, and Phenamacril
Source: J Fungi (Basel). 2023 Mar 8;9(3):334. doi: 10.3390/jof9030334 (PMC10057576; doi:10.3390/jof9030334)
Supplement: Supplementary file 1 [file jof-09-00334-s001.zip › Table S4.xlsx]

## Sheet: Sheet1
Table S4 The normalized expression level (TPM) and annotation information of all identified genes in transcriptomic analysis
gene_name	CK_1	CK_2	CK_3	PYR_1	PYR_2	PYR_3	CAR_1	CAR_2	CAR_3	PHE_1	PHE_2	PHE_3	TEB_1	TEB_2	TEB_3	GO_id	Go_description	KO_id	KO_name	Pathway_id	Pathway_definition	COG_id	COG_Functional_Categories	NR_hit-name	NR_description	Swiss-Prot_hit-name	Swiss-Prot_description	Pfam_id	Domain	Domain_description
FPSE_00001	0	0	0	0	0	0	0	0	0	0	0	0	0	0	0									XP_009251396.1	hypothetical protein FPSE_00001 [Fusarium pseudograminearum CS3096]
FPSE_00002	0.13	0	0.11	0	0.12	0.11	0.23	0.12	0	0	0	0	0.44	0.13	0									XP_009251397.1	hypothetical protein FPSE_00002, partial [Fusarium pseudograminearum CS3096]			PF00024.27;PF14295.7	PAN_1;PAN_4	PAN domain;PAN domain
FPSE_00003	0	0	0	1.69	0	0	0.32	0	0	0	0	0	1.18	0.69	0.64									XP_009251398.1	hypothetical protein FPSE_00003 [Fusarium pseudograminearum CS3096]
FPSE_00004	0.94	0.74	3.55	1.65	1.46	2.45	0.16	0.89	2.44	0.27	0.79	0.11	2.83	2.26	2.53	GO:0016491	MF:oxidoreductase activity	K00293	LYS9	map00310;map00300	Lysine degradation;Lysine biosynthesis	COG1748	E:Amino acid transport and metabolism	XP_009251399.1	hypothetical protein FPSE_00004 [Fusarium pseudograminearum CS3096]	sp|Q9P4R4|LYS9_MAGO7	Saccharopine dehydrogenase [NADP(+), L-glutamate-forming] OS=Magnaporthe oryzae (strain 70-15 / ATCC MYA-4617 / FGSC 8958) OX=242507 GN=LYS3 PE=1 SV=2	PF16653.6;PF03435.19;PF01488.21;PF13460.7	Sacchrp_dh_C;Sacchrp_dh_NADP;Shikimate_DH;NAD_binding_10	Saccharopine dehydrogenase C-terminal domain;Saccharopine dehydrogenase NADP binding domain;Shikimate / quinate 5-dehydrogenase;NAD(P)H-binding
FPSE_00005	12.35	7.31	2.37	15.85	7.06	2.73	18.35	20.35	5.63	16.16	2.49	7.38	6.45	8.66	4.49							ENOG4110WSN	S:Function unknown	XP_009251400.1	hypothetical protein FPSE_00005 [Fusarium pseudograminearum CS3096]
FPSE_00006	0	0	0	0.02	0.02	0	0	0.05	0	0.02	0.11	0.02	0	0.1	0	GO:0031047;GO:0003676;GO:0003743	BP:gene silencing by RNA;MF:nucleic acid binding;MF:translation initiation factor activity	K11593	ELF2C, AGO			ENOG410XP07	J:Translation, ribosomal structure and biogenesis	XP_009251401.1	hypothetical protein FPSE_00006 [Fusarium pseudograminearum CS3096]	sp|O74957|AGO1_SCHPO	Protein argonaute OS=Schizosaccharomyces pombe (strain 972 / ATCC 24843) OX=284812 GN=ago1 PE=1 SV=1	PF02171.18;PF16486.6;PF02170.23;PF08699.11;PF16488.6;PF16487.6	Piwi;ArgoN;PAZ;ArgoL1;ArgoL2;ArgoMid	Piwi domain;N-terminal domain of argonaute;PAZ domain;Argonaute linker 1 domain;Argonaute linker 2 domain;Mid domain of argonaute
FPSE_00007	2.53	2.15	2.97	1.12	1.49	0.66	1.45	2.51	3.32	1.19	1.8	1.82	3.09	3.2	2.62	GO:0005737;GO:0005634;GO:0006397	CC:cytoplasm;CC:nucleus;BP:mRNA processing	K14408	CSTF3, RNA14	map03015	mRNA surveillance pathway	COG5107	A:RNA processing and modification	XP_009251402.1	hypothetical protein FPSE_00007 [Fusarium pseudograminearum CS3096]	sp|Q4IR09|RNA14_GIBZE	mRNA 3'-end-processing protein RNA14 OS=Gibberella zeae (strain PH-1 / ATCC MYA-4620 / FGSC 9075 / NRRL 31084) OX=229533 GN=RNA14 PE=3 SV=1	PF05843.15	Suf	Suppressor of forked protein (Suf
FPSE_00008	8.29	8.77	16.25	11.81	12.17	6.14	5.6	14.22	20.24	6.78	10.13	10.71	16.41	19.52	13.93	GO:0030466;GO:0042393;GO:0033523;GO:0035066;GO:0006336;GO:0043486;GO:0005829;GO:0006335;GO:0006333;GO:0043618;GO:0000781;GO:0006334;GO:0006348;GO:0016573;GO:0006337;GO:0001207;GO:0001932;GO:0032968;GO:0005634	BP:chromatin silencing at silent mating-type cassette;MF:histone binding;BP:histone H2B ubiquitination;BP:positive regulation of histone acetylation;BP:DNA replication-independent nucleosome assembly;BP:histone exchange;CC:cytosol;BP:DNA replication-dependent nucleosome assembly;BP:chromatin assembly or disassembly;BP:regulation of transcription from RNA polymerase II promoter in response to stre…	K10753	ASF1			COG5137;COG5137	B:Chromatin structure and dynamics;K:Transcription	XP_009251403.1	hypothetical protein FPSE_00008 [Fusarium pseudograminearum CS3096]	sp|Q4IR08|ASF1_GIBZE	Histone chaperone ASF1 OS=Gibberella zeae (strain PH-1 / ATCC MYA-4620 / FGSC 9075 / NRRL 31084) OX=229533 GN=ASF1 PE=3 SV=1	PF04729.14	ASF1_hist_chap	ASF1 like histone chaperone
FPSE_00009	7.27	4.45	6.89	21.2	22.15	2.1	0.76	6.47	9.96	1.77	7.47	7.56	11.04	9.65	11.15	GO:0016021	CC:integral component of membrane					ENOG410YB69	S:Function unknown	XP_009251404.1	hypothetical protein FPSE_00009 [Fusarium pseudograminearum CS3096]			PF01544.19	CorA	CorA-like Mg2+ transporter protein
FPSE_00010	17.72	20.07	20.2	10.52	12.33	12.94	10.8	16.41	20.05	9.68	15.04	14.03	19.99	19.19	17.82	GO:0003700	MF:transcription factor activity, sequence-specific DNA binding					COG5224	K:Transcription	XP_009251405.1	hypothetical protein FPSE_00010 [Fusarium pseudograminearum CS3096]	sp|P06774|HAP2_YEAST	Transcriptional activator HAP2 OS=Saccharomyces cerevisiae (strain ATCC 204508 / S288c) OX=559292 GN=HAP2 PE=1 SV=1	PF02045.16	CBFB_NFYA	CCAAT-binding transcription factor (CBF-B/NF-YA) subunit B
FPSE_00011	3.43	2.85	11.13	4.8	4.89	5.28	0.39	0.6	1.97	0	2.36	1.31	10.44	6.75	6.6	GO:0045454;GO:0004601;GO:0005623;GO:0051920	BP:cell redox homeostasis;MF:peroxidase activity;CC:cell;MF:peroxiredoxin activity	K11187	PRDX5	map04146	Peroxisome	COG0678	O:Posttranslational modification, protein turnover, chaperones	XP_009251406.1	hypothetical protein FPSE_00011 [Fusarium pseudograminearum CS3096]	sp|O14313|PMP20_SCHPO	Peroxisomal membrane associated protein 20 OS=Schizosaccharomyces pombe (strain 972 / ATCC 24843) OX=284812 GN=pmp20 PE=1 SV=2	PF08534.11;PF00578.22	Redoxin;AhpC-TSA	Redoxin;AhpC/TSA family
FPSE_00012	0	0	0	0.69	0	0	0	0	0	0	0	0.29	0	0	0							ENOG4110XXE;ENOG4110X0M	S:Function unknown;S:Function unknown	XP_009251407.1	hypothetical protein FPSE_00012 [Fusarium pseudograminearum CS3096]
FPSE_00013	3.73	3.78	3.83	3.5	4.54	3.15	3.26	5.75	3.6	2.34	2.57	2.92	6.58	6.24	6.27	GO:0016021;GO:0043087;GO:0007165;GO:0005524;GO:0004672	CC:integral component of membrane;BP:regulation of GTPase activity;BP:signal transduction;MF:ATP binding;MF:protein kinase activity	K05767	IQGAP2_3			COG5261	Z:Cytoskeleton	XP_009251408.1	hypothetical protein FPSE_00013 [Fusarium pseudograminearum CS3096]	sp|P33277|GAP1_SCHPO	GTPase-activating protein OS=Schizosaccharomyces pombe (strain 972 / ATCC 24843) OX=284812 GN=gap1 PE=4 SV=1	PF00616.20;PF03836.16	RasGAP;RasGAP_C	GTPase-activator protein for Ras-like GTPase;RasGAP C-terminus
FPSE_00014	6.6	5.42	5.83	5.7	7.6	7.98	3.89	6.06	6.03	5.13	5.24	5.49	5.69	6.85	5.65	GO:0016021;GO:0043087;GO:0007165;GO:0005524;GO:0004672	CC:integral component of membrane;BP:regulation of GTPase activity;BP:signal transduction;MF:ATP binding;MF:protein kinase activity					ENOG410YRNW	S:Function unknown	XP_009251409.1	hypothetical protein FPSE_00014 [Fusarium pseudograminearum CS3096]	sp|Q6JQN1|ACD10_HUMAN	Acyl-CoA dehydrogenase family member 10 OS=Homo sapiens OX=9606 GN=ACAD10 PE=1 SV=1	PF01636.24;PF02958.21;PF01633.21	APH;EcKinase;Choline_kinase	Phosphotransferase enzyme family;Ecdysteroid kinase;Choline/ethanolamine kinase
FPSE_00015	25.33	8.43	13.42	41.88	68.72	83.65	8.97	17	13.9	11.93	12.04	11.48	15.69	11.06	32.3	GO:0008168;GO:0032259;GO:0003676	MF:methyltransferase activity;BP:methylation;MF:nucleic acid binding	K19589	N6AMT1			COG2890	J:Translation, ribosomal structure and biogenesis	XP_009251410.1	hypothetical protein FPSE_00015 [Fusarium pseudograminearum CS3096]	sp|Q03920|MTQ2_YEAST	eRF1 methyltransferase catalytic subunit MTQ2 OS=Saccharomyces cerevisiae (strain ATCC 204508 / S288c) OX=559292 GN=MTQ2 PE=1 SV=1
FPSE_00016	4.87	9.45	17.7	13.86	6.35	11.44	7.36	12.37	17.63	7.93	6.87	11.37	24.7	16.73	19.94	GO:0046540;GO:0000387;GO:0000243;GO:0005829;GO:0071004;GO:0005685;GO:0005634;GO:0005682;GO:0003729	CC:U4/U6 x U5 tri-snRNP complex;BP:spliceosomal snRNP assembly;CC:commitment complex;CC:cytosol;CC:U2-type prespliceosome;CC:U1 snRNP;CC:nucleus;CC:U5 snRNP;MF:mRNA binding	K11087	SNRPD1, SMD1	map03040	Spliceosome	COG1958	J:Translation, ribosomal structure and biogenesis	XP_025587720.1	uncharacterized protein FVRRES_00512 [Fusarium venenatum]	sp|O42661|SMD1_SCHPO	Small nuclear ribonucleoprotein Sm D1 OS=Schizosaccharomyces pombe (strain 972 / ATCC 24843) OX=284812 GN=smd1 PE=1 SV=1	PF01423.23	LSM	LSM domain
FPSE_00017	1.58	0.85	1.5	1.5	1.69	1.22	0.38	1.69	1.55	0.84	0.97	1.26	1.82	2.48	2.35	GO:0031625;GO:0006511	MF:ubiquitin protein ligase binding;BP:ubiquitin-dependent protein catabolic process	K03869	CUL3	map04120	Ubiquitin mediated proteolysis	COG5647	J:Translation, ribosomal structure and biogenesis	XP_009251412.1	hypothetical protein FPSE_00017 [Fusarium pseudograminearum CS3096]	sp|Q09760|CUL3_SCHPO	Cullin-3 OS=Schizosaccharomyces pombe (strain 972 / ATCC 24843) OX=284812 GN=cul3 PE=1 SV=2	PF00888.23;PF10557.10	Cullin;Cullin_Nedd8	Cullin family;Cullin protein neddylation domain
FPSE_00018	9.85	6.7	5.64	8.5	3.25	2.96	4.85	7.58	7.2	0	8.68	3.64	16.12	12.86	13.7	GO:0046540;GO:0000398;GO:0008266;GO:0003723;GO:0005688;GO:0005681	CC:U4/U6 x U5 tri-snRNP complex;BP:mRNA splicing, via spliceosome;MF:poly(U) RNA binding;MF:RNA binding;CC:U6 snRNP;CC:spliceosomal complex	K12621	LSM2	map03018;map03040	RNA degradation;Spliceosome	COG1958;ENOG4111W8X	J:Translation, ribosomal structure and biogenesis;K:Transcription	XP_009251413.1	hypothetical protein FPSE_00018 [Fusarium pseudograminearum CS3096]	sp|P38203|LSM2_YEAST	U6 snRNA-associated Sm-like protein LSm2 OS=Saccharomyces cerevisiae (strain ATCC 204508 / S288c) OX=559292 GN=LSM2 PE=1 SV=1	PF01423.23	LSM	LSM domain
FPSE_00019	5.03	2.24	2.52	1.79	3.41	2.2	1.66	2.46	1.49	2.03	1.37	1.63	2.18	1.86	2.65			K15340	DCLRE1A, SNM1A, PSO2			COG1236	K:Transcription	XP_009251414.1	hypothetical protein FPSE_00019 [Fusarium pseudograminearum CS3096]	sp|Q10264|PSO2_SCHPO	DNA cross-link repair protein pso2/snm1 OS=Schizosaccharomyces pombe (strain 972 / ATCC 24843) OX=284812 GN=pso2 PE=3 SV=3	PF07522.15;PF12706.8	DRMBL;Lactamase_B_2	DNA repair metallo-beta-lactamase;Beta-lactamase superfamily domain
FPSE_00020	1.97	3.51	2.49	3.65	3.57	2.37	2.4	2.91	3.17	1.37	4.65	3.6	6.67	4.89	4.49							ENOG410YUUU	S:Function unknown	XP_009251415.1	hypothetical protein FPSE_00020 [Fusarium pseudograminearum CS3096]
FPSE_00021	2.13	1.35	2.34	1.15	1.88	1.86	0.83	2.38	2.29	1.24	1.19	1.17	1.78	1.7	1.77	GO:0005524;GO:0004672	MF:ATP binding;MF:protein kinase activity					ENOG410XP9G	S:Function unknown	XP_009251416.1	hypothetical protein FPSE_00021 [Fusarium pseudograminearum CS3096]	sp|O75011|NAK1_SCHPO	Serine/threonine-protein kinase nak1 OS=Schizosaccharomyces pombe (strain 972 / ATCC 24843) OX=284812 GN=nak1 PE=1 SV=1	PF00069.26;PF07714.18	Pkinase;PK_Tyr_Ser-Thr	Protein kinase domain;Protein tyrosine and serine/threonine kinase
FPSE_00022	1.09	0.58	1.51	2.25	2.65	1.4	0.27	0.72	1.26	0.26	0.56	0.46	1.55	0.8	1.81			K11137	TELO2, TEL2			ENOG410XR2X	S:Function unknown	XP_009251417.1	hypothetical protein FPSE_00022 [Fusarium pseudograminearum CS3096]	sp|Q9P3W5|TEL2_SCHPO	DNA replication checkpoint protein tel2 OS=Schizosaccharomyces pombe (strain 972 / ATCC 24843) OX=284812 GN=tel2 PE=1 SV=1	PF10193.10	Telomere_reg-2	Telomere length regulation protein
FPSE_00023	11.54	5.43	11.23	12.76	18.43	11.53	1.83	6.35	5.14	2.51	3.94	3.24	11.22	7.76	10.8	GO:0045116;GO:0019781	BP:protein neddylation;MF:NEDD8 activating enzyme activity	K10686	UBE1C, UBA3	map04120	Ubiquitin mediated proteolysis	COG0476	S:Function unknown	XP_009251418.1	hypothetical protein FPSE_00023 [Fusarium pseudograminearum CS3096]	sp|Q8TBC4|UBA3_HUMAN	NEDD8-activating enzyme E1 catalytic subunit OS=Homo sapiens OX=9606 GN=UBA3 PE=1 SV=2	PF00899.22;PF08825.11;PF01488.21;PF14732.7	ThiF;E2_bind;Shikimate_DH;UAE_UbL	ThiF family;E2 binding domain;Shikimate / quinate 5-dehydrogenase;Ubiquitin/SUMO-activating enzyme ubiquitin-like domain
FPSE_00024	27.77	29.12	21.98	23.3	27.57	35.2	19.39	41.39	46.48	24	38.96	42.6	18.51	14.83	19.76	GO:0003899;GO:0046983;GO:0006351;GO:0003677	MF:DNA-directed RNA polymerase activity;MF:protein dimerization activity;BP:transcription, DNA-templated;MF:DNA binding	K03027	RPC40, POLR1C	map03020	RNA polymerase	COG0202	K:Transcription	XP_009251419.1	hypothetical protein FPSE_00024 [Fusarium pseudograminearum CS3096]	sp|O94616|RPAC1_SCHPO	DNA-directed RNA polymerases I and III subunit RPAC1 OS=Schizosaccharomyces pombe (strain 972 / ATCC 24843) OX=284812 GN=rpc40 PE=3 SV=1	PF01193.25;PF01000.27	RNA_pol_L;RNA_pol_A_bac	RNA polymerase Rpb3/Rpb11 dimerisation domain;RNA polymerase Rpb3/RpoA insert domain
FPSE_00025	28726.8	25951.3	29403.2	38725.3	31689.9	32900.8	23628.7	30356.1	31033.2	28432.3	41117.3	39821.4	21975.7	21379.3	23360.9							ENOG4110WJY	S:Function unknown	XP_009251420.1	hypothetical protein FPSE_00025 [Fusarium pseudograminearum CS3096]
FPSE_00026	2.35	2.09	2.63	1.79	2.4	2.29	1.42	2.61	2.71	1.54	1.76	2	3.29	2.51	3.04	GO:0044614;GO:0016973;GO:0017056;GO:0000055;GO:0000056	CC:nuclear pore cytoplasmic filaments;BP:poly(A)+ mRNA export from nucleus;MF:structural constituent of nuclear pore;BP:ribosomal large subunit export from nucleus;BP:ribosomal small subunit export from nucleus	K18715	NUP159			ENOG410YBVS;ENOG4111BAC;ENOG410ZU7R	U:Intracellular trafficking, secretion, and vesicular transport;S:Function unknown;S:Function unknown	XP_009251421.1	hypothetical protein FPSE_00026 [Fusarium pseudograminearum CS3096]	sp|G0SBS8|NU159_CHATD	Nucleoporin NUP159 OS=Chaetomium thermophilum (strain DSM 1495 / CBS 144.50 / IMI 039719) OX=759272 GN=NUP159 PE=1 SV=1	PF13634.7;PF16755.6;PF12894.8	Nucleoporin_FG;NUP214;ANAPC4_WD40	Nucleoporin FG repeat region;Nucleoporin or Nuclear pore complex subunit NUP214=Nup159;Anaphase-promoting complex subunit 4 WD40 domain
FPSE_00027	8.79	6.72	10.45	6.72	5.91	7.66	2.81	6.09	5.25	4.86	4.19	3.88	11.72	10.1	12.37	GO:0051603;GO:0005839;GO:0043161;GO:0005634;GO:0010499;GO:0019774;GO:0004298;GO:0034515	BP:proteolysis involved in cellular protein catabolic process;CC:proteasome core complex;BP:proteasome-mediated ubiquitin-dependent protein catabolic process;CC:nucleus;BP:proteasomal ubiquitin-independent protein catabolic process;CC:proteasome core complex, beta-subunit complex;MF:threonine-type endopeptidase activity;CC:proteasome storage granule	K02739	PSMB7	map03050	Proteasome	COG0638	S:Function unknown	XP_009251422.1	hypothetical protein FPSE_00027 [Fusarium pseudograminearum CS3096]	sp|P25043|PSB2_YEAST	Proteasome subunit beta type-2 OS=Saccharomyces cerevisiae (strain ATCC 204508 / S288c) OX=559292 GN=PUP1 PE=1 SV=1	PF00227.27;PF12465.9	Proteasome;Pr_beta_C	Proteasome subunit;Proteasome beta subunits C terminal
FPSE_00028	11.85	8.93	10.6	8.88	13.71	10.46	5.03	9.78	8.72	4.95	6.4	5.56	13	14.67	16.74							ENOG410Y94Y	S:Function unknown	XP_009251423.1	hypothetical protein FPSE_00028 [Fusarium pseudograminearum CS3096]	sp|P87159|NIF1_SCHPO	Mitosis inhibitor nif1 OS=Schizosaccharomyces pombe (strain 972 / ATCC 24843) OX=284812 GN=nif1 PE=1 SV=1	PF08238.13	Sel1	Sel1 repeat
FPSE_00029	0	0	0	0	0	0	0	0	0	0	0	0	0	0	0									XP_009251424.1	hypothetical protein FPSE_00029 [Fusarium pseudograminearum CS3096]
FPSE_00030	6.19	3.77	8.73	6.6	7.69	8	3.22	4.15	6.29	3.31	3.41	3.81	10.13	7.98	9.6	GO:0016021	CC:integral component of membrane	K20367	ERGIC3, ERV46			ENOG410XP7X	S:Function unknown	XP_009251425.1	hypothetical protein FPSE_00030 [Fusarium pseudograminearum CS3096]	sp|Q09895|YAI8_SCHPO	Uncharacterized protein C24B11.08c OS=Schizosaccharomyces pombe (strain 972 / ATCC 24843) OX=284812 GN=SPAC24B11.08c PE=3 SV=1	PF07970.13;PF13850.7	COPIIcoated_ERV;ERGIC_N	Endoplasmic reticulum vesicle transporter;Endoplasmic Reticulum-Golgi Intermediate Compartment (ERGIC
FPSE_00031	1.34	0.86	1.19	0.68	0.38	0	0.95	1.27	1.06	0.74	0.12	0.56	0.98	0.62	1.53	GO:0031124;GO:0003723	BP:mRNA 3'-end processing;MF:RNA binding	K14407	CSTF2, RNA15	map03015	mRNA surveillance pathway	ENOG410XQBV	S:Function unknown	XP_009251426.1	hypothetical protein FPSE_00031 [Fusarium pseudograminearum CS3096]	sp|Q8BIQ5|CSTF2_MOUSE	Cleavage stimulation factor subunit 2 OS=Mus musculus OX=10090 GN=Cstf2 PE=1 SV=2	PF14327.7;PF00076.23;PF14304.7	CSTF2_hinge;RRM_1;CSTF_C	Hinge domain of cleavage stimulation factor subunit 2;RNA recognition motif. (a.k.a. RRM, RBD, or RNP domain;Transcription termination and cleavage factor C-terminal
FPSE_00032	19.79	16.16	15.2	4.62	8.11	5.24	9.71	15.89	15.08	10.79	10.32	13.77	7.35	9.55	11.01	GO:0016021	CC:integral component of membrane	K16073	ALR, MNR			COG0598	P:Inorganic ion transport and metabolism	XP_009251427.1	hypothetical protein FPSE_00032 [Fusarium pseudograminearum CS3096]	sp|O13779|YF2E_SCHPO	Putative metal ion transporter C17A12.14 OS=Schizosaccharomyces pombe (strain 972 / ATCC 24843) OX=284812 GN=SPAC17A2.14 PE=1 SV=4	PF01544.19	CorA	CorA-like Mg2+ transporter protein
FPSE_00033	3.59	3.49	2.85	1.18	1.33	1.69	3.57	4.34	3.56	2.03	1.47	1.57	3.43	2.74	2.97	GO:0042254	BP:ribosome biogenesis	K14771	NOC4, UTP19			ENOG410YJPG	S:Function unknown	XP_009251428.1	hypothetical protein FPSE_00033 [Fusarium pseudograminearum CS3096]	sp|O94372|YG06_SCHPO	Uncharacterized protein C1604.06c OS=Schizosaccharomyces pombe (strain 972 / ATCC 24843) OX=284812 GN=SPBC1604.06c PE=3 SV=1	PF03914.18	CBF	CBF/Mak21 family
FPSE_00034	284.67	240.54	332.1	206.66	228.22	240.85	162.39	215.2	258.3	161.26	182.37	185.45	371.82	319.42	296.56	GO:0015986;GO:0015078;GO:0000276	BP:ATP synthesis coupled proton transport;MF:hydrogen ion transmembrane transporter activity;CC:mitochondrial proton-transporting ATP synthase complex, coupling factor F(o	K02127	ATPeF0B, ATP5F1, ATP4	map00190	Oxidative phosphorylation	ENOG410ZUQH	I:Lipid transport and metabolism	XP_009251429.1	hypothetical protein FPSE_00034 [Fusarium pseudograminearum CS3096]	sp|Q7SE71|ATPF_NEUCR	ATP synthase subunit 4, mitochondrial OS=Neurospora crassa (strain ATCC 24698 / 74-OR23-1A / CBS 708.71 / DSM 1257 / FGSC 987) OX=367110 GN=atp-3 PE=3 SV=1	PF05405.15	Mt_ATP-synt_B	Mitochondrial ATP synthase B chain precursor (ATP-synt_B
FPSE_00035	40.33	36.5	19.55	10.12	11.36	7.36	58.69	31.07	25.37	49.06	22.44	33.89	13.91	22.27	17.88	GO:0016021	CC:integral component of membrane					ENOG410Y291	S:Function unknown	XP_009251430.1	hypothetical protein FPSE_00035 [Fusarium pseudograminearum CS3096]	sp|Q03707|SRC1_YEAST	Inner nuclear membrane protein SRC1 OS=Saccharomyces cerevisiae (strain ATCC 204508 / S288c) OX=559292 GN=SRC1 PE=1 SV=2	PF09402.11;PF12949.8	MSC;HeH	Man1-Src1p-C-terminal domain;HeH/LEM domain
FPSE_00036	11.04	6.08	7.3	5.78	7.3	4.54	2.94	3.65	3.77	2.33	2.16	2.97	9.12	7.78	7.85	GO:0006744;GO:0031314;GO:0016712;GO:0071949;GO:0016709	BP:ubiquinone biosynthetic process;CC:extrinsic component of mitochondrial inner membrane;MF:oxidoreductase activity, acting on paired donors, with incorporation or reduction of molecular oxygen, reduced flavin or flavoprotein as one donor, and incorporation of one atom of oxygen;MF:FAD binding;MF:oxidoreductase activity, acting on paired donors, with incorporation or reduction of molecular oxyge…	K06126	COQ6	map00130	Ubiquinone and other terpenoid-quinone biosynthesis	COG0654	S:Function unknown	XP_009251431.1	hypothetical protein FPSE_00036 [Fusarium pseudograminearum CS3096]	sp|P53318|COQ6_YEAST	Ubiquinone biosynthesis monooxygenase COQ6, mitochondrial OS=Saccharomyces cerevisiae (strain ATCC 204508 / S288c) OX=559292 GN=COQ6 PE=1 SV=1	PF01494.20;PF01266.25;PF07992.15;PF05834.13;PF08491.11	FAD_binding_3;DAO;Pyr_redox_2;Lycopene_cycl;SE	FAD binding domain;FAD dependent oxidoreductase;Pyridine nucleotide-disulphide oxidoreductase;Lycopene cyclase protein;Squalene epoxidase
FPSE_00037	72.1	48.69	64.28	39.36	43.86	48.17	16.77	41.73	39.72	22.96	23.85	26.4	65.94	57.59	48.52	GO:0051287;GO:0048038;GO:0016651	MF:NAD binding;MF:quinone binding;MF:oxidoreductase activity, acting on NAD(P)H	K03935	NDUFS2	map00190	Oxidative phosphorylation	COG0649	C:Energy production and conversion	XP_009251432.1	hypothetical protein FPSE_00037 [Fusarium pseudograminearum CS3096]	sp|P22142|NDUS2_NEUCR	NADH-ubiquinone oxidoreductase 49 kDa subunit, mitochondrial OS=Neurospora crassa (strain ATCC 24698 / 74-OR23-1A / CBS 708.71 / DSM 1257 / FGSC 987) OX=367110 GN=nuo-49 PE=1 SV=2	PF00346.20	Complex1_49kDa	Respiratory-chain NADH dehydrogenase, 49 Kd subunit
FPSE_00038	22.91	13.83	12.14	21.38	25.32	18.98	14.98	15.96	13.97	8.51	6.95	10.18	9.81	11.29	11.65	GO:0008080	MF:N-acetyltransferase activity					COG1670	C:Energy production and conversion	XP_009251433.1	hypothetical protein FPSE_00038 [Fusarium pseudograminearum CS3096]			PF13302.8;PF00583.26;PF13420.8	Acetyltransf_3;Acetyltransf_1;Acetyltransf_4	Acetyltransferase (GNAT) domain;Acetyltransferase (GNAT) family;Acetyltransferase (GNAT) domain
FPSE_00039	7.14	3.12	5.04	3.42	4.3	3.73	3.25	5.65	5.48	2.12	2.38	3.16	10.42	6	8.01	GO:0005634;GO:0008270;GO:0000981	CC:nucleus;MF:zinc ion binding;MF:RNA polymerase II transcription factor activity, sequence-specific DNA binding	K21632	WOR2			ENOG4111I3H	S:Function unknown	KAF0634955.1	hypothetical protein FPSE5266_00039 [Fusarium pseudograminearum]
FPSE_00040	3.81	3.08	2.07	1.06	2.12	2.5	1.06	3.12	4.45	0.45	1.29	1.61	5.36	3.29	4.56	GO:0005634;GO:0008270;GO:0000981	CC:nucleus;MF:zinc ion binding;MF:RNA polymerase II transcription factor activity, sequence-specific DNA binding	K21632	WOR2			ENOG4111I3H	S:Function unknown	XP_009251435.1	hypothetical protein FPSE_00040 [Fusarium pseudograminearum CS3096]			PF00172.19	Zn_clus	Fungal Zn(2)-Cys(6) binuclear cluster domain
FPSE_00041	3.37	1.28	2.64	1.71	2.06	1.47	0.75	2.03	3.05	1.57	0.91	0.73	3.62	3.28	3.79	GO:0005634;GO:0008270;GO:0000981	CC:nucleus;MF:zinc ion binding;MF:RNA polymerase II transcription factor activity, sequence-specific DNA binding	K21632	WOR2			ENOG4111I3H	S:Function unknown	XP_009251436.1	hypothetical protein FPSE_00041 [Fusarium pseudograminearum CS3096]
FPSE_00042	0.58	0.61	0.83	0.86	0.59	0.63	0.05	0.44	0.38	0	0.72	0.11	0.71	0.65	0.38	GO:0016021;GO:0016740	CC:integral component of membrane;MF:transferase activity					ENOG410ZJRB	S:Function unknown	XP_009251437.1	hypothetical protein FPSE_00042 [Fusarium pseudograminearum CS3096]			PF00024.27;PF02434.17	PAN_1;Fringe	PAN domain;Fringe-like
FPSE_00043	38.89	17.17	32.53	37.27	50.27	49.57	7.7	36.25	42.7	10.25	14.45	12.24	31.83	27.91	44.13	GO:0016021;GO:0006511;GO:0016579;GO:0036459	CC:integral component of membrane;BP:ubiquitin-dependent protein catabolic process;BP:protein deubiquitination;MF:thiol-dependent ubiquitinyl hydrolase activity	K11874	UBP16			ENOG410ZFKJ	O:Posttranslational modification, protein turnover, chaperones	XP_009251438.1	hypothetical protein FPSE_00043 [Fusarium pseudograminearum CS3096]	sp|P0CAQ1|UBP16_EMENI	Ubiquitin carboxyl-terminal hydrolase 16 OS=Emericella nidulans (strain FGSC A4 / ATCC 38163 / CBS 112.46 / NRRL 194 / M139) OX=227321 GN=ubp16 PE=3 SV=1	PF00443.30;PF13423.7	UCH;UCH_1	Ubiquitin carboxyl-terminal hydrolase;Ubiquitin carboxyl-terminal hydrolase
FPSE_00044	5.11	2.09	1.16	3.94	3.26	4.13	1.36	2.22	1.06	0.63	1.07	1.33	4.44	4.36	6.94							ENOG41118Y1	S:Function unknown	XP_009251439.1	hypothetical protein FPSE_00044 [Fusarium pseudograminearum CS3096]
FPSE_00045	63.53	34.66	37.19	50.63	80.67	60.88	28.13	40.71	32.39	24.79	14.87	21.65	36.21	45.95	73.15	GO:0015031;GO:0034045;GO:0005774;GO:0000422;GO:0000045	BP:protein transport;CC:pre-autophagosomal structure membrane;CC:vacuolar membrane;BP:mitophagy;BP:autophagosome assembly	K08330	ATG11	map04136;map04138;map04139	Autophagy - other;Autophagy - yeast;Mitophagy - yeast	ENOG410XUEE	Z:Cytoskeleton	XP_009251440.1	hypothetical protein FPSE_00045 [Fusarium pseudograminearum CS3096]	sp|A0A098D065|ATG11_GIBZE	Autophagy-related protein 11 OS=Gibberella zeae (strain PH-1 / ATCC MYA-4620 / FGSC 9075 / NRRL 31084) OX=229533 GN=ATG11 PE=3 SV=1	PF10377.10;PF19220.1;PF12795.8;PF07926.13;PF13870.7;PF00261.21	ATG11;Crescentin;MscS_porin;TPR_MLP1_2;DUF4201;Tropomyosin	Autophagy-related protein 11;Crescentin protein;Mechanosensitive ion channel porin domain;TPR/MLP1/MLP2-like protein;Domain of unknown function (DUF4201;Tropomyosin
FPSE_00046	1.62	1.68	0.92	2.01	1.75	2.36	0.94	1.25	1.92	0.66	1.64	1.18	1.51	1.91	1.36	GO:0051382;GO:0000776	BP:kinetochore assembly;CC:kinetochore					ENOG410YX1E	S:Function unknown	XP_009251441.1	hypothetical protein FPSE_00046 [Fusarium pseudograminearum CS3096]			PF05837.13	CENP-H	Centromere protein H (CENP-H
FPSE_00047	195.18	102.97	134.36	214.49	260.18	247.67	107.13	255.76	190.38	97.88	108.47	117.27	188.16	132.94	171.91	GO:0005634;GO:0003677	CC:nucleus;MF:DNA binding					COG5648	B:Chromatin structure and dynamics	XP_009251442.1	hypothetical protein FPSE_00047 [Fusarium pseudograminearum CS3096]	sp|Q4IQX3|NHP6_GIBZE	Non-histone chromosomal protein 6 OS=Gibberella zeae (strain PH-1 / ATCC MYA-4620 / FGSC 9075 / NRRL 31084) OX=229533 GN=NHP6 PE=3 SV=1	PF00505.20;PF09011.11	HMG_box;HMG_box_2	HMG (high mobility group) box;HMG-box domain
FPSE_00048	22.1	10.51	9.96	29.64	35.77	30.48	15.03	16.92	18.79	13.46	14.16	11.91	13.88	17.6	28.89							ENOG4111V6G	S:Function unknown	XP_009251443.1	hypothetical protein FPSE_00048 [Fusarium pseudograminearum CS3096]
FPSE_00049	7.73	5.61	18.56	6.2	7.02	9.37	1.5	7.49	11.75	1.62	5.88	4.64	18.2	16.48	11.13	GO:0000287;GO:0005975;GO:0016868	MF:magnesium ion binding;BP:carbohydrate metabolic process;MF:intramolecular transferase activity, phosphotransferases	K01835	pgm	map00230;map00520;map00052;map00010;map00500;map00030	Purine metabolism;Amino sugar and nucleotide sugar metabolism;Galactose metabolism;Glycolysis / Gluconeogenesis;Starch and sucrose metabolism;Pentose phosphate pathway	COG0033	G:Carbohydrate transport and metabolism	XP_009251444.1	hypothetical protein FPSE_00049 [Fusarium pseudograminearum CS3096]	sp|Q4WY53|PGM_ASPFU	Phosphoglucomutase OS=Neosartorya fumigata (strain ATCC MYA-4609 / Af293 / CBS 101355 / FGSC A1100) OX=330879 GN=pgmA PE=3 SV=1	PF02878.17;PF02880.17;PF02879.17;PF00408.21	PGM_PMM_I;PGM_PMM_III;PGM_PMM_II;PGM_PMM_IV	Phosphoglucomutase/phosphomannomutase, alpha/beta/alpha domain I;Phosphoglucomutase/phosphomannomutase, alpha/beta/alpha domain III;Phosphoglucomutase/phosphomannomutase, alpha/beta/alpha domain II;Phosphoglucomutase/phosphomannomutase, C-terminal domain
FPSE_00050	2.02	1.74	4.37	3.6	1.08	3.89	0.77	2.53	2.65	1.36	2.05	1.78	5.3	5.69	3.08	GO:0003676;GO:0000175	MF:nucleic acid binding;MF:3'-5'-exoribonuclease activity	K13288	orn, REX2, REXO2	map03008	Ribosome biogenesis in eukaryotes	COG1949	A:RNA processing and modification	XP_009251445.1	hypothetical protein FPSE_00050 [Fusarium pseudograminearum CS3096]	sp|P54964|ORN_YEAST	Oligoribonuclease, mitochondrial OS=Saccharomyces cerevisiae (strain ATCC 204508 / S288c) OX=559292 GN=REX2 PE=1 SV=1	PF00929.25	RNase_T	Exonuclease
FPSE_00051	0.57	0.35	0.08	0.39	0.44	0.3	0.04	0.68	0.09	0.17	0.16	0.22	0.04	0	0.45	GO:0016491	MF:oxidoreductase activity					COG0673	A:RNA processing and modification	XP_009251446.1	hypothetical protein FPSE_00051 [Fusarium pseudograminearum CS3096]	sp|P39353|YJHC_ECOLI	Uncharacterized oxidoreductase YjhC OS=Escherichia coli (strain K12) OX=83333 GN=yjhC PE=1 SV=2	PF01408.23;PF02894.18	GFO_IDH_MocA;GFO_IDH_MocA_C	Oxidoreductase family, NAD-binding Rossmann fold;Oxidoreductase family, C-terminal alpha/beta domain
FPSE_00052	83.02	57.84	100.78	66.4	69.9	54.55	34.65	101.71	115.17	55.44	65.67	58.01	102.09	92.81	67.65	GO:0016021	CC:integral component of membrane					ENOG410Z5XQ;ENOG410YIPV;ENOG4110URB	S:Function unknown;S:Function unknown;S:Function unknown	XP_009251447.1	hypothetical protein FPSE_00052 [Fusarium pseudograminearum CS3096]
FPSE_00053	1.42	2.1	1.31	0.86	2.48	1.51	1.2	1.83	2.6	0.93	1.45	1.52	2.87	2.73	3.25	GO:0016787;GO:0016301	MF:hydrolase activity;MF:kinase activity					COG0494;ENOG4110WVW	S:Function unknown;S:Function unknown	XP_009251448.1	hypothetical protein FPSE_00053 [Fusarium pseudograminearum CS3096]	sp|P47173|YJ9J_YEAST	Uncharacterized protein YJR142W OS=Saccharomyces cerevisiae (strain ATCC 204508 / S288c) OX=559292 GN=YJR142W PE=1 SV=1	PF00293.29	NUDIX	NUDIX domain
FPSE_00054	13.14	18.51	32.26	13.97	8.07	6.09	34.33	29.53	28.92	40.22	33.91	26.04	21.76	46.83	40.06							ENOG4110WJD	S:Function unknown	XP_009251449.1	hypothetical protein FPSE_00054 [Fusarium pseudograminearum CS3096]
FPSE_00055	425.25	312.5	409.67	322.65	327.02	360.78	220.16	302.86	273.25	237.38	232.4	220.48	381.93	315.62	274.39	GO:0005739;GO:0055114	CC:mitochondrion;BP:oxidation-reduction process					ENOG410Y62F	S:Function unknown	XP_009251450.1	hypothetical protein FPSE_00055 [Fusarium pseudograminearum CS3096]	sp|P42116|NURM_NEUCR	NADH-ubiquinone oxidoreductase 17.8 kDa subunit, mitochondrial OS=Neurospora crassa (strain ATCC 24698 / 74-OR23-1A / CBS 708.71 / DSM 1257 / FGSC 987) OX=367110 GN=nuo17.8 PE=1 SV=1
FPSE_00056	1.1	1.83	2.32	1.72	0.33	1.9	0.96	1.02	0.99	1.29	1.19	1.23	1.19	0.71	0.32									XP_009251451.1	hypothetical protein FPSE_00056 [Fusarium pseudograminearum CS3096]
FPSE_00057	440.34	257.45	136.13	79.98	74.77	74.32	215.55	265.22	215.72	175.21	137.72	147.67	154.29	115.45	198.64	GO:0003735;GO:0015935;GO:0003723;GO:0006412	MF:structural constituent of ribosome;CC:small ribosomal subunit;MF:RNA binding;BP:translation	K02958	RP-S15e, RPS15	map03010	Ribosome	COG0185	J:Translation, ribosomal structure and biogenesis	XP_009251452.1	hypothetical protein FPSE_00057 [Fusarium pseudograminearum CS3096]	sp|P34737|RS15_PODAS	40S ribosomal protein S15 OS=Podospora anserina OX=5145 GN=RPS15 PE=3 SV=1	PF00203.22	Ribosomal_S19	Ribosomal protein S19
FPSE_00058	18.6	8.99	13.01	9.94	15.36	14.67	4.95	9.25	7.75	3.81	4.13	5.51	14.84	9.84	12.96	GO:0016021	CC:integral component of membrane					ENOG410Z9B0	S:Function unknown	XP_009251453.1	hypothetical protein FPSE_00058 [Fusarium pseudograminearum CS3096]
FPSE_00059	16.56	15.8	21.66	16.11	14.15	14.76	7.99	18.56	16.99	10.12	13	7.92	39.87	30.65	25.3	GO:0005737;GO:0007017;GO:0003924;GO:0005200;GO:0005874;GO:0005525	CC:cytoplasm;BP:microtubule-based process;MF:GTPase activity;MF:structural constituent of cytoskeleton;CC:microtubule;MF:GTP binding	K07374	TUBA	map04145	Phagosome	COG5023	S:Function unknown	XP_009251454.1	hypothetical protein FPSE_00059 [Fusarium pseudograminearum CS3096]	sp|Q9C413|TBA_COLOR	Tubulin alpha chain OS=Colletotrichum orbiculare (strain 104-T / ATCC 96160 / CBS 514.97 / LARS 414 / MAFF 240422) OX=1213857 GN=TUB1 PE=3 SV=2	PF00091.26;PF03953.18;PF14881.7	Tubulin;Tubulin_C;Tubulin_3	Tubulin/FtsZ family, GTPase domain;Tubulin C-terminal domain;Tubulin domain
FPSE_00060	0.87	0.72	1.13	1.39	1.01	1.16	1.15	1.47	2.02	1	0.72	0.62	1.56	0.92	1.2	GO:0005730;GO:0003723;GO:0006364	CC:nucleolus;MF:RNA binding;BP:rRNA processing	K14837	NOP12			COG0724	S:Function unknown	XP_009251455.1	hypothetical protein FPSE_00060 [Fusarium pseudograminearum CS3096]	sp|Q4IQW0|NOP12_GIBZE	Nucleolar protein 12 OS=Gibberella zeae (strain PH-1 / ATCC MYA-4620 / FGSC 9075 / NRRL 31084) OX=229533 GN=NOP12 PE=3 SV=1	PF00076.23	RRM_1	RNA recognition motif. (a.k.a. RRM, RBD, or RNP domain
FPSE_00061	1.34	0.4	0.64	0.48	0.53	0.31	0.29	1.05	0.83	0.17	0.3	0.59	0.5	0.7	1.22							ENOG4111KZW	S:Function unknown	XP_009251456.1	hypothetical protein FPSE_00061 [Fusarium pseudograminearum CS3096]			PF08598.12	Sds3	Sds3-like
FPSE_00062	28.08	7.58	4.25	20.45	7.51	16.6	16.01	7.33	3.49	3.44	8.9	3.06	21.06	6.91	25.75	GO:0005751;GO:0016021	CC:mitochondrial respiratory chain complex IV;CC:integral component of membrane	K18176	COA3			ENOG41129NM	S:Function unknown	XP_009251457.1	hypothetical protein FPSE_00062 [Fusarium pseudograminearum CS3096]
FPSE_00063	5.51	4.01	4.08	1.49	1.46	1.53	3.74	3.86	3.14	2.9	2.02	3.63	2.53	3.3	2.42			K06100	SYMPK	map03015	mRNA surveillance pathway	ENOG410XQAS;ENOG41113YX;ENOG410ZW0M	S:Function unknown;S:Function unknown;A:RNA processing and modification	XP_009251458.1	hypothetical protein FPSE_00063 [Fusarium pseudograminearum CS3096]	sp|Q10222|PTA1_SCHPO	mRNA cleavage and polyadenylation specificity factor complex subunit pta1 OS=Schizosaccharomyces pombe (strain 972 / ATCC 24843) OX=284812 GN=pta1 PE=1 SV=2	PF11935.9	DUF3453	Domain of unknown function (DUF3453
FPSE_00064	7.38	8.08	10.33	6.11	5.51	5.2	5.93	9.34	8.02	6.97	8.29	6.34	11.25	11.8	7.46							ENOG410YDHN	S:Function unknown	XP_009251459.1	hypothetical protein FPSE_00064 [Fusarium pseudograminearum CS3096]
FPSE_00065	0.04	0.05	0.16	0.13	0.14	0.06	0.02	0.11	0.11	0	0.03	0.04	0.08	0.11	0.04	GO:0005525	MF:GTP binding					ENOG4110WWV;ENOG410Z752	S:Function unknown;S:Function unknown	XP_009251460.1	hypothetical protein FPSE_00065 [Fusarium pseudograminearum CS3096]
FPSE_00066	13.27	7.08	12.23	32.48	40.84	26	4.35	11.25	10.09	3.76	10.76	12.17	27.06	17.68	26.12	GO:0005634;GO:0006351;GO:0008270;GO:0000981;GO:0003677	CC:nucleus;BP:transcription, DNA-templated;MF:zinc ion binding;MF:RNA polymerase II transcription factor activity, sequence-specific DNA binding;MF:DNA binding					ENOG4111N2U;ENOG4110WSH	S:Function unknown;S:Function unknown	XP_009251461.1	hypothetical protein FPSE_00066 [Fusarium pseudograminearum CS3096]			PF04082.19;PF00172.19	Fungal_trans;Zn_clus	Fungal specific transcription factor domain;Fungal Zn(2)-Cys(6) binuclear cluster domain
FPSE_00067	100.36	52.15	71.28	60.68	59.85	64.37	16.81	37.97	41.94	15.28	20.73	23.76	64.27	66.76	67.25	GO:0022857;GO:0016021	MF:transmembrane transporter activity;CC:integral component of membrane					COG0477	S:Function unknown	XP_009251462.1	hypothetical protein FPSE_00067 [Fusarium pseudograminearum CS3096]	sp|O94343|YHMA_SCHPO	Uncharacterized MFS-type transporter C1271.10c OS=Schizosaccharomyces pombe (strain 972 / ATCC 24843) OX=284812 GN=SPBC1271.10c PE=1 SV=1	PF07690.17;PF00083.25	MFS_1;Sugar_tr	Major Facilitator Superfamily;Sugar (and other) transporter
FPSE_00068	4.51	6.56	13.04	9.26	11.32	15.77	2.41	4.29	12.55	2.55	5.14	4.16	21.68	19.06	13.67	GO:0016021	CC:integral component of membrane					ENOG4110AHQ	S:Function unknown	XP_009251463.1	hypothetical protein FPSE_00068 [Fusarium pseudograminearum CS3096]
FPSE_00069	8.18	5.3	7.63	8.6	11.79	17.14	2.34	6.27	5.38	2.55	2.94	2.19	12.23	9.59	9.68			K13237	DECR2	map04146	Peroxisome	COG1028	S:Function unknown	XP_009251464.1	hypothetical protein FPSE_00069 [Fusarium pseudograminearum CS3096]	sp|P32573|SPS19_YEAST	Peroxisomal 2,4-dienoyl-CoA reductase SPS19 OS=Saccharomyces cerevisiae (strain ATCC 204508 / S288c) OX=559292 GN=SPS19 PE=1 SV=4	PF13561.7;PF00106.26;PF08659.11	adh_short_C2;adh_short;KR	Enoyl-(Acyl carrier protein) reductase;short chain dehydrogenase;KR domain
FPSE_00070	3.56	2.49	2.86	2.61	2.51	1.79	1.63	3.82	3.43	1.61	1.44	1.91	3.48	3.11	3.38	GO:0005737;GO:0000161;GO:0051403;GO:1990315;GO:0004709;GO:0005524	CC:cytoplasm;BP:MAPK cascade involved in osmosensory signaling pathway;BP:stress-activated MAPK cascade;CC:Mcs4 RR-MAPKKK complex;MF:MAP kinase kinase kinase activity;MF:ATP binding	K11230	SSK2	map04011	MAPK signaling pathway - yeast	ENOG410XQZE	T:Signal transduction mechanisms	XP_009251465.1	hypothetical protein FPSE_00070 [Fusarium pseudograminearum CS3096]	sp|O14299|WIS4_SCHPO	MAP kinase kinase kinase wis4 OS=Schizosaccharomyces pombe (strain 972 / ATCC 24843) OX=284812 GN=wis4 PE=3 SV=1	PF00069.26;PF07714.18;PF14531.7	Pkinase;PK_Tyr_Ser-Thr;Kinase-like	Protein kinase domain;Protein tyrosine and serine/threonine kinase;Kinase-like
FPSE_00071	7.51	10.97	8.51	3.25	1.78	0.97	4.71	3.37	9.36	3.69	3.03	1.9	3.46	7.59	5.98	GO:0008270;GO:0004126	MF:zinc ion binding;MF:cytidine deaminase activity	K01489	cdd, CDA	map00240	Pyrimidine metabolism	COG0295	F:Nucleotide transport and metabolism	XP_009251466.1	hypothetical protein FPSE_00071 [Fusarium pseudograminearum CS3096]	sp|P56389|CDD_MOUSE	Cytidine deaminase OS=Mus musculus OX=10090 GN=Cda PE=1 SV=2	PF00383.24;PF08211.13	dCMP_cyt_deam_1;dCMP_cyt_deam_2	Cytidine and deoxycytidylate deaminase zinc-binding region;Cytidine and deoxycytidylate deaminase zinc-binding region
FPSE_00072	25.12	17.39	16.1	21.03	23.13	12.79	13.01	25.97	21.19	13.25	15.55	16.43	21.47	17.47	21.2							ENOG410XY15	S:Function unknown	XP_009251467.1	hypothetical protein FPSE_00072 [Fusarium pseudograminearum CS3096]
FPSE_00073	3.71	4.07	3.42	3.05	3.59	2.25	3.1	6.96	11.01	3.73	5.78	2.9	5.57	5.94	3.94							ENOG410YJJ0	S:Function unknown	XP_009251468.1	hypothetical protein FPSE_00073 [Fusarium pseudograminearum CS3096]
FPSE_00074	0	0	0.06	0.09	0.11	0	0	0.06	0	0	0	0	0.11	0	0							ENOG410YXFQ;ENOG4110WA8	S:Function unknown;S:Function unknown	XP_009251469.1	hypothetical protein FPSE_00074 [Fusarium pseudograminearum CS3096]
FPSE_00075	0.13	0.09	0	0.19	0	0.08	0.12	0.04	0.04	0.08	0	0	0	0.04	0.08							COG0443	S:Function unknown	XP_009251470.1	hypothetical protein FPSE_00075 [Fusarium pseudograminearum CS3096]	sp|Q8K0U4|HS12A_MOUSE	Heat shock 70 kDa protein 12A OS=Mus musculus OX=10090 GN=Hspa12a PE=1 SV=1	PF00012.21	HSP70	Hsp70 protein
FPSE_00076	1.72	1.64	3.09	1.59	1.08	2.76	0.85	1.89	1.52	1.27	0.6	0.78	2.91	3.21	2.66			K14963	WDR5, SWD3, CPS30			ENOG410XP3K	S:Function unknown	KAF0638041.1	hypothetical protein FPSE5266_00076 [Fusarium pseudograminearum]	sp|Q5M786|WDR5_XENTR	WD repeat-containing protein 5 OS=Xenopus tropicalis OX=8364 GN=wdr5 PE=2 SV=1	PF00400.33;PF12894.8;PF08662.12	WD40;ANAPC4_WD40;eIF2A	WD domain, G-beta repeat;Anaphase-promoting complex subunit 4 WD40 domain;Eukaryotic translation initiation factor eIF2A
FPSE_00077	0	0	0	0	0	0	0	0	0	0	0	0	0	0	0									XP_009251472.1	hypothetical protein FPSE_00077 [Fusarium pseudograminearum CS3096]
FPSE_00078	594.17	272.27	342.77	345.48	446.59	534.47	179.92	354.6	289.84	263.65	180.97	204.54	323.69	226.92	267.92							ENOG410ZDMK	S:Function unknown	XP_009251473.1	hypothetical protein FPSE_00078 [Fusarium pseudograminearum CS3096]			PF10342.10	GPI-anchored	Ser-Thr-rich glycosyl-phosphatidyl-inositol-anchored membrane family
FPSE_00079	0.5	0.26	0.27	0.3	0.05	0.23	0.51	0.66	0.19	0.32	0.22	0.14	0.13	0.1	0.19	GO:0016021;GO:0005886;GO:0015112;GO:0015113;GO:0042128	CC:integral component of membrane;CC:plasma membrane;MF:nitrate transmembrane transporter activity;MF:nitrite transmembrane transporter activity;BP:nitrate assimilation	K02575	NRT, narK, nrtP, nasA	map00910	Nitrogen metabolism	COG2223	P:Inorganic ion transport and metabolism	XP_009251474.1	hypothetical protein FPSE_00079 [Fusarium pseudograminearum CS3096]	sp|P22152|CRNA_EMENI	Nitrate transporter OS=Emericella nidulans (strain FGSC A4 / ATCC 38163 / CBS 112.46 / NRRL 194 / M139) OX=227321 GN=crnA PE=2 SV=2	PF07690.17	MFS_1	Major Facilitator Superfamily
FPSE_00080	2.22	1.88	1.97	2.56	1.17	2.45	1.74	3.15	2.8	1.47	1.62	1.08	4	1.12	2.7	GO:0004488	MF:methylenetetrahydrofolate dehydrogenase (NADP+) activity	K00295	MTD1	map00670	One carbon pool by folate	COG0190	P:Inorganic ion transport and metabolism	KAF0638044.1	hypothetical protein FPSE5266_00080 [Fusarium pseudograminearum]	sp|Q9P786|MTD1_SCHPO	Methylenetetrahydrofolate dehydrogenase [NAD(+)] OS=Schizosaccharomyces pombe (strain 972 / ATCC 24843) OX=284812 GN=mtd1 PE=3 SV=1	PF00763.24;PF02882.20	THF_DHG_CYH;THF_DHG_CYH_C	Tetrahydrofolate dehydrogenase/cyclohydrolase, catalytic domain;Tetrahydrofolate dehydrogenase/cyclohydrolase, NAD(P)-binding domain
FPSE_00081	1.65	1.31	1.63	0.67	1.09	0.62	1.03	1.6	0.99	1.22	0.56	1.11	1.44	1.26	1.46							ENOG4111YFN	S:Function unknown	XP_009251476.1	hypothetical protein FPSE_00081 [Fusarium pseudograminearum CS3096]
FPSE_00082	0.24	0.48	1.28	0.5	0.43	0	0.85	1.78	0.22	0.85	0.78	0.62	0.6	0	0.64	GO:0016021	CC:integral component of membrane					ENOG410YYF8	S:Function unknown	XP_009251477.1	hypothetical protein FPSE_00082 [Fusarium pseudograminearum CS3096]			PF12716.8	Apq12	Nuclear pore assembly and biogenesis
FPSE_00083	0.8	0.32	1.16	2.35	1.66	1.63	0.56	1.9	0.56	0.55	0.45	0.81	3.4	1.01	13.92	GO:0007064;GO:0016787;GO:0006606;GO:0005525	BP:mitotic sister chromatid cohesion;MF:hydrolase activity;BP:protein import into nucleus;MF:GTP binding	K06883	K06883			ENOG410XPBZ	S:Function unknown	XP_009251478.1	hypothetical protein FPSE_00083 [Fusarium pseudograminearum CS3096]	sp|Q4IQT8|GPN3_GIBZE	GPN-loop GTPase 3 OS=Gibberella zeae (strain PH-1 / ATCC MYA-4620 / FGSC 9075 / NRRL 31084) OX=229533 GN=FGRRES_15740 PE=3 SV=1	PF03029.18;PF13173.7	ATP_bind_1;AAA_14	Conserved hypothetical ATP binding protein;AAA domain
FPSE_00084	49.44	60.88	112.61	61.57	77.56	89.61	19.12	47.38	73.39	24.93	40.56	20.27	174.21	138.29	124.42	GO:0004478;GO:0006556;GO:0006730;GO:0006555;GO:0046872;GO:0005524	MF:methionine adenosyltransferase activity;BP:S-adenosylmethionine biosynthetic process;BP:one-carbon metabolic process;BP:methionine metabolic process;MF:metal ion binding;MF:ATP binding	K00789	metK	map00270	Cysteine and methionine metabolism	COG0192	H:Coenzyme transport and metabolism	XP_009251479.1	hypothetical protein FPSE_00084 [Fusarium pseudograminearum CS3096]	sp|P48466|METK_NEUCR	S-adenosylmethionine synthase OS=Neurospora crassa (strain ATCC 24698 / 74-OR23-1A / CBS 708.71 / DSM 1257 / FGSC 987) OX=367110 GN=eth-1 PE=1 SV=1	PF02773.17;PF02772.17;PF00438.21	S-AdoMet_synt_C;S-AdoMet_synt_M;S-AdoMet_synt_N	S-adenosylmethionine synthetase, C-terminal domain;S-adenosylmethionine synthetase, central domain;S-adenosylmethionine synthetase, N-terminal domain
FPSE_00085	5.99	3.53	6.73	4.02	3.13	1.06	3.27	7.72	6.33	3.22	4.55	6.48	8.87	4.25	4.38							ENOG41113Q0	S:Function unknown	XP_009251480.1	hypothetical protein FPSE_00085 [Fusarium pseudograminearum CS3096]
FPSE_00086	0.4	0.42	0.6	0.42	0.47	0.56	0.11	0.22	0.53	0.26	0.13	0.1	0.74	0.63	0.58	GO:0006629;GO:0008081	BP:lipid metabolic process;MF:phosphoric diester hydrolase activity	K01771	plc	map00562	Inositol phosphate metabolism	ENOG410ZKFY	S:Function unknown	XP_009251481.1	hypothetical protein FPSE_00086 [Fusarium pseudograminearum CS3096]	sp|P14262|PLC_BACCE	1-phosphatidylinositol phosphodiesterase OS=Bacillus cereus OX=1396 PE=1 SV=1	PF00388.20	PI-PLC-X	Phosphatidylinositol-specific phospholipase C, X domain
FPSE_00087	241.26	169.94	193.59	136.34	149.44	149.66	141	157.39	140.91	158.18	106.45	149.43	154.09	149.79	155.05	GO:0070628	MF:proteasome binding					ENOG410XNTF	S:Function unknown	XP_009251482.1	hypothetical protein FPSE_00087 [Fusarium pseudograminearum CS3096]
FPSE_00088	33.25	16.61	16.39	37.5	40.73	35.06	33.14	23.37	12.02	24.08	9.01	15.77	12.26	11.53	17.85			K21768	TBCE			ENOG410YS3M	S:Function unknown	XP_009251483.1	hypothetical protein FPSE_00088 [Fusarium pseudograminearum CS3096]	sp|Q5RBD9|TBCE_PONAB	Tubulin-specific chaperone E OS=Pongo abelii OX=9601 GN=TBCE PE=2 SV=1	PF01302.26;PF12799.8;PF13855.7	CAP_GLY;LRR_4;LRR_8	CAP-Gly domain;Leucine Rich repeats (2 copies;Leucine rich repeat
FPSE_00089	0.19	0.2	0.85	0.42	0.17	0.17	0.09	0	0.18	0.17	0.21	0.17	0.41	0.1	0.44	GO:0046872	MF:metal ion binding					ENOG410Z9RT;ENOG4110XMW	S:Function unknown;S:Function unknown	XP_009251484.1	hypothetical protein FPSE_00089 [Fusarium pseudograminearum CS3096]
FPSE_00090	1.14	1.09	2.28	1.32	0.61	1.19	0.96	2.42	1.33	1.2	0.85	1.45	2.3	1.91	0.79			K05275	E1.1.1.65	map00750	Vitamin B6 metabolism	COG0667	S:Function unknown	XP_009251485.1	hypothetical protein FPSE_00090 [Fusarium pseudograminearum CS3096]	sp|O94521|PLR2_SCHPO	Probable pyridoxal reductase 2 OS=Schizosaccharomyces pombe (strain 972 / ATCC 24843) OX=284812 GN=SPCC1281.04 PE=3 SV=1	PF00248.22	Aldo_ket_red	Aldo/keto reductase family
FPSE_00091	1.98	0.9	1.91	1.29	1.1	0.8	1.06	1.14	1.4	1	0.68	0.55	1.77	1.94	2.69			K10415	DYNC1I, DNCI	map04145	Phagosome	ENOG410XQ99	S:Function unknown	XP_009251486.1	hypothetical protein FPSE_00091 [Fusarium pseudograminearum CS3096]	sp|Q0III3|DC1I2_BOVIN	Cytoplasmic dynein 1 intermediate chain 2 OS=Bos taurus OX=9913 GN=DYNC1I2 PE=1 SV=1
FPSE_00092	87.3	115.22	106.67	85.26	83.67	79.73	82.5	86.18	82.57	54.8	58.25	60.83	173.13	111.19	122.21	GO:0015986;GO:0006486;GO:0016021;GO:0000276;GO:0004576;GO:0015078	BP:ATP synthesis coupled proton transport;BP:protein glycosylation;CC:integral component of membrane;CC:mitochondrial proton-transporting ATP synthase complex, coupling factor F(o;MF:oligosaccharyl transferase activity;MF:hydrogen ion transmembrane transporter activity	K01549	TIM11, ATP21	map00190	Oxidative phosphorylation	ENOG410XXM1	S:Function unknown	XP_009251487.1	hypothetical protein FPSE_00092 [Fusarium pseudograminearum CS3096]	sp|B5FVG3|ATPJ_YARLI	ATP synthase subunit e, mitochondrial OS=Yarrowia lipolytica (strain CLIB 122 / E 150) OX=284591 GN=TIM11 PE=1 SV=1	PF05680.13	ATP-synt_E	ATP synthase E chain
FPSE_00093	1.87	1.23	2.51	2.5	1.6	2.07	0.63	2.08	2.95	1.82	3.09	2.51	3.71	3.83	2.61	GO:0016021;GO:0004576;GO:0006486	CC:integral component of membrane;MF:oligosaccharyl transferase activity;BP:protein glycosylation	K07151	STT3	map00510;map00513;map04141	N-Glycan biosynthesis;Various types of N-glycan biosynthesis;Protein processing in endoplasmic reticulum	COG1287	S:Function unknown	XP_009251488.1	hypothetical protein FPSE_00093 [Fusarium pseudograminearum CS3096]	sp|O94335|STT3_SCHPO	Dolichyl-diphosphooligosaccharide--protein glycosyltransferase subunit stt3 OS=Schizosaccharomyces pombe (strain 972 / ATCC 24843) OX=284812 GN=stt3 PE=3 SV=1	PF02516.15	STT3	Oligosaccharyl transferase STT3 subunit
FPSE_00094	0	0	0	0	0	0.05	0	0.02	0	0	0	0	0.02	0	0.02			K13172	SRRM2, SRM300			ENOG4110X8Y	S:Function unknown	XP_009251489.1	hypothetical protein FPSE_00094 [Fusarium pseudograminearum CS3096]
FPSE_00095	0	0	0	0	0	0	0	0	0	0	0	0	0	0	0			K13172	SRRM2, SRM300			ENOG4110X8Y	S:Function unknown	XP_009251490.1	hypothetical protein FPSE_00095 [Fusarium pseudograminearum CS3096]
FPSE_00096	11.53	13.92	11.47	7.64	10.08	9.01	11.7	12.03	12.64	13.6	9.43	12.86	12.8	16.63	17.6	GO:0004674;GO:0005524;GO:0004672	MF:protein serine/threonine kinase activity;MF:ATP binding;MF:protein kinase activity					ENOG410YA63	S:Function unknown	XP_009251491.1	hypothetical protein FPSE_00096 [Fusarium pseudograminearum CS3096]	sp|P22216|RAD53_YEAST	Serine/threonine-protein kinase RAD53 OS=Saccharomyces cerevisiae (strain ATCC 204508 / S288c) OX=559292 GN=RAD53 PE=1 SV=1	PF00069.26;PF07714.18;PF16697.6	Pkinase;PK_Tyr_Ser-Thr;Yop-YscD_cpl	Protein kinase domain;Protein tyrosine and serine/threonine kinase;Inner membrane component of T3SS, cytoplasmic domain
FPSE_00097	455.67	358.23	377.86	216.45	290.13	382.21	228.69	368.68	412.27	368.47	487.86	475.7	248.18	311.77	293.06			K12609	CAF120	map03018	RNA degradation	ENOG410XS8D	S:Function unknown	XP_009251492.1	hypothetical protein FPSE_00097 [Fusarium pseudograminearum CS3096]	sp|Q06315|SKG3_YEAST	Protein SKG3 OS=Saccharomyces cerevisiae (strain ATCC 204508 / S288c) OX=559292 GN=SKG3 PE=1 SV=1	PF00169.30	PH	PH domain
FPSE_00098	0	0	0	0	0	0	0	0	0	0	0	0	0	0	0	GO:0016021;GO:0016301	CC:integral component of membrane;MF:kinase activity					ENOG410YASN	S:Function unknown	XP_009251493.1	hypothetical protein FPSE_00098 [Fusarium pseudograminearum CS3096]
FPSE_00099	0	0	0	0	0	0	0	0	0.34	0	0	0	0	0	0.66							ENOG4111WK5	S:Function unknown	XP_009251494.1	hypothetical protein FPSE_00099 [Fusarium pseudograminearum CS3096]	sp|Q5LW89|DDDW_RUEPO	Dimethlysulfonioproprionate lyase DddW OS=Ruegeria pomeroyi (strain ATCC 700808 / DSM 15171 / DSS-3) OX=246200 GN=dddW PE=1 SV=1	PF07883.12;PF02311.20;PF05899.13	Cupin_2;AraC_binding;Cupin_3	Cupin domain;AraC-like ligand binding domain;Protein of unknown function (DUF861
FPSE_00100	2.83	2.76	4.91	2.92	3.02	2.93	1.15	3.7	8.16	4.51	6.45	7.09	6.84	6.1	3.32	GO:0008080	MF:N-acetyltransferase activity					ENOG410YJWM;ENOG410YPNK	S:Function unknown;S:Function unknown	XP_009251495.1	hypothetical protein FPSE_00100 [Fusarium pseudograminearum CS3096]			PF00583.26;PF13508.8;PF08445.11;PF13673.8;PF14542.7	Acetyltransf_1;Acetyltransf_7;FR47;Acetyltransf_10;Acetyltransf_CG	Acetyltransferase (GNAT) family;Acetyltransferase (GNAT) domain;FR47-like protein;Acetyltransferase (GNAT) domain;GCN5-related N-acetyl-transferase
FPSE_00101	79.68	93.24	65.39	36.69	50.61	47.37	66.23	70.5	60.29	50.93	35.01	40.22	54.06	63.22	65.57	GO:0003676	MF:nucleic acid binding					ENOG410YI0I	S:Function unknown	XP_009251496.1	hypothetical protein FPSE_00101 [Fusarium pseudograminearum CS3096]
FPSE_00102	17.17	14.35	10.4	5.73	5.7	4.4	12.43	11.85	11.9	7.86	8	11.05	11.96	9.56	9.82	GO:0003676;GO:0003677	MF:nucleic acid binding;MF:DNA binding					ENOG41121U5	S:Function unknown	XP_009251497.1	hypothetical protein FPSE_00102 [Fusarium pseudograminearum CS3096]
FPSE_00103	16.86	11.34	3.19	3.9	4.91	3.26	28.09	10.12	5.14	27.58	5.81	9.45	2.47	2.46	5.11	GO:0005737;GO:0004335;GO:0005534;GO:0005524;GO:0006012	CC:cytoplasm;MF:galactokinase activity;MF:galactose binding;MF:ATP binding;BP:galactose metabolic process	K00849	galK	map00520;map00052	Amino sugar and nucleotide sugar metabolism;Galactose metabolism	COG0153	G:Carbohydrate transport and metabolism	XP_009251498.1	hypothetical protein FPSE_00103 [Fusarium pseudograminearum CS3096]	sp|O42821|GAL1_CANPA	Galactokinase OS=Candida parapsilosis OX=5480 GN=GAL1 PE=3 SV=1	PF10509.10;PF00288.27;PF08544.14	GalKase_gal_bdg;GHMP_kinases_N;GHMP_kinases_C	Galactokinase galactose-binding signature;GHMP kinases N terminal domain;GHMP kinases C terminal
FPSE_00104	36.61	21.84	10.22	6.17	13.1	9.31	38.52	23.51	10.21	29.35	14.03	22.63	7.38	12.75	17.05	GO:0016021;GO:0016811;GO:0006672	CC:integral component of membrane;MF:hydrolase activity, acting on carbon-nitrogen (but not peptide) bonds, in linear amides;BP:ceramide metabolic process					ENOG410ZCPI	S:Function unknown	XP_009251499.1	hypothetical protein FPSE_00104 [Fusarium pseudograminearum CS3096]
FPSE_00105	264.2	349.08	180.35	123.18	125.96	170.85	342.25	252.04	232.96	330.51	267	364.24	116.21	143.05	106.75	GO:0016021;GO:0016811;GO:0006672	CC:integral component of membrane;MF:hydrolase activity, acting on carbon-nitrogen (but not peptide) bonds, in linear amides;BP:ceramide metabolic process	K04711	ACER3, YDC1	map00600	Sphingolipid metabolism	ENOG4111RPN	U:Intracellular trafficking, secretion, and vesicular transport	XP_009251500.1	hypothetical protein FPSE_00105 [Fusarium pseudograminearum CS3096]	sp|P38298|YPC1_YEAST	Alkaline ceramidase YPC1 OS=Saccharomyces cerevisiae (strain ATCC 204508 / S288c) OX=559292 GN=YPC1 PE=1 SV=1	PF05875.13	Ceramidase	Ceramidase
FPSE_00106	1648.56	1716.78	909.68	365.45	387.3	533.57	1112.91	939.47	1085.13	878.77	809.74	892.74	420.29	581.94	427.64	GO:0016021	CC:integral component of membrane					ENOG410YJ08	S:Function unknown	XP_009251501.1	hypothetical protein FPSE_00106 [Fusarium pseudograminearum CS3096]
FPSE_00107	13.91	14.75	12.13	4.06	4.26	5.08	10.53	9.56	8.89	7.68	5.39	9.63	10.19	11.09	11.09	GO:0008270	MF:zinc ion binding					ENOG4111V2M	O:Posttranslational modification, protein turnover, chaperones	XP_009251502.1	hypothetical protein FPSE_00107 [Fusarium pseudograminearum CS3096]			PF12906.8	RINGv	RING-variant domain
FPSE_00108	32.84	35.22	38.28	20.32	18.27	23.54	21.51	31.09	35.67	21.26	32.9	29.64	53.84	45.86	40.47	GO:0072380;GO:0009408;GO:0006620;GO:0060090	CC:TRC complex;BP:response to heat;BP:posttranslational protein targeting to membrane;MF:binding, bridging	K16365	SGTA			COG0457	O:Posttranslational modification, protein turnover, chaperones	XP_009251503.1	hypothetical protein FPSE_00108 [Fusarium pseudograminearum CS3096]	sp|Q12118|SGT2_YEAST	Small glutamine-rich tetratricopeptide repeat-containing protein 2 OS=Saccharomyces cerevisiae (strain ATCC 204508 / S288c) OX=559292 GN=SGT2 PE=1 SV=1	PF16546.6;PF00515.29;PF07719.18;PF13414.7;PF13432.7;PF13371.7;PF17830.2	SGTA_dimer;TPR_1;TPR_2;TPR_11;TPR_16;TPR_9;STI1	Homodimerisation domain of SGTA;Tetratricopeptide repeat;Tetratricopeptide repeat;TPR repeat;Tetratricopeptide repeat;Tetratricopeptide repeat;STI1 domain
FPSE_00109	0	0.05	0	0	0	0	0.14	0.05	0	0.05	0	0	5.17	6.59	13.01	GO:0004497;GO:0020037;GO:0016021;GO:0016705;GO:0008168;GO:0005506;GO:0032259	MF:monooxygenase activity;MF:heme binding;CC:integral component of membrane;MF:oxidoreductase activity, acting on paired donors, with incorporation or reduction of molecular oxygen;MF:methyltransferase activity;MF:iron ion binding;BP:methylation	K05917	CYP51	map00100	Steroid biosynthesis	COG2124	O:Posttranslational modification, protein turnover, chaperones	XP_009251504.1	hypothetical protein FPSE_00109 [Fusarium pseudograminearum CS3096]	sp|Q12664|CP51_PENIT	Eburicol 14-alpha-demethylase OS=Penicillium italicum OX=40296 GN=CYP51 PE=3 SV=1	PF00067.23	p450	Cytochrome P450
FPSE_00110	0	0	0.16	0.89	0.16	0.16	0.32	0.34	0.33	0	0	0.16	0.45	0.35	0.16							ENOG4110WH9	S:Function unknown	XP_009251505.1	hypothetical protein FPSE_00110 [Fusarium pseudograminearum CS3096]
FPSE_00111	0.35	0.37	0.52	1.19	0.32	0.31	1.73	0.89	1.09	0.85	0.13	0	1.01	0.47	0.98							ENOG411154E	S:Function unknown	XP_009251506.1	hypothetical protein FPSE_00111 [Fusarium pseudograminearum CS3096]
FPSE_00112	14.63	11.98	11.07	4.65	5.23	5.03	2.2	11.02	12.14	4.71	7.33	9.42	9.38	10.38	9.31	GO:0097623;GO:0016021;GO:0045121;GO:0005623;GO:0036376;GO:0030004;GO:0030007;GO:0006970;GO:0005886;GO:0015385	BP:potassium ion export across plasma membrane;CC:integral component of membrane;CC:membrane raft;CC:cell;BP:sodium ion export from cell;BP:cellular monovalent inorganic cation homeostasis;BP:cellular potassium ion homeostasis;BP:response to osmotic stress;CC:plasma membrane;MF:sodium					COG0025	S:Function unknown	XP_009251507.1	hypothetical protein FPSE_00112 [Fusarium pseudograminearum CS3096]	sp|Q99271|NAH1_YEAST	Na(+)/H(+) antiporter OS=Saccharomyces cerevisiae (strain ATCC 204508 / S288c) OX=559292 GN=NHA1 PE=1 SV=1	PF08619.11;PF00999.22	Nha1_C;Na_H_Exchanger	Alkali metal cation/H+ antiporter Nha1 C terminus;Sodium/hydrogen exchanger family
FPSE_00113	0.83	0	0.37	1.61	0.19	1.28	0	0.78	0.96	0.37	0.92	0.54	0.35	0.62	2.27	GO:0016021	CC:integral component of membrane	K03434	PIGL	map00563	Glycosylphosphatidylinositol (GPI)-anchor biosynthesis	ENOG410ZG0S;COG2120	S:Function unknown;S:Function unknown	XP_009251508.1	hypothetical protein FPSE_00113 [Fusarium pseudograminearum CS3096]
FPSE_00114	2.92	0.56	0.49	0.26	0.84	1.13	0.17	0.34	1.18	0.16	0.4	0.32	0.77	0.54	1.84	GO:0016021	CC:integral component of membrane					ENOG410Y223	S:Function unknown	XP_009251509.1	hypothetical protein FPSE_00114 [Fusarium pseudograminearum CS3096]
FPSE_00115	42.19	23.35	23.42	19.67	20.69	23.2	13.97	19.95	13.82	8.02	8.36	10.85	23.54	30.75	41.33	GO:0006506;GO:0000225	BP:GPI anchor biosynthetic process;MF:N-acetylglucosaminylphosphatidylinositol deacetylase activity	K03434	PIGL	map00563	Glycosylphosphatidylinositol (GPI)-anchor biosynthesis	COG2120	S:Function unknown	XP_009251510.1	hypothetical protein FPSE_00115 [Fusarium pseudograminearum CS3096]	sp|D4B4K9|GPI12_ARTBC	N-acetylglucosaminyl-phosphatidylinositol de-N-acetylase OS=Arthroderma benhamiae (strain ATCC MYA-4681 / CBS 112371) OX=663331 GN=ARB_03399 PE=3 SV=1	PF02585.18	PIG-L	GlcNAc-PI de-N-acetylase
FPSE_00116	0.82	0.75	0.39	2.56	1.76	2.33	1.28	4.47	0.72	1.84	0.62	1.2	1.39	1.22	0.82	GO:0004185	MF:serine-type carboxypeptidase activity					COG2939	S:Function unknown	XP_009251511.1	hypothetical protein FPSE_00116 [Fusarium pseudograminearum CS3096]	sp|P34946|CPS1_PENJA	Carboxypeptidase S1 OS=Penicillium janthinellum OX=5079 PE=1 SV=1	PF00450.23	Peptidase_S10	Serine carboxypeptidase
FPSE_00117	42.68	34.7	29.9	22.43	28.86	28.85	36.68	36.17	19.81	104.49	52.66	119.65	29.73	37.11	51.1							ENOG4111ZBK	S:Function unknown	XP_009251512.1	hypothetical protein FPSE_00117 [Fusarium pseudograminearum CS3096]
FPSE_00118	38.36	22.26	33.24	22.29	45.52	36.82	5.64	34.37	43.67	15.66	15.35	10.21	37.46	30.52	29.46	GO:0016021	CC:integral component of membrane					ENOG4111ZBK	S:Function unknown	XP_009251513.1	hypothetical protein FPSE_00118 [Fusarium pseudograminearum CS3096]
FPSE_00119	4.71	3.36	4.08	3.17	2.29	1.97	3.37	4.58	1.92	2.78	2.78	3.01	6.93	5.88	3.79	GO:0016021	CC:integral component of membrane							XP_009251514.1	hypothetical protein FPSE_00119 [Fusarium pseudograminearum CS3096]
FPSE_00120	0.41	0.34	0.51	0.42	0.45	0.66	0.15	1.32	0.69	0.3	0.64	0.52	0.43	0.49	0.53							ENOG410YDY8	S:Function unknown	XP_009251515.1	hypothetical protein FPSE_00120 [Fusarium pseudograminearum CS3096]			PF13365.7	Trypsin_2	Trypsin-like peptidase domain
FPSE_00121	22.5	19.46	15.3	4.42	6.1	4.15	8.16	21.33	19.68	10.2	9.62	12.74	12.98	14.79	10.67	GO:0016301;GO:0007165	MF:kinase activity;BP:signal transduction	K19841	STE50	map04011	MAPK signaling pathway - yeast	ENOG41109FU	S:Function unknown	XP_009251516.1	hypothetical protein FPSE_00121 [Fusarium pseudograminearum CS3096]	sp|P25344|STE50_YEAST	Protein STE50 OS=Saccharomyces cerevisiae (strain ATCC 204508 / S288c) OX=559292 GN=STE50 PE=1 SV=1	PF07647.18;PF00536.31;PF00788.24	SAM_2;SAM_1;RA	SAM domain (Sterile alpha motif;SAM domain (Sterile alpha motif;Ras association (RalGDS/AF-6) domain
FPSE_00122	266.74	123.89	244.11	230.38	298.01	466.12	27	145.5	152.12	28.89	43.72	46.48	209.34	225.43	257.87	GO:0030148;GO:0016740;GO:0009058;GO:0003824;GO:0004758;GO:0030170;GO:0035339	BP:sphingolipid biosynthetic process;MF:transferase activity;BP:biosynthetic process;MF:catalytic activity;MF:serine C-palmitoyltransferase activity;MF:pyridoxal phosphate binding;CC:SPOTS complex	K00654	SPT	map00600;map04138	Sphingolipid metabolism;Autophagy - yeast	COG0156	H:Coenzyme transport and metabolism	XP_009251517.1	hypothetical protein FPSE_00122 [Fusarium pseudograminearum CS3096]	sp|Q09925|LCB2_SCHPO	Serine palmitoyltransferase 2 OS=Schizosaccharomyces pombe (strain 972 / ATCC 24843) OX=284812 GN=lcb2 PE=3 SV=1	PF00155.22	Aminotran_1_2	Aminotransferase class I and II
FPSE_00123	16.93	10.86	23.58	8.99	9.43	9.94	4.36	29.54	33.83	7.01	13.44	10.4	37.25	41.61	21.24	GO:0030729;GO:0006629	MF:acetoacetate-CoA ligase activity;BP:lipid metabolic process	K01907	AACS, acsA	map00280;map00650	Valine, leucine and isoleucine degradation;Butanoate metabolism	COG0365	H:Coenzyme transport and metabolism	XP_009251518.1	hypothetical protein FPSE_00123 [Fusarium pseudograminearum CS3096]	sp|D7PHZ3|VRTB_PENAE	Malonamoyl-CoA synthetase vrtB OS=Penicillium aethiopicum OX=36650 GN=vrtB PE=1 SV=1	PF00501.29;PF16177.6;PF13193.7	AMP-binding;ACAS_N;AMP-binding_C	AMP-binding enzyme;Acetyl-coenzyme A synthetase N-terminus;AMP-binding enzyme C-terminal domain
FPSE_00124	102.05	95.28	95.52	77.74	96.3	81.24	61.8	102.52	109.44	57.28	64.68	69.12	127.86	124.14	116.99	GO:0007165	BP:signal transduction	K04536	GNB1	map04011	MAPK signaling pathway - yeast	ENOG410XQUX	S:Function unknown	XP_009251519.1	hypothetical protein FPSE_00124 [Fusarium pseudograminearum CS3096]	sp|O14435|GBB_CRYPA	Guanine nucleotide-binding protein subunit beta OS=Cryphonectria parasitica OX=5116 GN=GB-1 PE=3 SV=1	PF00400.33;PF12894.8	WD40;ANAPC4_WD40	WD domain, G-beta repeat;Anaphase-promoting complex subunit 4 WD40 domain
BDM1	16.66	16.52	18.53	18.38	24.92	31.5	19.29	26.5	16.77	12.36	3.68	10.2	15.5	12.89	18.41							ENOG4110DRD	S:Function unknown	XP_009251520.1	BDM1 [Fusarium pseudograminearum CS3096]			PF02114.17	Phosducin	Phosducin
FPSE_00126	34.82	21.78	19.85	9.43	14.87	9.48	16.29	20.77	16.31	15.71	7.67	13.24	19.21	21.51	19.25	GO:0016021	CC:integral component of membrane					ENOG4110XFZ;ENOG4110XM7	S:Function unknown;S:Function unknown	XP_009251521.1	hypothetical protein FPSE_00126 [Fusarium pseudograminearum CS3096]
FPSE_00127	86.43	55.9	57.08	61.48	63.57	52.9	56.03	66.24	54.48	50.25	31.72	45.35	54	50.63	67.3	GO:0046907	BP:intracellular transport	K15306	RANBP1			COG5171	U:Intracellular trafficking, secretion, and vesicular transport	XP_009251522.1	hypothetical protein FPSE_00127 [Fusarium pseudograminearum CS3096]	sp|Q09717|RANG_SCHPO	Ran-specific GTPase-activating protein 1 OS=Schizosaccharomyces pombe (strain 972 / ATCC 24843) OX=284812 GN=sbp1 PE=1 SV=1	PF00638.19	Ran_BP1	RanBP1 domain
FPSE_00128	19.76	12.13	21.18	19.32	20.42	22.02	9.25	22.15	27.4	8.24	15.65	12.41	37	29.95	26.55	GO:0060303;GO:0005634;GO:0043044;GO:0031011;GO:0006355;GO:0006357;GO:0005674;GO:0016514;GO:0005669;GO:0003743	BP:regulation of nucleosome density;CC:nucleus;BP:ATP-dependent chromatin remodeling;CC:Ino80 complex;BP:regulation of transcription, DNA-templated;BP:regulation of transcription from RNA polymerase II promoter;CC:transcription factor TFIIF complex;CC:SWI/SNF complex;CC:transcription factor TFIID complex;MF:translation initiation factor activity	K03140	TAF14	map03022	Basal transcription factors	COG5033	K:Transcription	XP_009251523.1	hypothetical protein FPSE_00128 [Fusarium pseudograminearum CS3096]	sp|P35189|TAF14_YEAST	Transcription initiation factor TFIID subunit 14 OS=Saccharomyces cerevisiae (strain ATCC 204508 / S288c) OX=559292 GN=TAF14 PE=1 SV=1	PF03366.17;PF17035.6	YEATS;BET	YEATS family;Bromodomain extra-terminal - transcription regulation
FPSE_00129	6.13	6.28	8.6	2.38	3.5	2.35	3.14	6.21	5.13	2.92	2.63	4.07	7.59	11.85	11.33	GO:0005634;GO:0008270;GO:0000981	CC:nucleus;MF:zinc ion binding;MF:RNA polymerase II transcription factor activity, sequence-specific DNA binding					ENOG410XP3A	K:Transcription	KAF0639112.1	hypothetical protein FPSE5266_00129 [Fusarium pseudograminearum]	sp|Q04052|ARO80_YEAST	Transcriptional activator ARO80 OS=Saccharomyces cerevisiae (strain ATCC 204508 / S288c) OX=559292 GN=ARO80 PE=1 SV=1	PF00172.19	Zn_clus	Fungal Zn(2)-Cys(6) binuclear cluster domain
FPSE_00130	5.55	2.5	3.49	3.16	3.97	3.39	5.99	6.2	3.25	3.72	1.21	2.45	2.62	3.55	3.36							ENOG410YA0J	S:Function unknown	XP_009251525.1	hypothetical protein FPSE_00130 [Fusarium pseudograminearum CS3096]			PF00241.21	Cofilin_ADF	Cofilin/tropomyosin-type actin-binding protein
FPSE_00131	29.98	22.54	23.56	12.38	13.16	13.52	18.88	28.43	24.87	19.21	20.03	27.9	24.35	27.52	23.47	GO:0046872;GO:0004722	MF:metal ion binding;MF:protein serine/threonine phosphatase activity	K19704	PTC1	map04011	MAPK signaling pathway - yeast	COG0631	S:Function unknown	XP_009251526.1	hypothetical protein FPSE_00131 [Fusarium pseudograminearum CS3096]	sp|P40371|PP2C1_SCHPO	Protein phosphatase 2C homolog 1 OS=Schizosaccharomyces pombe (strain 972 / ATCC 24843) OX=284812 GN=ptc1 PE=2 SV=1	PF00481.22	PP2C	Protein phosphatase 2C
FPSE_00132	225.1	212.99	148.62	66.66	66.4	74.03	173.74	255.25	172.47	180.46	137.27	193.15	106.37	133.77	103.77	GO:0007034	BP:vacuolar transport	K12191	CHMP2A	map04144	Endocytosis	COG5491	S:Function unknown	XP_009251527.1	hypothetical protein FPSE_00132 [Fusarium pseudograminearum CS3096]	sp|Q6DFS6|CHM2A_XENTR	Charged multivesicular body protein 2a OS=Xenopus tropicalis OX=8364 GN=chmp2a PE=2 SV=1	PF03357.22	Snf7	Snf7
FPSE_00133	226.44	176.18	162.49	106.58	157.59	123.9	140.75	168.93	160.87	179.81	112.35	143.78	105.52	135.6	139.41	GO:0016021;GO:0003924;GO:0005525	CC:integral component of membrane;MF:GTPase activity;MF:GTP binding	K06030	MFN2, FZO1			COG0699	S:Function unknown	XP_009251528.1	hypothetical protein FPSE_00133 [Fusarium pseudograminearum CS3096]	sp|Q9USY7|FZO1_SCHPO	Transmembrane GTPase fzo1 OS=Schizosaccharomyces pombe (strain 972 / ATCC 24843) OX=284812 GN=fzo1 PE=3 SV=1	PF00350.24;PF01926.24;PF00009.28	Dynamin_N;MMR_HSR1;GTP_EFTU	Dynamin family;50S ribosome-binding GTPase;Elongation factor Tu GTP binding domain
FPSE_00134	0.17	0.09	1.14	0.82	0.55	0.23	0.48	0.16	0.16	0.15	0.67	0.15	1.26	1.03	1.36	GO:0019239	MF:deaminase activity	K01488	add, ADA	map00230	Purine metabolism	COG1816	S:Function unknown	XP_009251529.1	hypothetical protein FPSE_00134 [Fusarium pseudograminearum CS3096]	sp|Q4V9P6|ADAL_DANRE	Adenosine deaminase-like protein OS=Danio rerio OX=7955 GN=adal PE=2 SV=1	PF00962.23	A_deaminase	Adenosine/AMP deaminase
FPSE_00135	32.24	48.39	32.23	18.61	16.86	17.45	27.07	32.92	30.89	14.61	22.51	24.34	41.91	36.78	41.72	GO:0006886;GO:0005741	BP:intracellular protein transport;CC:mitochondrial outer membrane	K17769	TOM22			ENOG41122K3	U:Intracellular trafficking, secretion, and vesicular transport	XP_009251530.1	hypothetical protein FPSE_00135 [Fusarium pseudograminearum CS3096]	sp|Q07335|TOM22_NEUCR	Mitochondrial import receptor subunit tom22 OS=Neurospora crassa (strain ATCC 24698 / 74-OR23-1A / CBS 708.71 / DSM 1257 / FGSC 987) OX=367110 GN=tom22 PE=2 SV=1	PF04281.14	Tom22	Mitochondrial import receptor subunit Tom22
FPSE_00136	16.46	36.6	28.14	7.52	9.12	7.52	15.25	39.47	24.31	23.34	19.1	31.22	42.12	43.66	102.87	GO:0019551;GO:0004352	BP:glutamate catabolic process to 2-oxoglutarate;MF:glutamate dehydrogenase (NAD+) activity	K15371	GDH2	map00220;map00250;map00910;map00430	Arginine biosynthesis;Alanine, aspartate and glutamate metabolism;Nitrogen metabolism;Taurine and hypotaurine metabolism	COG2902	E:Amino acid transport and metabolism	XP_009251531.1	hypothetical protein FPSE_00136 [Fusarium pseudograminearum CS3096]	sp|P00365|DHE2_NEUCR	NAD-specific glutamate dehydrogenase OS=Neurospora crassa (strain ATCC 24698 / 74-OR23-1A / CBS 708.71 / DSM 1257 / FGSC 987) OX=367110 GN=gdh-1 PE=1 SV=4	PF00208.22;PF05088.13;PF02812.19	ELFV_dehydrog;Bac_GDH;ELFV_dehydrog_N	Glutamate/Leucine/Phenylalanine/Valine dehydrogenase;Bacterial NAD-glutamate dehydrogenase;Glu/Leu/Phe/Val dehydrogenase, dimerisation domain
FPSE_00137	2.69	2.47	1.54	1.1	0.89	0.39	2.68	3.06	3.12	1.46	1.81	2.32	3.44	2.7	2.8	GO:0004386	MF:helicase activity					ENOG4111FPB	S:Function unknown	XP_009251532.1	hypothetical protein FPSE_00137 [Fusarium pseudograminearum CS3096]
FPSE_00138	12.03	11.98	9.65	5.04	7.04	5.37	7.18	9.33	10.48	5.87	7.84	10.41	11.04	12.27	12.45							ENOG4111FPB	S:Function unknown	XP_009251533.1	hypothetical protein FPSE_00138 [Fusarium pseudograminearum CS3096]	sp|O60132|TEA4_SCHPO	Tip elongation aberrant protein Tea4 OS=Schizosaccharomyces pombe (strain 972 / ATCC 24843) OX=284812 GN=tea4 PE=1 SV=2	PF00018.29	SH3_1	SH3 domain
FPSE_00139	87.58	62.21	107.69	64.03	89.43	84.61	27.82	75.81	97.27	42.5	58.03	47.68	119.61	118.84	76.72	GO:0016021	CC:integral component of membrane					ENOG410XUG7	S:Function unknown	XP_009251534.1	hypothetical protein FPSE_00139 [Fusarium pseudograminearum CS3096]	sp|Q9ZS51|PMP22_ARATH	Peroxisomal membrane protein PMP22 OS=Arabidopsis thaliana OX=3702 GN=PMP22 PE=1 SV=1	PF04117.13	Mpv17_PMP22	Mpv17 / PMP22 family
FPSE_00140	0.87	0.78	2.21	0.9	1.02	1	0.11	0.94	1.04	0.56	1.25	0.11	1.28	1.12	1.26	GO:0015031;GO:0000814;GO:0071985	BP:protein transport;CC:ESCRT II complex;BP:multivesicular body sorting pathway	K12188	SNF8, EAP30	map04144	Endocytosis	ENOG410XPVM	U:Intracellular trafficking, secretion, and vesicular transport	XP_009251535.1	hypothetical protein FPSE_00140 [Fusarium pseudograminearum CS3096]	sp|Q5RJU0|SNF8_XENTR	Vacuolar-sorting protein SNF8 OS=Xenopus tropicalis OX=8364 GN=snf8 PE=2 SV=1	PF04157.17	EAP30	EAP30/Vps36 family
FPSE_00141	10.31	5.72	12.06	5.25	7.37	7.75	1.84	7.68	7.44	2.63	4.31	4.77	12.74	12.49	11.09	GO:0006457;GO:0031072;GO:0051082;GO:0009408;GO:0046872;GO:0005524	BP:protein folding;MF:heat shock protein binding;MF:unfolded protein binding;BP:response to heat;MF:metal ion binding;MF:ATP binding	K09503	DNAJA2	map04141	Protein processing in endoplasmic reticulum	COG0484	U:Intracellular trafficking, secretion, and vesicular transport	XP_009251536.1	hypothetical protein FPSE_00141 [Fusarium pseudograminearum CS3096]	sp|O94657|XDJ1_SCHPO	DnaJ protein homolog xdj1 OS=Schizosaccharomyces pombe (strain 972 / ATCC 24843) OX=284812 GN=xdj1 PE=3 SV=1	PF01556.19;PF00226.32;PF00684.20	DnaJ_C;DnaJ;DnaJ_CXXCXGXG	DnaJ C terminal domain;DnaJ domain;DnaJ central domain
FPSE_00142	2.4	1.64	2.86	1.66	2.59	1.51	1.39	1.51	1.5	0.74	1.21	0.61	4.17	1.99	2.61	GO:0004818;GO:0006424;GO:0008270;GO:0005524	MF:glutamate-tRNA ligase activity;BP:glutamyl-tRNA aminoacylation;MF:zinc ion binding;MF:ATP binding	K01885	EARS, gltX	map00860;map00970	Porphyrin and chlorophyll metabolism;Aminoacyl-tRNA biosynthesis	COG0008	J:Translation, ribosomal structure and biogenesis	XP_009251537.1	hypothetical protein FPSE_00142 [Fusarium pseudograminearum CS3096]	sp|Q1Q845|SYE_PSYCK	Glutamate--tRNA ligase OS=Psychrobacter cryohalolentis (strain K5) OX=335284 GN=gltX PE=3 SV=1	PF00749.22	tRNA-synt_1c	tRNA synthetases class I (E and Q), catalytic domain
FPSE_00143	68.95	85.51	41.56	26.73	31.87	30.97	259.22	85.35	57.53	109	37.95	42.64	41.5	41.47	39.28							ENOG41110AD	S:Function unknown	XP_009251538.1	hypothetical protein FPSE_00143 [Fusarium pseudograminearum CS3096]	sp|O77775|NCF2_BOVIN	Neutrophil cytosol factor 2 OS=Bos taurus OX=9913 GN=NCF2 PE=2 SV=1	PF00515.29;PF07719.18;PF13181.7;PF13424.7;PF00564.25;PF13414.7;PF13176.7	TPR_1;TPR_2;TPR_8;TPR_12;PB1;TPR_11;TPR_7	Tetratricopeptide repeat;Tetratricopeptide repeat;Tetratricopeptide repeat;Tetratricopeptide repeat;PB1 domain;TPR repeat;Tetratricopeptide repeat
FPSE_00144	58.17	55.4	49.11	88.19	71.27	68.28	72.28	94.74	65.4	67.39	58	62.51	60.8	55.06	51.5	GO:0046872;GO:0005829;GO:0005743;GO:0015680;GO:0030001;GO:0006801;GO:0016532;GO:0005634	MF:metal ion binding;CC:cytosol;CC:mitochondrial inner membrane;BP:intracellular copper ion transport;BP:metal ion transport;BP:superoxide metabolic process;MF:superoxide dismutase copper chaperone activity;CC:nucleus	K04569	CCS			COG2608	S:Function unknown	XP_009251539.1	hypothetical protein FPSE_00144 [Fusarium pseudograminearum CS3096]	sp|Q6BZU2|CCS1_YARLI	Superoxide dismutase 1 copper chaperone OS=Yarrowia lipolytica (strain CLIB 122 / E 150) OX=284591 GN=CCS1 PE=3 SV=1	PF00080.21;PF00403.27	Sod_Cu;HMA	Copper/zinc superoxide dismutase (SODC;Heavy-metal-associated domain
FPSE_00145	163.32	120.66	134.38	152.51	148.12	141.21	178.81	208.31	148.47	119.86	97.36	127.78	137.44	125.03	145.46	GO:0003735;GO:0006412;GO:0005840	MF:structural constituent of ribosome;BP:translation;CC:ribosome	K02871	RP-L13, MRPL13, rplM	map03010	Ribosome	COG0102	J:Translation, ribosomal structure and biogenesis	XP_009251540.1	hypothetical protein FPSE_00145 [Fusarium pseudograminearum CS3096]	sp|Q12487|RM23_YEAST	54S ribosomal protein L23, mitochondrial OS=Saccharomyces cerevisiae (strain ATCC 204508 / S288c) OX=559292 GN=MRPL23 PE=1 SV=1	PF00572.19	Ribosomal_L13	Ribosomal protein L13
FPSE_00146	747.59	2081.1	682.36	276.49	147.01	267.56	1043.7	504.33	888.88	600.32	417.11	365.12	632.15	899.37	309.87	GO:0004846;GO:0019628;GO:0005777;GO:0006144	MF:urate oxidase activity;BP:urate catabolic process;CC:peroxisome;BP:purine nucleobase metabolic process	K00365	uaZ	map00230;map00232	Purine metabolism;Caffeine metabolism	COG3648	Q:Secondary metabolites biosynthesis, transport and catabolism	XP_009251541.1	hypothetical protein FPSE_00146 [Fusarium pseudograminearum CS3096]	sp|Q00511|URIC_ASPFL	Uricase OS=Aspergillus flavus OX=5059 GN=uaZ PE=1 SV=3	PF01014.19	Uricase	Uricase
FPSE_00147	0.82	1.1	0.84	0.62	0.54	0.27	0.72	0.91	0.72	0.54	0.33	0.41	1.36	1.04	0.87	GO:0008972;GO:0031932;GO:0031929;GO:0009228;GO:0050334	MF:phosphomethylpyrimidine kinase activity;CC:TORC2 complex;BP:TOR signaling;BP:thiamine biosynthetic process;MF:thiaminase activity	K08267	RICTOR			ENOG410XQ5Z	S:Function unknown	XP_009251542.1	hypothetical protein FPSE_00147 [Fusarium pseudograminearum CS3096]	sp|Q09743|RICTR_SCHPO	Target of rapamycin complex 2 subunit ste20 OS=Schizosaccharomyces pombe (strain 972 / ATCC 24843) OX=284812 GN=ste20 PE=1 SV=1	PF14664.7;PF14666.7;PF14663.7;PF14668.7;PF02185.17	RICTOR_N;RICTOR_M;RasGEF_N_2;RICTOR_V;HR1	Rapamycin-insensitive companion of mTOR, N-term;Rapamycin-insensitive companion of mTOR, middle domain;Rapamycin-insensitive companion of mTOR RasGEF_N domain;Rapamycin-insensitive companion of mTOR, domain 5;Hr1 repeat
FPSE_00148	23.2	19.97	20.91	18.65	20.9	14.7	18.51	14.91	11.37	15.73	9.55	12.48	19.37	18.51	17.08	GO:0008972;GO:0050334;GO:0031929;GO:0009228;GO:0031932	MF:phosphomethylpyrimidine kinase activity;MF:thiaminase activity;BP:TOR signaling;BP:thiamine biosynthetic process;CC:TORC2 complex	K00877	THI20	map00730	Thiamine metabolism	COG0351	H:Coenzyme transport and metabolism	XP_009251543.1	hypothetical protein FPSE_00148 [Fusarium pseudograminearum CS3096]	sp|O94266|THI22_SCHPO	Putative hydroxymethylpyrimidine/phosphomethylpyrimidine kinase 2 OS=Schizosaccharomyces pombe (strain 972 / ATCC 24843) OX=284812 GN=SPBP8B7.18c PE=3 SV=1	PF08543.13;PF03070.17;PF00294.25	Phos_pyr_kin;TENA_THI-4;PfkB	Phosphomethylpyrimidine kinase;TENA/THI-4/PQQC family;pfkB family carbohydrate kinase
FPSE_00149	3.56	2.31	2.08	1.63	2.39	1.89	2.61	4.5	3.51	3.19	2.01	2.56	2.46	1.55	1.96	GO:0016021	CC:integral component of membrane					ENOG410YIN3	S:Function unknown	XP_009251544.1	hypothetical protein FPSE_00149 [Fusarium pseudograminearum CS3096]
FPSE_00150	12.76	8.82	7.91	6.93	6.35	4.99	7.93	13.59	15.85	7.79	7.44	9.43	11.98	10.07	9.03	GO:0016021;GO:0016491	CC:integral component of membrane;MF:oxidoreductase activity	K17871	ndh1			COG1252	C:Energy production and conversion	XP_009251545.1	hypothetical protein FPSE_00150 [Fusarium pseudograminearum CS3096]	sp|F2Z699|NDH2_YARLI	External alternative NADH-ubiquinone oxidoreductase, mitochondrial OS=Yarrowia lipolytica (strain CLIB 122 / E 150) OX=284591 GN=NDH2 PE=1 SV=1	PF07992.15;PF00070.28	Pyr_redox_2;Pyr_redox	Pyridine nucleotide-disulphide oxidoreductase;Pyridine nucleotide-disulphide oxidoreductase
FPSE_00151	5.11	3.55	8.68	2.12	3.41	4.67	4.19	4.59	5.03	4.08	4.11	3.38	7.18	7.85	5.32	GO:0005737;GO:0030429;GO:0034354;GO:0097053;GO:0043420;GO:0030170;GO:0019805;GO:0006569	CC:cytoplasm;MF:kynureninase activity;BP:'de novo' NAD biosynthetic process from tryptophan;BP:L-kynurenine catabolic process;BP:anthranilate metabolic process;MF:pyridoxal phosphate binding;BP:quinolinate biosynthetic process;BP:tryptophan catabolic process	K01556	KYNU, kynU	map00380	Tryptophan metabolism	COG3844	C:Energy production and conversion	XP_009251546.1	hypothetical protein FPSE_00151 [Fusarium pseudograminearum CS3096]	sp|Q7RXY2|KYNU2_NEUCR	Kynureninase 2 OS=Neurospora crassa (strain ATCC 24698 / 74-OR23-1A / CBS 708.71 / DSM 1257 / FGSC 987) OX=367110 GN=kyn-2 PE=3 SV=2	PF00266.20;PF01053.21	Aminotran_5;Cys_Met_Meta_PP	Aminotransferase class-V;Cys/Met metabolism PLP-dependent enzyme
FPSE_00152	67.28	62.59	29.58	21.29	27.63	22.47	70.12	99.16	80.94	54.14	32.43	44.58	31.45	33.4	40.53	GO:0005737;GO:0000184;GO:0005634;GO:0004386;GO:0003724;GO:0003723;GO:0003676;GO:0005524;GO:0006364	CC:cytoplasm;BP:nuclear-transcribed mRNA catabolic process, nonsense-mediated decay;CC:nucleus;MF:helicase activity;MF:RNA helicase activity;MF:RNA binding;MF:nucleic acid binding;MF:ATP binding;BP:rRNA processing	K12823	DDX5, DBP2	map03040	Spliceosome	COG0513	C:Energy production and conversion	XP_009251547.1	hypothetical protein FPSE_00152 [Fusarium pseudograminearum CS3096]	sp|Q4IF76|DBP2_GIBZE	ATP-dependent RNA helicase DBP2 OS=Gibberella zeae (strain PH-1 / ATCC MYA-4620 / FGSC 9075 / NRRL 31084) OX=229533 GN=DBP2 PE=3 SV=2	PF00270.30;PF00271.32;PF04851.16	DEAD;Helicase_C;ResIII	DEAD/DEAH box helicase;Helicase conserved C-terminal domain;Type III restriction enzyme, res subunit
FPSE_00153	0	0	0	0	0	0	0	0	0	0	0	0	0	0	0									XP_009251548.1	hypothetical protein FPSE_00153 [Fusarium pseudograminearum CS3096]
FPSE_00154	59.39	55.05	54.32	37.73	43.25	45.87	36.6	91.17	77.9	50.54	38.81	50.04	69.17	69.29	53.65	GO:0006355;GO:0003676	BP:regulation of transcription, DNA-templated;MF:nucleic acid binding	K21455	CON7			ENOG4111NWY	S:Function unknown	XP_009251549.1	hypothetical protein FPSE_00154 [Fusarium pseudograminearum CS3096]	sp|G4N5Q2|CON7_MAGO7	C2H2 finger domain transcription factor CON7 OS=Magnaporthe oryzae (strain 70-15 / ATCC MYA-4617 / FGSC 8958) OX=242507 GN=CON7 PE=2 SV=2
FPSE_00155	1.47	1.86	2.39	1.57	2.48	2.09	1.28	2.24	1.67	0.71	0.94	0.76	3.87	2.69	2.07			K13205	AAR2, C20orf4			ENOG411018E	S:Function unknown	XP_009251550.1	hypothetical protein FPSE_00155 [Fusarium pseudograminearum CS3096]			PF05282.12	AAR2	AAR2 protein
FPSE_00156	612.72	360.62	219.48	143.78	148.03	162.2	230.29	300.44	259.06	244.83	142.35	192.11	244.88	199.15	319.79	GO:0003735;GO:0006412;GO:0005840	MF:structural constituent of ribosome;BP:translation;CC:ribosome	K02960	RP-S16e, RPS16	map03010	Ribosome	COG0103	J:Translation, ribosomal structure and biogenesis	XP_009251551.1	hypothetical protein FPSE_00156 [Fusarium pseudograminearum CS3096]	sp|Q759L8|RS16_ASHGO	40S ribosomal protein S16 OS=Ashbya gossypii (strain ATCC 10895 / CBS 109.51 / FGSC 9923 / NRRL Y-1056) OX=284811 GN=RPS16 PE=3 SV=1	PF00380.20	Ribosomal_S9	Ribosomal protein S9/S16
FPSE_00157	494.2	264.95	129.01	92.55	68.11	102.39	180.33	233.46	224.04	148.05	112.54	130.4	168.51	115.94	188.82	GO:0003735;GO:0006412;GO:0005840	MF:structural constituent of ribosome;BP:translation;CC:ribosome	K02912	RP-L32e, RPL32	map03010	Ribosome	COG1717	J:Translation, ribosomal structure and biogenesis	XP_009251552.1	hypothetical protein FPSE_00157 [Fusarium pseudograminearum CS3096]	sp|Q7RXY1|RL32_NEUCR	60S ribosomal protein L32 OS=Neurospora crassa (strain ATCC 24698 / 74-OR23-1A / CBS 708.71 / DSM 1257 / FGSC 987) OX=367110 GN=crp-63 PE=3 SV=1	PF01655.19	Ribosomal_L32e	Ribosomal protein L32
FPSE_00158	2.83	1.84	1.82	1.07	0.55	0.6	1.85	1.95	2.27	2.03	1.9	1.48	1.42	1.95	1.47							ENOG410YHK5	S:Function unknown	XP_009251553.1	hypothetical protein FPSE_00158 [Fusarium pseudograminearum CS3096]
FPSE_00159	5.08	3.54	4.89	2.99	3.09	3.53	1.28	3.2	3.43	1.81	2.24	2.87	5.16	4.1	3.28	GO:0006571;GO:0004665;GO:0008977	BP:tyrosine biosynthetic process;MF:prephenate dehydrogenase (NADP+) activity;MF:prephenate dehydrogenase activity	K00211	TYR1	map00400	Phenylalanine, tyrosine and tryptophan biosynthesis	COG0287	E:Amino acid transport and metabolism	XP_009251554.1	hypothetical protein FPSE_00159 [Fusarium pseudograminearum CS3096]	sp|O60078|TYR1_SCHPO	Probable prephenate dehydrogenase [NADP(+)] OS=Schizosaccharomyces pombe (strain 972 / ATCC 24843) OX=284812 GN=tyr1 PE=2 SV=1	PF02153.18	PDH	Prephenate dehydrogenase
FPSE_00160	2.25	1.31	1.11	1.37	1.14	0.91	0.14	0.96	0.8	0.28	0.61	0.63	0.68	0.94	1.31			K15462	KTI13, ATS1			COG5184	E:Amino acid transport and metabolism	XP_009251555.1	hypothetical protein FPSE_00160 [Fusarium pseudograminearum CS3096]	sp|O42645|YF94_SCHPO	RCC1 repeat-containing protein C10F6.04 OS=Schizosaccharomyces pombe (strain 972 / ATCC 24843) OX=284812 GN=SPAC10F6.04 PE=4 SV=1	PF00415.19;PF13540.7	RCC1;RCC1_2	Regulator of chromosome condensation (RCC1) repeat;Regulator of chromosome condensation (RCC1) repeat
FPSE_00161	2.03	0.77	1.15	1.13	1.09	1.63	0.63	1.56	0.9	0.77	1.59	1.39	1.04	1.32	0.85	GO:0030896;GO:0000077;GO:0006281	CC:checkpoint clamp complex;BP:DNA damage checkpoint;BP:DNA repair	K10994	RAD9A			ENOG410XYYN	S:Function unknown	XP_009251556.1	hypothetical protein FPSE_00161 [Fusarium pseudograminearum CS3096]	sp|P48013|RAD9_SCHOT	DNA repair protein rad9 OS=Schizosaccharomyces octosporus OX=4899 GN=rad9 PE=2 SV=1	PF04139.14	Rad9	Rad9
FPSE_00162	0.6	0.31	0.27	0	0.41	0.54	0.83	0	0.28	0.95	0.5	0.67	0.9	0.3	0									XP_009251557.1	hypothetical protein FPSE_00162 [Fusarium pseudograminearum CS3096]
FPSE_00163	23.94	17.6	15.52	16.35	15.13	15.39	13.67	22	19.49	15.28	20.94	24.92	17.1	14.74	16.29	GO:0005975;GO:0016628;GO:0016616;GO:0051287;GO:0000271;GO:0008061;GO:0004553	BP:carbohydrate metabolic process;MF:oxidoreductase activity, acting on the CH-CH group of donors, NAD or NADP as acceptor;MF:oxidoreductase activity, acting on the CH-OH group of donors, NAD or NADP as acceptor;MF:NAD binding;BP:polysaccharide biosynthetic process;MF:chitin binding;MF:hydrolase activity, hydrolyzing O-glycosyl compounds	K01183	E3.2.1.14	map00520	Amino sugar and nucleotide sugar metabolism	COG0677;COG3325	M:Cell wall/membrane/envelope biogenesis;M:Cell wall/membrane/envelope biogenesis	XP_009251558.1	hypothetical protein FPSE_00163 [Fusarium pseudograminearum CS3096]	sp|Q873X9|CHIB1_ASPFM	Endochitinase B1 OS=Neosartorya fumigata OX=746128 GN=chiB1 PE=1 SV=1	PF00704.29;PF00984.20;PF03721.15	Glyco_hydro_18;UDPG_MGDP_dh;UDPG_MGDP_dh_N	Glycosyl hydrolases family 18;UDP-glucose/GDP-mannose dehydrogenase family, central domain;UDP-glucose/GDP-mannose dehydrogenase family, NAD binding domain
FPSE_00164	0	0	0	0	0	0	0	0	0	0	0	0	0	0	0	GO:0016021;GO:0004100	CC:integral component of membrane;MF:chitin synthase activity	K00698	CHS1	map00520	Amino sugar and nucleotide sugar metabolism	COG1215	M:Cell wall/membrane/envelope biogenesis	XP_009251559.1	hypothetical protein FPSE_00164 [Fusarium pseudograminearum CS3096]	sp|O13395|CHS6_USTMA	Chitin synthase 6 OS=Ustilago maydis (strain 521 / FGSC 9021) OX=237631 GN=CHS6 PE=3 SV=2	PF03142.16;PF13632.7	Chitin_synth_2;Glyco_trans_2_3	Chitin synthase;Glycosyl transferase family group 2
FPSE_00165	0	0	0	0.04	0.05	0	0	0	0	0	0	0	0	0	0	GO:0016810;GO:0005975;GO:0008061	MF:hydrolase activity, acting on carbon-nitrogen (but not peptide) bonds;BP:carbohydrate metabolic process;MF:chitin binding					COG0726	M:Cell wall/membrane/envelope biogenesis	XP_009251560.1	hypothetical protein FPSE_00165 [Fusarium pseudograminearum CS3096]	sp|D4B5F9|PGDA_ARTBC	Probable peptidoglycan-N-acetylglucosamine deacetylase ARB_03699 OS=Arthroderma benhamiae (strain ATCC MYA-4681 / CBS 112371) OX=663331 GN=ARB_03699 PE=1 SV=2	PF01522.22;PF00187.20	Polysacc_deac_1;Chitin_bind_1	Polysaccharide deacetylase;Chitin recognition protein
FPSE_00166	17.25	12.59	19.3	8.67	14.47	6.69	7.84	20.27	16.27	7.24	6.76	11.38	18.45	15.14	23.48	GO:0004491	MF:methylmalonate-semialdehyde dehydrogenase (acylating) activity					ENOG410YA8I	S:Function unknown	KPA40076.1	gln pro-rich protein [Fusarium langsethiae]	sp|Q2HEW5|CHG2_CHAGB	PKS-NRPS hybrid synthetase CHGG_01239 OS=Chaetomium globosum (strain ATCC 6205 / CBS 148.51 / DSM 1962 / NBRC 6347 / NRRL 1970) OX=306901 GN=CHGG_01239 PE=3 SV=1	PF03101.16	FAR1	FAR1 DNA-binding domain
FPSE_00167	1.52	0.99	2.3	2.29	0.92	0.86	1.73	0.46	2.24	0.88	2.69	0	0.8	2.86	3.49							ENOG4110X28;ENOG410YVX7	S:Function unknown;S:Function unknown	XP_009251562.1	hypothetical protein FPSE_00167 [Fusarium pseudograminearum CS3096]
FPSE_00168	198.75	120.32	50.26	32.94	30.81	28.44	98.28	99.66	87.47	72.82	37.3	80.04	70.89	61.7	69.26	GO:0003735;GO:0016021;GO:0006412;GO:0005840	MF:structural constituent of ribosome;CC:integral component of membrane;BP:translation;CC:ribosome	K02915	RP-L34e, RPL34	map03010	Ribosome	COG2174	J:Translation, ribosomal structure and biogenesis	XP_009251563.1	hypothetical protein FPSE_00168 [Fusarium pseudograminearum CS3096]	sp|P87262|RL34A_YEAST	60S ribosomal protein L34-A OS=Saccharomyces cerevisiae (strain ATCC 204508 / S288c) OX=559292 GN=RPL34A PE=1 SV=1	PF01199.19	Ribosomal_L34e	Ribosomal protein L34e
FPSE_00169	3.43	4.36	5.02	3.57	2.14	3.47	2.85	5	5.93	1.68	2.94	3.59	7.45	5.9	4.58							ENOG41123HK	S:Function unknown	XP_009251564.1	hypothetical protein FPSE_00169 [Fusarium pseudograminearum CS3096]	sp|Q2HJI2|NDUF3_BOVIN	NADH dehydrogenase [ubiquinone] 1 alpha subcomplex assembly factor 3 OS=Bos taurus OX=9913 GN=NDUFAF3 PE=2 SV=1	PF04430.15	DUF498	Protein of unknown function (DUF498/DUF598
FPSE_00170	1.26	0.84	2.49	1.06	2.94	1.57	0.33	0.38	0.9	0.25	0.31	0.18	2.29	1.96	2.12	GO:0004725;GO:0008138	MF:protein tyrosine phosphatase activity;MF:protein tyrosine/serine/threonine phosphatase activity					COG1075;COG5226	S:Function unknown;A:RNA processing and modification	XP_009251565.1	hypothetical protein FPSE_00170 [Fusarium pseudograminearum CS3096]	sp|O55236|MCE1_MOUSE	mRNA-capping enzyme OS=Mus musculus OX=10090 GN=Rngtt PE=1 SV=1	PF12697.8;PF00561.21;PF12146.9;PF00782.21;PF14566.7;PF00102.28;PF00975.21	Abhydrolase_6;Abhydrolase_1;Hydrolase_4;DSPc;PTPlike_phytase;Y_phosphatase;Thioesterase	Alpha/beta hydrolase family;alpha/beta hydrolase fold;Serine aminopeptidase, S33;Dual specificity phosphatase, catalytic domain;Inositol hexakisphosphate;Protein-tyrosine phosphatase;Thioesterase domain
FPSE_00171	13.62	7.06	16.78	14.67	19.39	14	5.82	14.4	13.33	7.87	10.06	10.32	16.6	15.46	15.82	GO:0004035;GO:0006470;GO:0016021;GO:0000329;GO:0046496;GO:0047386;GO:0106219	MF:alkaline phosphatase activity;BP:protein dephosphorylation;CC:integral component of membrane;CC:fungal-type vacuole membrane;BP:nicotinamide nucleotide metabolic process;MF:fructose-2,6-bisphosphate 6-phosphatase activity;MF:zinc ion sensor activity	K01077	E3.1.3.1, phoA, phoB	map00730;map00790	Thiamine metabolism;Folate biosynthesis	COG1785	P:Inorganic ion transport and metabolism	XP_009251566.1	hypothetical protein FPSE_00171 [Fusarium pseudograminearum CS3096]	sp|P11491|PPB_YEAST	Repressible alkaline phosphatase OS=Saccharomyces cerevisiae (strain ATCC 204508 / S288c) OX=559292 GN=PHO8 PE=1 SV=2	PF00245.21;PF01676.19	Alk_phosphatase;Metalloenzyme	Alkaline phosphatase;Metalloenzyme superfamily
FPSE_00172	0.33	0	0.07	0.21	0.15	0.11	0.04	0.16	0.04	0.04	0.05	0.04	0.18	0.08	0.12	GO:0016021	CC:integral component of membrane					COG0598	P:Inorganic ion transport and metabolism	XP_009251567.1	hypothetical protein FPSE_00172 [Fusarium pseudograminearum CS3096]	sp|Q9WZ31|CORA_THEMA	Cobalt/magnesium transport protein CorA OS=Thermotoga maritima (strain ATCC 43589 / MSB8 / DSM 3109 / JCM 10099) OX=243274 GN=corA PE=1 SV=1	PF01544.19	CorA	CorA-like Mg2+ transporter protein
FPSE_00173	0.26	0.25	0.53	0.12	0.33	0.22	0.65	0.63	0.25	0.19	0.19	0.35	0.4	0.41	0.54	GO:0006310;GO:0051103;GO:0005524;GO:0006260;GO:0003910;GO:0003677;GO:0071897	BP:DNA recombination;BP:DNA ligation involved in DNA repair;MF:ATP binding;BP:DNA replication;MF:DNA ligase (ATP) activity;MF:DNA binding;BP:DNA biosynthetic process	K10777	LIG4, DNL4	map03450	Non-homologous end-joining	COG1793	P:Inorganic ion transport and metabolism	XP_009251568.1	hypothetical protein FPSE_00173 [Fusarium pseudograminearum CS3096]	sp|Q7SB49|DNLI4_NEUCR	DNA ligase 4 OS=Neurospora crassa (strain ATCC 24698 / 74-OR23-1A / CBS 708.71 / DSM 1257 / FGSC 987) OX=367110 GN=mus-53 PE=3 SV=2	PF01068.22;PF04675.15;PF09414.11;PF16589.6;PF04679.16;PF00533.27;PF16759.6;PF11411.9	DNA_ligase_A_M;DNA_ligase_A_N;RNA_ligase;BRCT_2;DNA_ligase_A_C;BRCT;LIG3_BRCT;DNA_ligase_IV	ATP dependent DNA ligase domain;DNA ligase N terminus;RNA ligase;BRCT domain, a BRCA1 C-terminus domain;ATP dependent DNA ligase C terminal region;BRCA1 C Terminus (BRCT) domain;DNA ligase 3 BRCT domain;DNA ligase IV
FPSE_00174	27.81	20.97	44.51	17.19	13.81	19.98	3.87	15.24	33.51	6.06	23.71	15.02	29.9	36.75	27.69	GO:0009116;GO:0016757	BP:nucleoside metabolic process;MF:transferase activity, transferring glycosyl groups	K00761	upp, UPRT	map00240	Pyrimidine metabolism	COG0035	F:Nucleotide transport and metabolism	XP_009251569.1	hypothetical protein FPSE_00174 [Fusarium pseudograminearum CS3096]	sp|Q9US43|UPP3_SCHPO	Putative uracil phosphoribosyltransferase urg2 OS=Schizosaccharomyces pombe (strain 972 / ATCC 24843) OX=284812 GN=urg2 PE=3 SV=2	PF14681.7;PF00156.28	UPRTase;Pribosyltran	Uracil phosphoribosyltransferase;Phosphoribosyl transferase domain
FPSE_00175	3.53	2.09	4.7	2.5	2.06	3.19	0.5	1.78	3.43	0.73	1.33	1.27	2.81	2.87	3.51	GO:0016021	CC:integral component of membrane	K06199	crcB, FEX			COG0239	F:Nucleotide transport and metabolism	XP_009251570.1	hypothetical protein FPSE_00175 [Fusarium pseudograminearum CS3096]	sp|Q7SB51|FEX1_NEUCR	Fluoride export protein 1 OS=Neurospora crassa (strain ATCC 24698 / 74-OR23-1A / CBS 708.71 / DSM 1257 / FGSC 987) OX=367110 GN=fex-1 PE=3 SV=2	PF02537.16	CRCB	CrcB-like protein, Camphor Resistance (CrcB
FPSE_00176	0.31	0.36	0.59	0.48	0.4	0.43	0.34	0.48	1	0.46	0.49	0.64	0.59	0.44	0.68	GO:0016021	CC:integral component of membrane	K06199	crcB, FEX			ENOG41114U3;COG0239	S:Function unknown;D:Cell cycle control, cell division, chromosome partitioning	XP_009251571.1	hypothetical protein FPSE_00176 [Fusarium pseudograminearum CS3096]			PF11915.9	DUF3433	Protein of unknown function (DUF3433
FPSE_00177	3.91	3.1	4.6	3.73	4.94	4.55	2.07	3.4	3.61	1.94	1.83	1.79	6.05	6.08	5.47	GO:0005634;GO:0016887;GO:0005524;GO:0000027	CC:nucleus;MF:ATPase activity;MF:ATP binding;BP:ribosomal large subunit assembly	K14572	MDN1, REA1	map03008	Ribosome biogenesis in eukaryotes	COG5271	S:Function unknown	XP_009251572.1	hypothetical protein FPSE_00177 [Fusarium pseudograminearum CS3096]	sp|Q12019|MDN1_YEAST	Midasin OS=Saccharomyces cerevisiae (strain ATCC 204508 / S288c) OX=559292 GN=MDN1 PE=1 SV=1	PF07728.15;PF17867.2;PF17865.2;PF07726.12;PF00004.30;PF13191.7;PF12775.8;PF13401.7;PF02367.18;PF06414.13	AAA_5;AAA_lid_7;AAA_lid_5;AAA_3;AAA;AAA_16;AAA_7;AAA_22;TsaE;Zeta_toxin	AAA domain (dynein-related subfamily;Midasin AAA lid domain;Midasin AAA lid domain;ATPase family associated with various cellular activities (AAA;ATPase family associated with various cellular activities (AAA;AAA ATPase domain;P-loop containing dynein motor region;AAA domain;Threonylcarbamoyl adenosine biosynthesis protein TsaE;Zeta toxin
FPSE_00178	76.81	65.75	83.16	58.38	54.87	75.9	46.64	54.9	49.89	46.15	31.94	38.33	102.9	73.41	75.55	GO:0003735;GO:0006412;GO:0005840	MF:structural constituent of ribosome;BP:translation;CC:ribosome	K02935	RP-L7, MRPL12, rplL	map03010	Ribosome	COG0222	J:Translation, ribosomal structure and biogenesis	XP_009251573.1	hypothetical protein FPSE_00178 [Fusarium pseudograminearum CS3096]	sp|P53163|MNP1_YEAST	54S ribosomal protein L12, mitochondrial OS=Saccharomyces cerevisiae (strain ATCC 204508 / S288c) OX=559292 GN=MNP1 PE=1 SV=1	PF00542.20;PF16320.6	Ribosomal_L12;Ribosomal_L12_N	Ribosomal protein L7/L12 C-terminal domain;Ribosomal protein L7/L12 dimerisation domain
FPSE_00179	12.58	6.08	10.43	15.33	24.81	11.02	4.2	11.28	7.58	5.61	8.5	13.39	12.89	9.28	15.61	GO:0071619;GO:0016301;GO:0045944;GO:0070692;GO:0032786	BP:phosphorylation of RNA polymerase II C-terminal domain serine 2 residues;MF:kinase activity;BP:positive regulation of transcription from RNA polymerase II promoter;CC:CTDK-1 complex;BP:positive regulation of DNA-templated transcription, elongation	K15565	CTK3			ENOG4111UUN	S:Function unknown	XP_009251574.1	hypothetical protein FPSE_00179 [Fusarium pseudograminearum CS3096]	sp|Q9USJ8|CTK3_SCHPO	CTD kinase subunit gamma OS=Schizosaccharomyces pombe (strain 972 / ATCC 24843) OX=284812 GN=ctk3 PE=1 SV=1	PF12243.9;PF12350.9;PF04818.14	CTK3;CTK3_C;CID	CTD kinase subunit gamma CTK3;CTD kinase subunit gamma CTK3 C-terminus;CID domain
FPSE_00180	44.09	28.77	38	94.95	108.11	17.7	22.94	58.87	44.19	39.37	31.25	62.98	33.74	25.91	35.68	GO:0055129;GO:0016021;GO:0004735	BP:L-proline biosynthetic process;CC:integral component of membrane;MF:pyrroline-5-carboxylate reductase activity	K00286	proC	map00330	Arginine and proline metabolism	COG0345	B:Chromatin structure and dynamics	XP_009251575.1	hypothetical protein FPSE_00180 [Fusarium pseudograminearum CS3096]	sp|Q12740|P5CR_LOPAR	Pyrroline-5-carboxylate reductase OS=Lophium arboricola OX=42465 GN=P5CR PE=2 SV=1	PF14748.7;PF03807.18	P5CR_dimer;F420_oxidored	Pyrroline-5-carboxylate reductase dimerisation;NADP oxidoreductase coenzyme F420-dependent
FPSE_00181	1.8	1.84	2.52	1.01	0.85	0.79	1.32	2.59	2.62	1.54	1.23	1.64	3.97	2.65	1.94	GO:0005737;GO:0006348;GO:0006281;GO:0005634;GO:0004402;GO:0000781	CC:cytoplasm;BP:chromatin silencing at telomere;BP:DNA repair;CC:nucleus;MF:histone acetyltransferase activity;CC:chromosome, telomeric region	K11303	HAT1, KAT1			ENOG410XPH4	B:Chromatin structure and dynamics	XP_009251576.1	hypothetical protein FPSE_00181 [Fusarium pseudograminearum CS3096]	sp|Q4I6A4|HAT1_GIBZE	Histone acetyltransferase type B catalytic subunit OS=Gibberella zeae (strain PH-1 / ATCC MYA-4620 / FGSC 9075 / NRRL 31084) OX=229533 GN=HAT1 PE=3 SV=2	PF10394.10	Hat1_N	Histone acetyl transferase HAT1 N-terminus
FPSE_00182	61.13	63.93	63.93	32.12	44.18	37.05	50.73	78.73	86.04	55.57	44.35	54.56	47.35	50.7	45.47	GO:0016021	CC:integral component of membrane					ENOG410XR8P	S:Function unknown	XP_009251577.1	hypothetical protein FPSE_00182 [Fusarium pseudograminearum CS3096]	sp|O94599|YC8B_SCHPO	LIMR family protein C622.11 OS=Schizosaccharomyces pombe (strain 972 / ATCC 24843) OX=284812 GN=SPCC622.11 PE=3 SV=1	PF04791.17	LMBR1	LMBR1-like membrane protein
FPSE_00183	2.9	2.11	2.9	3.25	2.86	2.53	0.44	1.95	2.09	1.68	2.02	1.3	2.17	1.76	3.01	GO:0016021	CC:integral component of membrane					ENOG410YYAB	S:Function unknown	XP_009251578.1	hypothetical protein FPSE_00183 [Fusarium pseudograminearum CS3096]			PF01544.19	CorA	CorA-like Mg2+ transporter protein
PKAC	14.41	9.84	17.25	13.32	17.63	12.36	4.77	11.51	11.23	7.46	9.24	8.67	18.28	20.29	16.13	GO:0000324;GO:0004674;GO:1903759;GO:0005634;GO:0046827;GO:0019933;GO:0000433;GO:0005952;GO:0004691;GO:0010515;GO:0045721;GO:0005524	CC:fungal-type vacuole;MF:protein serine/threonine kinase activity;BP:signal transduction involved in regulation of aerobic respiration;CC:nucleus;BP:positive regulation of protein export from nucleus;BP:cAMP-mediated signaling;BP:negative regulation of transcription from RNA polymerase II promoter by glucose;CC:cAMP-dependent protein kinase complex;MF:cAMP-dependent protein kinase activity;BP:ne…	K04345	PKA	map04213;map04113;map04138	Longevity regulating pathway - multiple species;Meiosis - yeast;Autophagy - yeast	ENOG410XPQQ	U:Intracellular trafficking, secretion, and vesicular transport	XP_009251579.1	PKAC [Fusarium pseudograminearum CS3096]	sp|P06245|KAPB_YEAST	cAMP-dependent protein kinase type 2 OS=Saccharomyces cerevisiae (strain ATCC 204508 / S288c) OX=559292 GN=TPK2 PE=1 SV=2	PF00069.26;PF07714.18;PF14531.7	Pkinase;PK_Tyr_Ser-Thr;Kinase-like	Protein kinase domain;Protein tyrosine and serine/threonine kinase;Kinase-like
FPSE_00185	8.94	7.51	11.52	7.83	7.77	10.04	5	8.2	8.98	5.47	5.32	6.04	16.15	11.24	11	GO:0016021;GO:0030246;GO:0016491	CC:integral component of membrane;MF:carbohydrate binding;MF:oxidoreductase activity	K10082	LMAN2, VIP36	map04141	Protein processing in endoplasmic reticulum	ENOG410YH8V	U:Intracellular trafficking, secretion, and vesicular transport	XP_009251580.1	hypothetical protein FPSE_00185 [Fusarium pseudograminearum CS3096]	sp|O94401|YQF8_SCHPO	L-type lectin-like domain-containing protein C126.08c OS=Schizosaccharomyces pombe (strain 972 / ATCC 24843) OX=284812 GN=SPCC126.08c PE=3 SV=1	PF03388.14	Lectin_leg-like	Legume-like lectin family
FPSE_00186	27.18	20.43	11.59	21.03	16.31	19.7	13.2	14.64	15.25	14.21	18.68	24.96	13.99	9.65	9.75	GO:0016021;GO:0016491	CC:integral component of membrane;MF:oxidoreductase activity					COG0604	O:Posttranslational modification, protein turnover, chaperones	XP_009251581.1	hypothetical protein FPSE_00186 [Fusarium pseudograminearum CS3096]	sp|S4W4F3|EQXC_FUSHE	Trans-enoyl reductase eqxC OS=Fusarium heterosporum OX=42747 GN=eqxC PE=3 SV=1	PF00107.27;PF13602.7;PF08240.13	ADH_zinc_N;ADH_zinc_N_2;ADH_N	Zinc-binding dehydrogenase;Zinc-binding dehydrogenase;Alcohol dehydrogenase GroES-like domain
FPSE_00187	25.03	40.48	52.8	52.37	40.14	33.98	29.27	27.12	31.62	19.49	19.44	18.93	90.05	40.15	53.49	GO:0005758;GO:0046872;GO:0072321	CC:mitochondrial intermembrane space;MF:metal ion binding;BP:chaperone-mediated protein transport	K17781	TIM13			ENOG41124YI	O:Posttranslational modification, protein turnover, chaperones	XP_009251582.1	hypothetical protein FPSE_00187 [Fusarium pseudograminearum CS3096]	sp|Q4I6B0|TIM13_GIBZE	Mitochondrial import inner membrane translocase subunit TIM13 OS=Gibberella zeae (strain PH-1 / ATCC MYA-4620 / FGSC 9075 / NRRL 31084) OX=229533 GN=TIM13 PE=3 SV=1	PF02953.16	zf-Tim10_DDP	Tim10/DDP family zinc finger
FPSE_00188	11.26	5.21	5.3	2.95	3.24	2.26	8.58	6.7	4.91	3.51	2.13	4.44	5.03	3.36	4.06							ENOG4111FTF	S:Function unknown	XP_009251583.1	hypothetical protein FPSE_00188 [Fusarium pseudograminearum CS3096]	sp|Q5NCR9|NSRP1_MOUSE	Nuclear speckle splicing regulatory protein 1 OS=Mus musculus OX=10090 GN=Nsrp1 PE=1 SV=1	PF09745.10	DUF2040	Coiled-coil domain-containing protein 55 (DUF2040
FPSE_00189	124.89	77.2	58.93	57.75	61.38	40.09	128.5	76.31	39.9	69.81	37.67	64.54	40.64	49.32	48							ENOG4111GW3	S:Function unknown	XP_009251584.1	hypothetical protein FPSE_00189 [Fusarium pseudograminearum CS3096]			PF14555.7;PF01476.21	UBA_4;LysM	UBA-like domain;LysM domain
FPSE_00190	3.69	2.39	2.33	1.71	2.11	1.46	3.2	3.26	2.05	2.3	0.94	1.81	3.6	1.58	2.73	GO:0005634;GO:0003676	CC:nucleus;MF:nucleic acid binding	K12830	SF3B3, SAP130, RSE1	map03040	Spliceosome	ENOG410XPFQ	A:RNA processing and modification	XP_009251585.1	hypothetical protein FPSE_00190 [Fusarium pseudograminearum CS3096]	sp|Q7RYR4|RSE1_NEUCR	Pre-mRNA-splicing factor rse1 OS=Neurospora crassa (strain ATCC 24698 / 74-OR23-1A / CBS 708.71 / DSM 1257 / FGSC 987) OX=367110 GN=msp-5 PE=3 SV=2	PF10433.10;PF03178.16	MMS1_N;CPSF_A	Mono-functional DNA-alkylating methyl methanesulfonate N-term;CPSF A subunit region
FPSE_00191	1.86	2.38	1.81	1.77	1.12	1.14	4.17	3.63	2.62	2.56	1.81	1.51	2.82	2.77	3.05			K17656	MSS51			ENOG4111FB2;ENOG410Y64D	S:Function unknown;S:Function unknown	XP_009251586.1	hypothetical protein FPSE_00191 [Fusarium pseudograminearum CS3096]	sp|O14200|PXA1_SCHPO	PXA domain protein 1 OS=Schizosaccharomyces pombe (strain 972 / ATCC 24843) OX=284812 GN=pxa1 PE=2 SV=1	PF02194.16	PXA	PXA domain
FPSE_00192	2.1	1.63	3.32	1.84	5.07	3.26	3.71	4.63	3.62	2.04	1.9	2.01	2.34	1.85	2.24	GO:0003677	MF:DNA binding					ENOG41123Q1	S:Function unknown	XP_009251587.1	hypothetical protein FPSE_00192 [Fusarium pseudograminearum CS3096]			PF03221.17;PF04218.14	HTH_Tnp_Tc5;CENP-B_N	Tc5 transposase DNA-binding domain;CENP-B N-terminal DNA-binding domain
FPSE_00193	24.83	29.34	17.7	5.68	7.29	3.18	26.89	32.82	22.3	19.52	15.1	21.91	10.76	15.5	8.85	GO:0005525	MF:GTP binding	K06944	K06944			COG1163	S:Function unknown	XP_009251588.1	hypothetical protein FPSE_00193 [Fusarium pseudograminearum CS3096]	sp|P39729|RBG1_YEAST	Ribosome-interacting GTPase 1 OS=Saccharomyces cerevisiae (strain ATCC 204508 / S288c) OX=559292 GN=RBG1 PE=1 SV=1	PF16897.6;PF01926.24;PF02824.22;PF02421.19	MMR_HSR1_Xtn;MMR_HSR1;TGS;FeoB_N	C-terminal region of MMR_HSR1 domain;50S ribosome-binding GTPase;TGS domain;Ferrous iron transport protein B
FPSE_00194	17.82	11.86	13.77	8.54	14.58	10.39	7.52	13.23	11.76	8.43	7.05	8.75	11.09	11.51	13.8							COG0666	S:Function unknown	XP_009251589.1	hypothetical protein FPSE_00194 [Fusarium pseudograminearum CS3096]			PF12796.8;PF13637.7;PF00023.31;PF13606.7;PF13857.7	Ank_2;Ank_4;Ank;Ank_3;Ank_5	Ankyrin repeats (3 copies;Ankyrin repeats (many copies;Ankyrin repeat;Ankyrin repeat;Ankyrin repeats (many copies
FPSE_00195	3.12	0.77	1.8	1.95	3.04	0.99	0.26	1.39	0.86	0.91	0.62	0.83	1.43	1.29	1.54	GO:0006488;GO:0016021;GO:0003865	BP:dolichol-linked oligosaccharide biosynthetic process;CC:integral component of membrane;MF:3-oxo-5-alpha-steroid 4-dehydrogenase activity	K12345	SRD5A3	map00510	N-Glycan biosynthesis	ENOG4111JQM	S:Function unknown	XP_009251590.1	hypothetical protein FPSE_00195 [Fusarium pseudograminearum CS3096]	sp|Q17428|PORED_CAEEL	Polyprenol reductase OS=Caenorhabditis elegans OX=6239 GN=B0024.13 PE=3 SV=2	PF02544.17	Steroid_dh	3-oxo-5-alpha-steroid 4-dehydrogenase
FPSE_00196	2.87	3.08	1.05	4.02	2.48	1.08	26.92	10.36	2.48	6.81	1.14	2.4	2.75	5.3	2.87							ENOG4111FP9	J:Translation, ribosomal structure and biogenesis	XP_009251591.1	hypothetical protein FPSE_00196 [Fusarium pseudograminearum CS3096]	sp|D4AUF1|WSCD1_ARTBC	WSC domain-containing protein ARB_07867 OS=Arthroderma benhamiae (strain ATCC MYA-4681 / CBS 112371) OX=663331 GN=ARB_07867 PE=1 SV=1	PF01822.20	WSC	WSC domain
FPSE_00197	18.8	9.3	14.93	5.78	9.02	10.11	6.14	10.87	12.46	9.39	4.59	6.24	13.3	9.55	11.45	GO:0001732;GO:0033290;GO:0005852;GO:0016282;GO:0003743	BP:formation of cytoplasmic translation initiation complex;CC:eukaryotic 48S preinitiation complex;CC:eukaryotic translation initiation factor 3 complex;CC:eukaryotic 43S preinitiation complex;MF:translation initiation factor activity	K03254	EIF3A	map03013	RNA transport	ENOG410XQ37	J:Translation, ribosomal structure and biogenesis	XP_009251592.1	hypothetical protein FPSE_00197 [Fusarium pseudograminearum CS3096]	sp|A4RM69|EIF3A_MAGO7	Eukaryotic translation initiation factor 3 subunit A OS=Magnaporthe oryzae (strain 70-15 / ATCC MYA-4617 / FGSC 8958) OX=242507 GN=TIF32 PE=3 SV=1	PF01399.28	PCI	PCI domain
FPSE_00198	0	0	0	0	0	0	0	0	0	0	0	0	0	0	0.57									XP_009251593.1	hypothetical protein FPSE_00198 [Fusarium pseudograminearum CS3096]
FPSE_00199	70.58	64.18	97.87	66.43	54.93	76.99	42.86	69.1	74.19	30.48	26.92	33.71	96.38	107.45	63.12	GO:0031681;GO:0007186;GO:0000750	MF:G-protein beta-subunit binding;BP:G-protein coupled receptor signaling pathway;BP:pheromone-dependent signal transduction involved in conjugation with cellular fusion	K07973	GNG	map04011	MAPK signaling pathway - yeast	ENOG41126GE	S:Function unknown	XP_009251594.1	hypothetical protein FPSE_00199 [Fusarium pseudograminearum CS3096]	sp|Q7RWT0|GBG_NEUCR	Guanine nucleotide-binding protein subunit gamma OS=Neurospora crassa (strain ATCC 24698 / 74-OR23-1A / CBS 708.71 / DSM 1257 / FGSC 987) OX=367110 GN=gng-1 PE=3 SV=2	PF00631.23	G-gamma	GGL domain
FPSE_00200	37.49	28.47	33.94	22.09	18.76	28.76	29.47	26.6	21.51	22.51	20.28	15.3	38.02	30.75	36.82							COG3526	O:Posttranslational modification, protein turnover, chaperones	XP_009251595.1	hypothetical protein FPSE_00200 [Fusarium pseudograminearum CS3096]			PF10262.10	Rdx	Rdx family
FPSE_00201	49.95	40.41	54.42	37.29	47	39.63	31.1	46.89	42.5	21.9	30.66	33.25	63.58	60.57	58.17	GO:0046872;GO:0072357;GO:0004722;GO:0000164	MF:metal ion binding;CC:PTW/PP1 phosphatase complex;MF:protein serine/threonine phosphatase activity;CC:protein phosphatase type 1 complex	K06269	PPP1C	map04113;map03015	Meiosis - yeast;mRNA surveillance pathway	ENOG410XPVF	T:Signal transduction mechanisms	XP_009251596.1	hypothetical protein FPSE_00201 [Fusarium pseudograminearum CS3096]	sp|P20654|PP1_EMENI	Serine/threonine-protein phosphatase PP1 OS=Emericella nidulans (strain FGSC A4 / ATCC 38163 / CBS 112.46 / NRRL 194 / M139) OX=227321 GN=bimG PE=2 SV=1	PF00149.29;PF16891.6	Metallophos;STPPase_N	Calcineurin-like phosphoesterase;Serine-threonine protein phosphatase N-terminal domain
FPSE_00202	11.18	9.87	8.34	3.48	5.87	3.7	9.53	10.9	8.31	5.6	4.58	5.03	6.91	7.49	7.96	GO:0046872	MF:metal ion binding	K11380	NTO1			COG5141	S:Function unknown	XP_009251597.1	hypothetical protein FPSE_00202 [Fusarium pseudograminearum CS3096]	sp|B2RRD7|BRPF1_MOUSE	Peregrin OS=Mus musculus OX=10090 GN=Brpf1 PE=1 SV=1	PF13832.7;PF10513.10;PF13771.7;PF13831.7;PF00628.30	zf-HC5HC2H_2;EPL1;zf-HC5HC2H;PHD_2;PHD	PHD-zinc-finger like domain;Enhancer of polycomb-like;PHD-like zinc-binding domain;PHD-finger;PHD-finger
FPSE_00203	10.67	6.75	6.42	7.89	7.62	7.16	12.21	10.11	4.91	5.52	3.44	6.29	8.52	9.12	13.3							COG4886	S:Function unknown	XP_009251598.1	hypothetical protein FPSE_00203 [Fusarium pseudograminearum CS3096]	sp|Q9UUG2|YFT6_SCHPO	Uncharacterized leucine-rich repeat-containing protein C926.06c OS=Schizosaccharomyces pombe (strain 972 / ATCC 24843) OX=284812 GN=SPAC926.06c PE=1 SV=1	PF12799.8;PF13855.7	LRR_4;LRR_8	Leucine Rich repeats (2 copies;Leucine rich repeat
FPSE_00204	0	0	0	0	0	0	0	0	0	0	0	0	0	0	0							ENOG410Z96C;ENOG410YN44	S:Function unknown;S:Function unknown	XP_009251599.1	hypothetical protein FPSE_00204 [Fusarium pseudograminearum CS3096]
FPSE_00205	0	0	0	0	0.06	0	0	0	0	0	0	0	0	0	0	GO:0003676	MF:nucleic acid binding					ENOG410YN44;ENOG410Z96C	S:Function unknown;S:Function unknown	XP_009251600.1	hypothetical protein FPSE_00205 [Fusarium pseudograminearum CS3096]
FPSE_00206	0	0	0	0	0	0	0	0	0	0	0	0	0.65	0	0	GO:0003677	MF:DNA binding					ENOG4110WGE;ENOG4110W9Q	S:Function unknown;S:Function unknown	XP_009251601.1	hypothetical protein FPSE_00206 [Fusarium pseudograminearum CS3096]
FPSE_00207	0	1.27	0	0.57	0	0	0	0	0	0	0.92	0.36	0.69	0	0.75	GO:0003677	MF:DNA binding					ENOG4110W9Q;ENOG4110WGE	S:Function unknown;S:Function unknown	XP_009251602.1	hypothetical protein FPSE_00207 [Fusarium pseudograminearum CS3096]
FPSE_00208	1.81	2.14	5.56	2.6	2.9	2.65	2.03	2.93	4.81	1.71	2.87	3.55	5.77	5.78	3.87	GO:0003723	MF:RNA binding					ENOG410ZQ2T	S:Function unknown	XP_009251603.1	hypothetical protein FPSE_00208 [Fusarium pseudograminearum CS3096]
FPSE_00209	0.59	0.73	0.94	1.79	0.43	0.84	0.54	1	1.31	0.11	0.79	0.52	2.02	1.76	1.09	GO:0005685;GO:0006376;GO:0003729	CC:U1 snRNP;BP:mRNA splice site selection;MF:mRNA binding					COG5200	A:RNA processing and modification	XP_009251604.1	hypothetical protein FPSE_00209 [Fusarium pseudograminearum CS3096]	sp|Q9USM4|LUC7_SCHPO	U1 snRNP-associated protein usp106 OS=Schizosaccharomyces pombe (strain 972 / ATCC 24843) OX=284812 GN=usp106 PE=1 SV=1	PF03194.16	LUC7	LUC7 N_terminus
FPSE_00210	1.85	0.96	2.1	1.92	1.7	2.15	0.4	1.23	2.4	0.86	1.65	1.02	2.35	1.84	2.15	GO:0042765;GO:0016255	CC:GPI-anchor transamidase complex;BP:attachment of GPI anchor to protein	K05292	PIGT	map00563	Glycosylphosphatidylinositol (GPI)-anchor biosynthesis	ENOG410XRR0	S:Function unknown	XP_009251605.1	hypothetical protein FPSE_00210 [Fusarium pseudograminearum CS3096]	sp|P38875|GPI16_YEAST	GPI transamidase component GPI16 OS=Saccharomyces cerevisiae (strain ATCC 204508 / S288c) OX=559292 GN=GPI16 PE=1 SV=2	PF04113.15	Gpi16	Gpi16 subunit, GPI transamidase component
FPSE_00211	1.01	0.41	1.45	0.71	0.74	1.43	0.18	0.19	0.93	0	0.22	0	0.68	0.6	0.37							ENOG410YV7B	S:Function unknown	XP_009251606.1	hypothetical protein FPSE_00211 [Fusarium pseudograminearum CS3096]
FPSE_00212	4.8	3.62	6.22	12.11	6.19	6.44	8.98	8.86	5.45	5.8	3.97	4.26	14.43	13.92	9.97	GO:0016787	MF:hydrolase activity	K01444	AGA, aspG	map00511	Other glycan degradation	COG1446	S:Function unknown	XP_009251607.1	hypothetical protein FPSE_00212 [Fusarium pseudograminearum CS3096]	sp|O02467|ASPG_SPOFR	N(4)-(Beta-N-acetylglucosaminyl)-L-asparaginase (Fragment) OS=Spodoptera frugiperda OX=7108 PE=1 SV=1	PF01112.19	Asparaginase_2	Asparaginase
FPSE_00213	0	0	0	0	0	0	0	0	0	0	0	0	0	0	0	GO:0005524	MF:ATP binding					ENOG4110SBZ	S:Function unknown	XP_009251608.1	hypothetical protein FPSE_00213 [Fusarium pseudograminearum CS3096]
FPSE_00214	0	0	0	0	0	0	0.06	0	0	0	0	0	0	0	0									XP_009251609.1	hypothetical protein FPSE_00214 [Fusarium pseudograminearum CS3096]
FPSE_00215	0.3	1.67	1.68	2	1.94	1.7	0.42	0.5	0.71	0.21	0.34	0.68	2.83	2.82	1.27	GO:0051287;GO:0055114	MF:NAD binding;BP:oxidation-reduction process					COG0111	S:Function unknown	XP_009251610.1	hypothetical protein FPSE_00215 [Fusarium pseudograminearum CS3096]	sp|Q2VEQ7|DDH_HALMT	D-2-hydroxyacid dehydrogenase OS=Haloferax mediterranei (strain ATCC 33500 / DSM 1411 / JCM 8866 / NBRC 14739 / NCIMB 2177 / R-4) OX=523841 GN=ddh PE=1 SV=1	PF02826.20	2-Hacid_dh_C	D-isomer specific 2-hydroxyacid dehydrogenase, NAD binding domain
FPSE_00216	26.59	15.97	33.36	7.86	12.15	12.02	3.5	20.69	26.09	5.91	10.05	7.41	26.29	30.48	19.18	GO:0004180;GO:0008236	MF:carboxypeptidase activity;MF:serine-type peptidase activity					ENOG410XSGG	S:Function unknown	XP_009251611.1	hypothetical protein FPSE_00216 [Fusarium pseudograminearum CS3096]	sp|D4AYS6|A1345_ARTBC	Probable extracellular serine carboxypeptidase OS=Arthroderma benhamiae (strain ATCC MYA-4681 / CBS 112371) OX=663331 GN=ARB_01345 PE=1 SV=1	PF05577.13	Peptidase_S28	Serine carboxypeptidase S28
FPSE_00217	0	0	0	0	0	0	0	0	0	0	0	0	0	0	0							ENOG410XTUI	S:Function unknown	XP_009251612.1	hypothetical protein FPSE_00217 [Fusarium pseudograminearum CS3096]
FPSE_00218	0.22	0.35	0.25	0.08	0	0	0.26	0.21	0.37	0.2	0.13	0.2	0.24	0.74	0.21	GO:0005634;GO:0008270;GO:0000981	CC:nucleus;MF:zinc ion binding;MF:RNA polymerase II transcription factor activity, sequence-specific DNA binding					ENOG410YKN7	S:Function unknown	XP_009251613.1	hypothetical protein FPSE_00218 [Fusarium pseudograminearum CS3096]			PF11951.9;PF00172.19	Fungal_trans_2;Zn_clus	Fungal specific transcription factor domain;Fungal Zn(2)-Cys(6) binuclear cluster domain
FPSE_00219	0	0	0	0	0	0	0	0	0	0	0	0	0	0	0	GO:0016813;GO:0046872	MF:hydrolase activity, acting on carbon-nitrogen (but not peptide) bonds, in linear amidines;MF:metal ion binding	K01480	speB	map00330	Arginine and proline metabolism	COG0010	S:Function unknown	XP_009251614.1	hypothetical protein FPSE_00219 [Fusarium pseudograminearum CS3096]	sp|Q10088|SPEB1_SCHPO	Putative agmatinase 1 OS=Schizosaccharomyces pombe (strain 972 / ATCC 24843) OX=284812 GN=SPAC11D3.09 PE=3 SV=1	PF00491.22	Arginase	Arginase family
FPSE_00220	0	0	0	0	0	0	0	0	0	0	0	0	0	0	0	GO:0015297;GO:0016021;GO:0042910	MF:antiporter activity;CC:integral component of membrane;MF:xenobiotic transporter activity	K03327	TC.MATE, SLC47A, norM, mdtK, dinF			COG0534	S:Function unknown	XP_009251615.1	hypothetical protein FPSE_00220 [Fusarium pseudograminearum CS3096]	sp|Q10085|YAO6_SCHPO	Uncharacterized transporter C11D3.06 OS=Schizosaccharomyces pombe (strain 972 / ATCC 24843) OX=284812 GN=SPAC11D3.06 PE=3 SV=1	PF01554.19;PF14667.7	MatE;Polysacc_synt_C	MatE;Polysaccharide biosynthesis C-terminal domain
FPSE_00221	0	0	0	0	0	0	0	0.09	0	0	0	0	0	0	0	GO:0022857;GO:0016021	MF:transmembrane transporter activity;CC:integral component of membrane					COG0531	S:Function unknown	XP_009251616.1	hypothetical protein FPSE_00221 [Fusarium pseudograminearum CS3096]	sp|P19807|HNM1_YEAST	Choline transport protein OS=Saccharomyces cerevisiae (strain ATCC 204508 / S288c) OX=559292 GN=HNM1 PE=1 SV=1	PF13520.7;PF00324.22	AA_permease_2;AA_permease	Amino acid permease;Amino acid permease
FPSE_00222	0.08	0.28	0.1	0.43	0.28	0.73	0.39	0.33	0.32	0.21	0.69	0.52	0.97	0.54	0.65	GO:0022857;GO:0016021	MF:transmembrane transporter activity;CC:integral component of membrane					ENOG41113QK	S:Function unknown	XP_009251617.1	hypothetical protein FPSE_00222 [Fusarium pseudograminearum CS3096]
FPSE_00223	49.37	122.16	93	702.18	361.4	453.21	307.13	603.79	732.31	435.23	1130.16	533.1	717.27	327.79	477.96							COG0300;COG1028	S:Function unknown;S:Function unknown	XP_009251618.1	hypothetical protein FPSE_00223 [Fusarium pseudograminearum CS3096]	sp|P71079|FABL_BACSU	Enoyl-[acyl-carrier-protein] reductase [NADPH] FabL OS=Bacillus subtilis (strain 168) OX=224308 GN=fabL PE=1 SV=1	PF00106.26;PF13561.7;PF08659.11	adh_short;adh_short_C2;KR	short chain dehydrogenase;Enoyl-(Acyl carrier protein) reductase;KR domain
FPSE_00224	0.98	3.51	2.43	1.02	1.12	1.51	1.54	2.76	6.53	2.19	1.35	2.98	5.75	4.1	2.66							ENOG411267I	S:Function unknown	XP_009251619.1	hypothetical protein FPSE_00224 [Fusarium pseudograminearum CS3096]			PF14832.7	Tautomerase_3	Putative oxalocrotonate tautomerase enzyme
FPSE_00225	0.59	0.85	1.62	0.84	0.64	0.78	0.35	1.48	0.35	0.44	0.06	0.54	2.44	1.36	1.91	GO:0005739;GO:0034551;GO:0005524	CC:mitochondrion;BP:mitochondrial respiratory chain complex III assembly;MF:ATP binding	K08900	BCS1			COG0465	S:Function unknown	XP_009251620.1	hypothetical protein FPSE_00225 [Fusarium pseudograminearum CS3096]	sp|Q54DY9|BCS1B_DICDI	Probable mitochondrial chaperone BCS1-B OS=Dictyostelium discoideum OX=44689 GN=bcsl1b PE=3 SV=1	PF08740.12;PF00004.30;PF05496.13	BCS1_N;AAA;RuvB_N	BCS1 N terminal;ATPase family associated with various cellular activities (AAA;Holliday junction DNA helicase RuvB P-loop domain
FPSE_00226	0	1.7	0	0	0	0	10.28	10	3.16	4.67	7.69	22.06	1.36	3.24	0									PTD12496.1	hypothetical protein FCULG_00004997 [Fusarium culmorum]
FPSE_00227	0	0	0	0	0.08	0	0	0	0	0	0	0	0.08	0	0							ENOG410ZQHN;ENOG410ZK5P	S:Function unknown;S:Function unknown	XP_009251622.1	hypothetical protein FPSE_00227 [Fusarium pseudograminearum CS3096]	sp|E9F8M1|SWNN_METRA	Oxidoreductase swnN OS=Metarhizium robertsii (strain ARSEF 23 / ATCC MYA-3075) OX=655844 GN=swnN PE=3 SV=1	PF05368.14;PF13460.7;PF01370.22;PF01073.20	NmrA;NAD_binding_10;Epimerase;3Beta_HSD	NmrA-like family;NAD(P)H-binding;NAD dependent epimerase/dehydratase family;3-beta hydroxysteroid dehydrogenase/isomerase family
FPSE_00228	1.72	1.34	1.52	2.06	2.24	1.91	1.31	1.76	2.12	1.03	1.65	1.49	2.51	2.61	2.81	GO:0005634;GO:0006351;GO:0008270;GO:0000981;GO:0003677	CC:nucleus;BP:transcription, DNA-templated;MF:zinc ion binding;MF:RNA polymerase II transcription factor activity, sequence-specific DNA binding;MF:DNA binding					ENOG410YCEQ;ENOG410XQ9G	S:Function unknown;S:Function unknown	XP_009251623.1	hypothetical protein FPSE_00228 [Fusarium pseudograminearum CS3096]	sp|A0A0N6WJC7|DHC4_ALTCI	Dehydrocurvularin biosynthesis regulator OS=Alternaria cinerariae OX=216837 GN=Dhc4 PE=2 SV=1	PF00172.19	Zn_clus	Fungal Zn(2)-Cys(6) binuclear cluster domain
FPSE_00229	7.61	4.15	3.7	19.75	18.25	5.02	4.46	9.99	16.33	11.68	13.43	13.16	1.14	1.25	2.26	GO:0046872;GO:0016702	MF:metal ion binding;MF:oxidoreductase activity, acting on single donors with incorporation of molecular oxygen, incorporation of two atoms of oxygen					ENOG410YN4N	S:Function unknown	XP_009251624.1	hypothetical protein FPSE_00229 [Fusarium pseudograminearum CS3096]	sp|Q76I22|LOX1_ORYSJ	Linoleate 9S-lipoxygenase 1 OS=Oryza sativa subsp. japonica OX=39947 GN=Os03g0699700 PE=2 SV=2	PF00305.20	Lipoxygenase	Lipoxygenase
FPSE_00230	0.22	0.08	0	0.97	0.81	0.53	0.2	0.14	0.35	0.33	0.83	0.2	0.26	0	0.21	GO:0006979;GO:0020037;GO:0004096	BP:response to oxidative stress;MF:heme binding;MF:catalase activity	K03781	katE, CAT, catB, srpA	map04213;map00630;map04011;map00380;map04146	Longevity regulating pathway - multiple species;Glyoxylate and dicarboxylate metabolism;MAPK signaling pathway - yeast;Tryptophan metabolism;Peroxisome	COG0753	S:Function unknown	XP_009251625.1	hypothetical protein FPSE_00230 [Fusarium pseudograminearum CS3096]	sp|Q55025|SRPA_SYNE7	Catalase-related peroxidase OS=Synechococcus elongatus (strain PCC 7942) OX=1140 GN=srpA PE=1 SV=2	PF00199.20	Catalase	Catalase
FPSE_00231	0.25	0.52	1.02	0.72	0.53	0.52	0	0.78	0.69	0	0.46	0.22	1.85	1.16	1.38	GO:0016787	MF:hydrolase activity					COG0657	S:Function unknown	XP_009251626.1	hypothetical protein FPSE_00231 [Fusarium pseudograminearum CS3096]	sp|Q9HDX3|YKN2_SCHPO	AB hydrolase superfamily protein B1A11.02 OS=Schizosaccharomyces pombe (strain 972 / ATCC 24843) OX=284812 GN=SPAPB1A11.02 PE=3 SV=1	PF07859.14;PF00135.29;PF00326.22	Abhydrolase_3;COesterase;Peptidase_S9	alpha/beta hydrolase fold;Carboxylesterase family;Prolyl oligopeptidase family
FPSE_00232	8.44	9.7	7.54	4.75	5.24	3.35	3.46	10.78	21.65	4.64	17.01	8.87	13.47	15.63	8.17	GO:0016620	MF:oxidoreductase activity, acting on the aldehyde or oxo group of donors, NAD or NADP as acceptor					COG1012	C:Energy production and conversion	XP_009251627.1	hypothetical protein FPSE_00232 [Fusarium pseudograminearum CS3096]	sp|S0ENH1|FUS7_GIBF5	Putative aldehyde dehydrogenase FUS7 OS=Gibberella fujikuroi (strain CBS 195.34 / IMI 58289 / NRRL A-6831) OX=1279085 GN=FUS7 PE=2 SV=1	PF00171.23	Aldedh	Aldehyde dehydrogenase family
FPSE_00233	0	0	0	0	0	0	0	0	0	0	0.21	0	0	0.19	0							ENOG410YE1Y	S:Function unknown	XP_009251628.1	hypothetical protein FPSE_00233 [Fusarium pseudograminearum CS3096]
FPSE_00234	0	0	0	0	0	0	0	0	0	0	0	0	0	0	0							ENOG410YE1Y	S:Function unknown	XP_009251629.1	hypothetical protein FPSE_00234 [Fusarium pseudograminearum CS3096]
FPSE_00235	160.2	172.59	153.82	285.44	173.22	120.8	177.46	162.72	126.49	138.41	102.05	166.91	112.13	240.93	140.18
FPSE_00236	0.16	0.17	0	0.33	0.15	0.22	0.91	0.04	0.12	0.19	0	0	0.32	0.54	0.23							ENOG410YM1K	S:Function unknown	XP_009251631.1	hypothetical protein FPSE_00236 [Fusarium pseudograminearum CS3096]			PF00646.34;PF12937.8	F-box;F-box-like	F-box domain;F-box-like
FPSE_00237	0	0	0.61	0	0.31	0.3	0.16	0	0.16	0.15	0	0	0	0	0.47							ENOG4110X1W;ENOG410ZF10	S:Function unknown;S:Function unknown	XP_009251632.1	hypothetical protein FPSE_00237 [Fusarium pseudograminearum CS3096]
FPSE_00238	4.57	3.09	4.13	3.65	2.49	2.44	3.6	3.6	1.89	2.18	2.17	2.74	3.17	1.56	3.4							ENOG410Y94I;COG1028	S:Function unknown;S:Function unknown	XP_009251633.1	hypothetical protein FPSE_00238 [Fusarium pseudograminearum CS3096]			PF13637.7;PF12796.8	Ank_4;Ank_2	Ankyrin repeats (many copies;Ankyrin repeats (3 copies
FPSE_00239	20.33	25.18	26.99	6.09	4.93	7.16	25.05	34.1	17.55	27.47	29.49	40.8	36.95	38.78	33.8							ENOG4110X5C	S:Function unknown	XP_009251634.1	hypothetical protein FPSE_00239 [Fusarium pseudograminearum CS3096]
FPSE_00240	4.01	6.3	3.79	4.58	6.68	4.14	6.66	5.85	5.88	6.38	7.36	5.46	5.24	3.62	5.11	GO:0005634;GO:0008270;GO:0000981	CC:nucleus;MF:zinc ion binding;MF:RNA polymerase II transcription factor activity, sequence-specific DNA binding					ENOG410YARM	S:Function unknown	XP_009251635.1	hypothetical protein FPSE_00240 [Fusarium pseudograminearum CS3096]	sp|P49412|PRIB_LENED	Protein priB OS=Lentinula edodes OX=5353 GN=priB PE=2 SV=1	PF01402.22	RHH_1	Ribbon-helix-helix protein, copG family
FPSE_00241	1.95	2.55	2.57	1.29	1.48	1.09	1.25	1.98	2.15	1.83	1.28	2.08	1.82	2.11	0.75							ENOG410YN44;ENOG410Z96C	S:Function unknown;S:Function unknown	XP_009251636.1	hypothetical protein FPSE_00241 [Fusarium pseudograminearum CS3096]
FPSE_00242	0.17	0.07	0.18	0.65	0.34	1.12	0	0.1	0.06	0	0.04	0.09	0.32	0.03	0.13							ENOG410Z96C;ENOG410YN44	S:Function unknown;S:Function unknown	XP_009251637.1	hypothetical protein FPSE_00242 [Fusarium pseudograminearum CS3096]
FPSE_00243	0.46	0.3	0.62	0.13	0.16	0.03	0.39	0.33	0.1	0.16	0.16	0.29	0.37	0.21	0.4	GO:0006486;GO:0004040;GO:0005634;GO:0016740;GO:0008270;GO:0016757;GO:0003677;GO:0006351	BP:protein glycosylation;MF:amidase activity;CC:nucleus;MF:transferase activity;MF:zinc ion binding;MF:transferase activity, transferring glycosyl groups;MF:DNA binding;BP:transcription, DNA-templated					COG0154	S:Function unknown	XP_009251638.1	hypothetical protein FPSE_00243 [Fusarium pseudograminearum CS3096]	sp|A0A0B4GDU5|ARP1_METBS	Scytalone dehydratase-like protein Arp1 OS=Metarhizium brunneum (strain ARSEF 3297) OX=1276141 GN=Arp1 PE=3 SV=1	PF01425.22	Amidase	Amidase
FPSE_00244	57.72	63.24	65.88	7.27	10.75	8.84	10.13	11.98	11.73	9.42	8.63	14.69	26.75	29.81	34.11	GO:0022857;GO:0016021	MF:transmembrane transporter activity;CC:integral component of membrane	K16261	YAT			COG0833	S:Function unknown	XP_009251639.1	hypothetical protein FPSE_00244 [Fusarium pseudograminearum CS3096]	sp|P38090|AGP2_YEAST	General amino acid permease AGP2 OS=Saccharomyces cerevisiae (strain ATCC 204508 / S288c) OX=559292 GN=AGP2 PE=1 SV=1	PF00324.22;PF13520.7	AA_permease;AA_permease_2	Amino acid permease;Amino acid permease
FPSE_00245	3.22	2.9	1.88	2.75	2.55	1.89	1.54	3.05	3.11	1.5	1.37	0.8	5.08	2.56	3.6	GO:0000398;GO:0008270;GO:0003676	BP:mRNA splicing, via spliceosome;MF:zinc ion binding;MF:nucleic acid binding					ENOG4111SKN	S:Function unknown	XP_009251640.1	hypothetical protein FPSE_00245 [Fusarium pseudograminearum CS3096]	sp|O60138|YNS7_SCHPO	Uncharacterized protein C18H10.07 OS=Schizosaccharomyces pombe (strain 972 / ATCC 24843) OX=284812 GN=SPBC18H10.07 PE=4 SV=1	PF06220.13	zf-U1	U1 zinc finger
FPSE_00246	0.53	0.41	1.06	0.95	0.24	0.82	0.6	0.87	0.61	0.24	0.15	1.17	2.26	1.32	1.22	GO:0016787	MF:hydrolase activity					COG0412	S:Function unknown	XP_009251641.1	hypothetical protein FPSE_00246 [Fusarium pseudograminearum CS3096]	sp|B8M9K0|TROPI_TALSN	Hydrolase tropI OS=Talaromyces stipitatus (strain ATCC 10500 / CBS 375.48 / QM 6759 / NRRL 1006) OX=441959 GN=tropI PE=3 SV=1	PF01738.19	DLH	Dienelactone hydrolase family
FPSE_00247	3.87	2.83	4.35	1.3	1.95	1.79	1.87	3.07	2.67	1.67	1.96	2.15	3.48	2.94	2.75	GO:0016021	CC:integral component of membrane					ENOG410XT6F	S:Function unknown	XP_009251642.1	hypothetical protein FPSE_00247 [Fusarium pseudograminearum CS3096]	sp|O60067|TAPT1_SCHPO	Endoplasmic reticulum membrane protein 65 OS=Schizosaccharomyces pombe (strain 972 / ATCC 24843) OX=284812 GN=SPBC13G1.05 PE=1 SV=1	PF05346.12	DUF747	Eukaryotic membrane protein family
FPSE_00248	24.53	21.17	19.42	17.54	17.55	14.03	13.29	17.12	17.41	18.87	20.71	20.23	11.65	14.74	17.18	GO:0034399;GO:0006606;GO:0008536	CC:nuclear periphery;BP:protein import into nucleus;MF:Ran GTPase binding	K20221	IPO4, RANBP4			ENOG410XQAJ	S:Function unknown	XP_009251643.1	hypothetical protein FPSE_00248 [Fusarium pseudograminearum CS3096]	sp|O60100|IMB4_SCHPO	Probable importin subunit beta-4 OS=Schizosaccharomyces pombe (strain 972 / ATCC 24843) OX=284812 GN=kap123 PE=3 SV=1	PF13513.7;PF03810.20	HEAT_EZ;IBN_N	HEAT-like repeat;Importin-beta N-terminal domain
FPSE_00249	242.57	232.54	143.71	207.67	182.21	117.45	223.88	279.52	200.35	223.17	228.52	294.65	109.6	108.61	131.85	GO:0016021	CC:integral component of membrane					ENOG41123PP	S:Function unknown	XP_009251644.1	hypothetical protein FPSE_00249 [Fusarium pseudograminearum CS3096]			PF01476.21	LysM	LysM domain
FPSE_00250	1.12	2.25	1.25	0.89	0.77	2.27	1.38	2.3	1.75	1.18	1.36	1.52	2.84	2.63	2.26							ENOG4111K0M	S:Function unknown	XP_009251645.1	hypothetical protein FPSE_00250 [Fusarium pseudograminearum CS3096]			PF13622.7	4HBT_3	Thioesterase-like superfamily
FPSE_00251	1.78	1.17	1.2	0.69	0.59	0.48	1.37	1.29	1.48	0.75	0.52	0.91	1.63	1.27	1.64							ENOG410YG6G	S:Function unknown	XP_009251646.1	hypothetical protein FPSE_00251 [Fusarium pseudograminearum CS3096]
FPSE_00252	34.46	35.25	14.9	7.04	8.99	7.2	52.4	54.09	30.23	55.18	19.59	37.75	16.41	20.26	19.75	GO:0051301	BP:cell division	K03361	CDC4	map04111;map04120	Cell cycle - yeast;Ubiquitin mediated proteolysis	ENOG410XRWX	S:Function unknown	XP_009251647.1	hypothetical protein FPSE_00252 [Fusarium pseudograminearum CS3096]	sp|P53699|CDC4_CANAX	Cell division control protein 4 OS=Candida albicans OX=5476 GN=CDC4 PE=3 SV=1	PF00400.33;PF12937.8;PF00646.34	WD40;F-box-like;F-box	WD domain, G-beta repeat;F-box-like;F-box domain
FPSE_00253	16.4	11.61	14.38	5.62	5.84	6.62	7.99	7.48	6.13	8.49	5.06	5.33	8.14	8.07	9.27							ENOG41114QD;ENOG4110XDI	S:Function unknown;S:Function unknown	XP_009251648.1	hypothetical protein FPSE_00253 [Fusarium pseudograminearum CS3096]
FPSE_00254	4.65	2.69	1.8	2.44	2.81	2.34	4.51	4.67	2.65	2.98	1.41	2.05	3.33	1.18	1.74							ENOG4110WPW;ENOG410ZEZA	S:Function unknown;S:Function unknown	XP_009251649.1	hypothetical protein FPSE_00254 [Fusarium pseudograminearum CS3096]			PF00400.33	WD40	WD domain, G-beta repeat
FPSE_00255	16.11	13.86	8.64	15.62	18.07	13.53	20.01	25.63	17.93	17	12.56	16.01	12.09	10.02	14.17	GO:0016021	CC:integral component of membrane					ENOG410YM0Z	S:Function unknown	XP_009251650.1	hypothetical protein FPSE_00255 [Fusarium pseudograminearum CS3096]
FPSE_00256	0	0	0	0	0	0	0	0	0	0.17	0	0	0	0	0	GO:0016021	CC:integral component of membrane							XP_009251651.1	hypothetical protein FPSE_00256 [Fusarium pseudograminearum CS3096]
FPSE_00257	1.86	2.59	0.85	1.11	2.48	0.76	0	0.83	0.79	0	0	0	2.09	4.16	14.44									XP_009251652.1	hypothetical protein FPSE_00257 [Fusarium pseudograminearum CS3096]
FPSE_00258	3.31	2.4	3.48	6.31	3.56	3.78	2.82	1.1	1.79	2.08	1.07	2.73	6.08	9.04	14.89									XP_009251653.1	hypothetical protein FPSE_00258 [Fusarium pseudograminearum CS3096]
FPSE_00259	16.67	9.46	14.02	4.66	4.53	5.17	5.39	13.11	16.37	6.34	7.47	8.44	10.99	11.35	9.97	GO:0006751;GO:0008237	BP:glutathione catabolic process;MF:metallopeptidase activity	K14262	DUG2			COG0624	S:Function unknown	XP_009251654.1	hypothetical protein FPSE_00259 [Fusarium pseudograminearum CS3096]	sp|P38149|DUG2_YEAST	Probable di- and tripeptidase DUG2 OS=Saccharomyces cerevisiae (strain ATCC 204508 / S288c) OX=559292 GN=DUG2 PE=1 SV=1	PF01546.29;PF00400.33;PF04389.18;PF07687.15	Peptidase_M20;WD40;Peptidase_M28;M20_dimer	Peptidase family M20/M25/M40;WD domain, G-beta repeat;Peptidase family M28;Peptidase dimerisation domain
FPSE_00260	112.04	79.85	69.06	50.06	61.8	63.29	49.52	87.07	82	55.47	53.32	68.15	69.3	63.79	56.42	GO:0016021	CC:integral component of membrane					ENOG410YQ8S;ENOG411135C	S:Function unknown;S:Function unknown	XP_009251655.1	hypothetical protein FPSE_00260 [Fusarium pseudograminearum CS3096]
FPSE_00261	0.06	0.14	0.09	0.15	0.06	0.06	0.15	0.12	0.06	0.15	0.07	0.12	0.11	0.2	0.09							ENOG4110WM9;ENOG4111587;ENOG4111AR5	S:Function unknown;S:Function unknown;S:Function unknown	XP_009251656.1	hypothetical protein FPSE_00261 [Fusarium pseudograminearum CS3096]			PF06985.12	HET	Heterokaryon incompatibility protein (HET
FPSE_00262	33.12	28.83	67.58	27.43	28.97	30.27	6.63	24.74	28.1	8.52	18	17.7	67.06	66.03	47.02	GO:0016491	MF:oxidoreductase activity	K06123	AYR1	map00565;map00564	Ether lipid metabolism;Glycerophospholipid metabolism	COG1028	S:Function unknown	XP_009251657.1	hypothetical protein FPSE_00262 [Fusarium pseudograminearum CS3096]	sp|A0A0E3D8L9|PC15_PENCR	Short-chain dehydrogenase PC-15 OS=Penicillium crustosum OX=36656 GN=PC-15 PE=3 SV=1	PF00106.26;PF13561.7;PF13460.7	adh_short;adh_short_C2;NAD_binding_10	short chain dehydrogenase;Enoyl-(Acyl carrier protein) reductase;NAD(P)H-binding
FPSE_00263	0	0	0	0.62	1.15	0.29	0.17	0.09	0.7	0	0.05	0	0.16	0	0	GO:0046873;GO:0016021	MF:metal ion transmembrane transporter activity;CC:integral component of membrane	K14709	SLC39A1_2_3, ZIP1_2_3			ENOG4111GP2	S:Function unknown	XP_009251658.1	hypothetical protein FPSE_00263 [Fusarium pseudograminearum CS3096]	sp|O94639|ZRT1_SCHPO	Zinc-regulated transporter 1 OS=Schizosaccharomyces pombe (strain 972 / ATCC 24843) OX=284812 GN=zrt1 PE=1 SV=1	PF02535.23	Zip	ZIP Zinc transporter
FPSE_00264	0.19	0	0.17	7.89	17.81	2.56	3.14	3.08	10.66	0	0.85	0.17	0.16	0	0							ENOG410XTWF	S:Function unknown	XP_009251659.1	hypothetical protein FPSE_00264 [Fusarium pseudograminearum CS3096]
FPSE_00265	0	0	0.05	0.04	0.05	0	0	0	0.05	0	0	0	0.14	0.06	0.1	GO:0008168;GO:0016021;GO:0032259;GO:0003824	MF:methyltransferase activity;CC:integral component of membrane;BP:methylation;MF:catalytic activity	nhe;K19787	;CARNMT1	map00340	Histidine metabolism	ENOG410Z0B7	S:Function unknown	XP_009251660.1	hypothetical protein FPSE_00265 [Fusarium pseudograminearum CS3096]	sp|Q80UY1|CARME_MOUSE	Carnosine N-methyltransferase OS=Mus musculus OX=10090 GN=Carnmt1 PE=1 SV=1	PF07942.13;PF08241.13;PF08242.13	N2227;Methyltransf_11;Methyltransf_12	N2227-like protein;Methyltransferase domain;Methyltransferase domain
FPSE_00266	0.04	0.05	0.22	0	0.04	0.12	0.1	0.11	0.34	0.12	0.08	0.06	0.39	0.05	0.1	GO:0003824;GO:0016021;GO:0008610	MF:catalytic activity;CC:integral component of membrane;BP:lipid biosynthetic process					COG3320	S:Function unknown	XP_009251661.1	hypothetical protein FPSE_00266 [Fusarium pseudograminearum CS3096]	sp|A0A1B1ZGB5|NPS10_HETAN	Adenylate-forming reductase Nps10 OS=Heterobasidion annosum OX=13563 GN=nps10 PE=2 SV=1	PF07993.13;PF00501.29;PF01370.22	NAD_binding_4;AMP-binding;Epimerase	Male sterility protein;AMP-binding enzyme;NAD dependent epimerase/dehydratase family
FPSE_00267	58.45	28.19	108.02	77.2	120.46	107.32	17.1	22.07	20.31	10.97	8.63	10.71	112.41	97.73	156.09	GO:0022857;GO:0016021	MF:transmembrane transporter activity;CC:integral component of membrane	K08197	ARN			ENOG410YAXT	G:Carbohydrate transport and metabolism	XP_009251662.1	hypothetical protein FPSE_00267 [Fusarium pseudograminearum CS3096]	sp|Q4WGS5|SIT1_ASPFU	Siderophore iron transporter 1 OS=Neosartorya fumigata (strain ATCC MYA-4609 / Af293 / CBS 101355 / FGSC A1100) OX=330879 GN=sit1 PE=1 SV=1	PF07690.17	MFS_1	Major Facilitator Superfamily
FPSE_00268	0	0	0.04	0.07	0.04	0.04	0	0	0	0	0	0	0.04	0.1	0.18							ENOG4111PUP;ENOG410YIM6;ENOG410YK9N	S:Function unknown;S:Function unknown;S:Function unknown	XP_009251663.1	hypothetical protein FPSE_00268 [Fusarium pseudograminearum CS3096]
FPSE_00269	0.6	0.12	0.21	0.35	0.22	0	0	0.34	0.34	0	0.13	0.11	0	0.24	0.11							ENOG4110WHA	S:Function unknown	XP_009251664.1	hypothetical protein FPSE_00269 [Fusarium pseudograminearum CS3096]
FPSE_00270	1.61	1.83	1.58	1.15	3.09	1	0.44	2.42	6.7	0.86	5.17	2.56	0.55	1.44	2.36							ENOG4110X9J;ENOG4111IIJ;ENOG410ZJF8	S:Function unknown;S:Function unknown;S:Function unknown	XP_009251665.1	hypothetical protein FPSE_00270 [Fusarium pseudograminearum CS3096]	sp|D4ALG0|LYSM1_ARTBC	LysM domain-containing protein ARB_05157 OS=Arthroderma benhamiae (strain ATCC MYA-4681 / CBS 112371) OX=663331 GN=ARB_05157 PE=1 SV=1
FPSE_00271	7.42	5.24	11.69	12.01	8.37	9.61	3.05	5.29	7.67	1.65	3.57	3.27	14.66	10.18	9.62	GO:0003885;GO:0016020;GO:0071949	MF:D-arabinono-1,4-lactone oxidase activity;CC:membrane;MF:FAD binding							XP_009251666.1	hypothetical protein FPSE_00271 [Fusarium pseudograminearum CS3096]
FPSE_00272	0	0	0	0.04	0	0	0.1	0	0.19	0.33	0.06	0.14	0	0.05	0.1	GO:0003885;GO:0016020;GO:0071949	MF:D-arabinono-1,4-lactone oxidase activity;CC:membrane;MF:FAD binding					COG0277	S:Function unknown	XP_009251667.1	hypothetical protein FPSE_00272 [Fusarium pseudograminearum CS3096]	sp|Q9C614|GGLO1_ARATH	Probable L-gulonolactone oxidase 1 OS=Arabidopsis thaliana OX=3702 GN=GULLO1 PE=3 SV=1	PF01565.24;PF04030.15	FAD_binding_4;ALO	FAD binding domain;D-arabinono-1,4-lactone oxidase
FPSE_00273	0	0	0	0	0	0	0	0	0	0	0	0	0	0	0									XP_009251668.1	hypothetical protein FPSE_00273 [Fusarium pseudograminearum CS3096]			PF08277.13	PAN_3	PAN-like domain
FPSE_00274	0	0	0	0	0	0	0	0	0	0	0	0	0	0	0	GO:0016021	CC:integral component of membrane					ENOG4111BNV	S:Function unknown	XP_009251669.1	hypothetical protein FPSE_00274 [Fusarium pseudograminearum CS3096]
FPSE_00275	0.52	0.23	0.26	0.05	0.14	0.27	0.21	0.21	0.21	0.2	0.17	0.34	0.71	0.75	0.28							ENOG410XQXY	S:Function unknown	XP_009251670.1	hypothetical protein FPSE_00275 [Fusarium pseudograminearum CS3096]	sp|D4AV38|LIP4_ARTBC	Probable secreted lipase ARB_00047 OS=Arthroderma benhamiae (strain ATCC MYA-4681 / CBS 112371) OX=663331 GN=ARB_00047 PE=1 SV=1	PF12697.8;PF12146.9	Abhydrolase_6;Hydrolase_4	Alpha/beta hydrolase family;Serine aminopeptidase, S33
FPSE_00276	0.21	0.11	0.09	0.08	0	0	0	0.1	0.19	0.09	0	0	0.36	0	0.29	GO:0009117;GO:0003877;GO:0005524	BP:nucleotide metabolic process;MF:ATP adenylyltransferase activity;MF:ATP binding	K00988	APA1_2	map00230;map00920	Purine metabolism;Sulfur metabolism	COG4360	F:Nucleotide transport and metabolism	XP_009251671.1	hypothetical protein FPSE_00276 [Fusarium pseudograminearum CS3096]	sp|P22108|APA2_YEAST	Diadenosine 5',5'''-P1,P4-tetraphosphate phosphorylase 2 OS=Saccharomyces cerevisiae (strain ATCC 204508 / S288c) OX=559292 GN=APA2 PE=1 SV=1	PF09830.10	ATP_transf	ATP adenylyltransferase
FPSE_00277	0	0	0	0	0	0	0	0	0	0	0	0	0	0	0									XP_009251672.1	hypothetical protein FPSE_00277 [Fusarium pseudograminearum CS3096]
FPSE_00278	0.25	0.52	1.11	0.99	2.16	0	0.46	0.35	0.12	0.34	0	0.67	1.82	0.5	0.34	GO:0004594;GO:0005524;GO:0015937	MF:pantothenate kinase activity;MF:ATP binding;BP:coenzyme A biosynthetic process	K09680	coaW	map00770	Pantothenate and CoA biosynthesis	COG5146	F:Nucleotide transport and metabolism	XP_009251673.1	hypothetical protein FPSE_00278 [Fusarium pseudograminearum CS3096]	sp|Q04430|PANK_YEAST	Pantothenate kinase CAB1 OS=Saccharomyces cerevisiae (strain ATCC 204508 / S288c) OX=559292 GN=CAB1 PE=1 SV=1	PF03630.15	Fumble	Fumble
FPSE_00279	523.27	406.39	576.7	554.76	421.49	463.16	409.97	511.28	351.82	404.41	401.45	457.28	387.04	406.84	314.61	GO:0004594;GO:0005524;GO:0015937	MF:pantothenate kinase activity;MF:ATP binding;BP:coenzyme A biosynthetic process					ENOG410YY1A;ENOG41120PW	S:Function unknown;S:Function unknown	XP_009251674.1	hypothetical protein FPSE_00279 [Fusarium pseudograminearum CS3096]	sp|D9HP26|CNR10_MAIZE	Cell number regulator 10 OS=Zea mays OX=4577 GN=CNR10 PE=2 SV=1	PF04749.18	PLAC8	PLAC8 family
FPSE_00280	4311.56	6068.63	8270.58	7960.71	8172	5286.26	7212.89	9135.74	8235.71	5519.22	7113.9	6741.49	6466.91	6968.23	5607.3									XP_009251675.1	hypothetical protein FPSE_00280 [Fusarium pseudograminearum CS3096]
FPSE_00281	116.08	159.53	146.96	74.08	56.51	48.48	164.78	183.6	180.63	187.1	272.66	335.51	170.42	178.14	118.82	GO:0005975;GO:0004553	BP:carbohydrate metabolic process;MF:hydrolase activity, hydrolyzing O-glycosyl compounds					COG2273	S:Function unknown	XP_009251676.1	hypothetical protein FPSE_00281 [Fusarium pseudograminearum CS3096]	sp|P23903|E13B_BACCI	Glucan endo-1,3-beta-glucosidase A1 OS=Bacillus circulans OX=1397 GN=glcA PE=1 SV=1	PF00722.22	Glyco_hydro_16	Glycosyl hydrolases family 16
FPSE_00282	2.45	2.82	12.4	3.61	4.08	2.9	0.28	1.53	1.37	0.35	0.6	1.11	9.28	7.66	10.94							COG1840	P:Inorganic ion transport and metabolism	XP_009251677.1	hypothetical protein FPSE_00282 [Fusarium pseudograminearum CS3096]			PF13343.7;PF13531.7;PF01547.26	SBP_bac_6;SBP_bac_11;SBP_bac_1	Bacterial extracellular solute-binding protein;Bacterial extracellular solute-binding protein;Bacterial extracellular solute-binding protein
FPSE_00283	6.93	6.44	2.77	1.96	2.42	2.92	6.84	5.94	4.05	5.64	2.48	2.59	1.58	2.62	2.47	GO:0022857;GO:0006865;GO:0016021	MF:transmembrane transporter activity;BP:amino acid transport;CC:integral component of membrane					COG0531	P:Inorganic ion transport and metabolism	XP_009251678.1	hypothetical protein FPSE_00283 [Fusarium pseudograminearum CS3096]	sp|P19807|HNM1_YEAST	Choline transport protein OS=Saccharomyces cerevisiae (strain ATCC 204508 / S288c) OX=559292 GN=HNM1 PE=1 SV=1	PF13520.7;PF00324.22	AA_permease_2;AA_permease	Amino acid permease;Amino acid permease
FPSE_00284	6.95	3.99	6.42	1.13	2.75	1.52	2.66	4.71	4.61	2.1	2.08	1.22	2.79	3.1	3.13	GO:0022857;GO:0006865;GO:0016021	MF:transmembrane transporter activity;BP:amino acid transport;CC:integral component of membrane					ENOG410XZX9	S:Function unknown	XP_009251679.1	hypothetical protein FPSE_00284 [Fusarium pseudograminearum CS3096]			PF07888.12	CALCOCO1	Calcium binding and coiled-coil domain (CALCOCO1) like
FPSE_00285	0	0.61	0.42	0.43	0.65	0	0	0.22	0.22	0.11	0.26	0.1	0.2	0.35	1.19	GO:0016491	MF:oxidoreductase activity					COG1028	S:Function unknown	XP_009251680.1	hypothetical protein FPSE_00285 [Fusarium pseudograminearum CS3096]	sp|Q9WYG0|Y325_THEMA	Uncharacterized oxidoreductase TM_0325 OS=Thermotoga maritima (strain ATCC 43589 / MSB8 / DSM 3109 / JCM 10099) OX=243274 GN=TM_0325 PE=3 SV=1	PF13561.7;PF00106.26;PF08659.11	adh_short_C2;adh_short;KR	Enoyl-(Acyl carrier protein) reductase;short chain dehydrogenase;KR domain
FPSE_00286	8.64	9.83	25.16	23.96	34.82	12.24	2.09	9.87	17.95	3.99	19.35	10.75	13.36	15.69	31	GO:0016021;GO:0016491	CC:integral component of membrane;MF:oxidoreductase activity					COG1028;COG4221	S:Function unknown;S:Function unknown	XP_009251681.1	hypothetical protein FPSE_00286 [Fusarium pseudograminearum CS3096]	sp|Q3T0C2|PGDH_BOVIN	15-hydroxyprostaglandin dehydrogenase [NAD(+)] OS=Bos taurus OX=9913 GN=HPGD PE=2 SV=1	PF00106.26;PF13561.7	adh_short;adh_short_C2	short chain dehydrogenase;Enoyl-(Acyl carrier protein) reductase
FPSE_00287	0.13	0.13	0.49	0.85	0.7	0.81	0.04	0.24	0.88	0.15	1	0.5	0.86	0.64	0.99	GO:0005634;GO:0008270;GO:0000981	CC:nucleus;MF:zinc ion binding;MF:RNA polymerase II transcription factor activity, sequence-specific DNA binding					ENOG410Y6RC	S:Function unknown	XP_009251682.1	hypothetical protein FPSE_00287 [Fusarium pseudograminearum CS3096]	sp|C9K7C2|AMTR1_ALTAL	Transcription activator AMTR1 OS=Alternaria alternata OX=5599 GN=AMTR1 PE=2 SV=1	PF11951.9;PF00172.19	Fungal_trans_2;Zn_clus	Fungal specific transcription factor domain;Fungal Zn(2)-Cys(6) binuclear cluster domain
FPSE_00288	41.86	26.46	13.82	7.21	14.05	15.46	13.78	13.92	16.78	17.91	11.32	12.99	14.85	11.73	14.25							ENOG4110WRK;ENOG4110X1X;ENOG4110XV3	S:Function unknown;S:Function unknown;S:Function unknown	XP_009251683.1	hypothetical protein FPSE_00288 [Fusarium pseudograminearum CS3096]
FPSE_00289	0	0	0	0	0	0	0	0	0	0	0	0	0	0	0	GO:0004252;GO:0046872;GO:0043531	MF:serine-type endopeptidase activity;MF:metal ion binding;MF:ADP binding					ENOG410Y9ZQ	S:Function unknown	XP_009251684.1	hypothetical protein FPSE_00289 [Fusarium pseudograminearum CS3096]			PF13424.7	TPR_12	Tetratricopeptide repeat
FPSE_00290	0	0	0	0	0	0	0	0	0	0	0	0	0.03	0	0	GO:0008239	MF:dipeptidyl-peptidase activity	K01277	DPP3			ENOG410XRK4	S:Function unknown	XP_009251685.1	hypothetical protein FPSE_00290 [Fusarium pseudograminearum CS3096]	sp|Q08225|DPP3_YEAST	Probable dipeptidyl peptidase 3 OS=Saccharomyces cerevisiae (strain ATCC 204508 / S288c) OX=559292 GN=YOL057W PE=1 SV=1	PF03571.16	Peptidase_M49	Peptidase family M49
FPSE_00291	0.03	0	0	0.02	0	0	0	0	0	0	0	0	0	0.13	0							ENOG410YGMH;ENOG4110WTB;ENOG410YTY4	S:Function unknown;S:Function unknown;S:Function unknown	XP_009251686.1	hypothetical protein FPSE_00291 [Fusarium pseudograminearum CS3096]			PF15474.7	MU117	Meiotically up-regulated gene family
FPSE_00292	0	0	0	0.1	0	0	0.06	0	0	0	0	0	0	0	0							ENOG4110WKG;ENOG4110XQC	S:Function unknown;S:Function unknown	XP_009251687.1	hypothetical protein FPSE_00292 [Fusarium pseudograminearum CS3096]
FPSE_00293	2.56	1.86	1.63	1.49	3.36	1.32	1.65	2.61	2.13	1.72	1.1	1.67	1.23	2.04	1.6							ENOG410Z2EF;ENOG410ZU4T	S:Function unknown;S:Function unknown	XP_009251688.1	hypothetical protein FPSE_00293 [Fusarium pseudograminearum CS3096]
FPSE_00294	11.83	8.6	11.17	2.7	1.79	1.16	5.72	18.37	9.82	6.26	12.7	13.21	8.19	7.44	14.28	GO:0048038;GO:0005507;GO:0009308;GO:0008131	MF:quinone binding;MF:copper ion binding;BP:amine metabolic process;MF:primary amine oxidase activity	K00276	AOC3, AOC2, tynA	map00350;map00360;map00410;map00260	Tyrosine metabolism;Phenylalanine metabolism;beta-Alanine metabolism;Glycine, serine and threonine metabolism	COG3733	S:Function unknown	XP_009251689.1	hypothetical protein FPSE_00294 [Fusarium pseudograminearum CS3096]	sp|P12807|AMO_PICAN	Peroxisomal primary amine oxidase OS=Pichia angusta OX=870730 GN=AMO PE=1 SV=1	PF01179.21;PF02728.17;PF02727.17	Cu_amine_oxid;Cu_amine_oxidN3;Cu_amine_oxidN2	Copper amine oxidase, enzyme domain;Copper amine oxidase, N3 domain;Copper amine oxidase, N2 domain
FPSE_00295	14.74	13.06	8.37	9.19	9.97	5.84	19.33	22.41	19.06	16.41	17.03	19.62	15.31	14.49	14.36	GO:0022857;GO:0016021	MF:transmembrane transporter activity;CC:integral component of membrane					COG0531	S:Function unknown	XP_009251690.1	hypothetical protein FPSE_00295 [Fusarium pseudograminearum CS3096]	sp|P19807|HNM1_YEAST	Choline transport protein OS=Saccharomyces cerevisiae (strain ATCC 204508 / S288c) OX=559292 GN=HNM1 PE=1 SV=1	PF13520.7;PF00324.22	AA_permease_2;AA_permease	Amino acid permease;Amino acid permease
FPSE_00296	388.48	430.45	343.02	249.06	215.87	208.16	413.01	280.98	398.3	349.48	377.62	266.18	336.03	375.95	331.79	GO:0016620	MF:oxidoreductase activity, acting on the aldehyde or oxo group of donors, NAD or NADP as acceptor	K00129	E1.2.1.5	map00340;map00360;map00410;map00350;map00010	Histidine metabolism;Phenylalanine metabolism;beta-Alanine metabolism;Tyrosine metabolism;Glycolysis / Gluconeogenesis	COG1012	C:Energy production and conversion	XP_009251691.1	hypothetical protein FPSE_00296 [Fusarium pseudograminearum CS3096]	sp|Q9URW9|YLX7_SCHPO	Putative aldehyde dehydrogenase-like protein C922.07c OS=Schizosaccharomyces pombe (strain 972 / ATCC 24843) OX=284812 GN=SPAC922.07c PE=3 SV=1	PF00171.23	Aldedh	Aldehyde dehydrogenase family
FPSE_00297	4.45	4.59	3.39	2.57	2.34	2.51	8.19	3.02	2.99	3.96	4.28	4.89	3.74	4.01	2.37							ENOG410YH7G;ENOG410Y9IB	S:Function unknown;S:Function unknown	XP_009251692.1	hypothetical protein FPSE_00297 [Fusarium pseudograminearum CS3096]			PF12697.8	Abhydrolase_6	Alpha/beta hydrolase family
FPSE_00298	393.09	995.08	750.67	1097.87	826.41	1261.89	1140.4	738.78	1132.24	1154.28	1050.57	920.35	1178.53	1137.22	767.28	GO:0015140;GO:0016021	MF:malate transmembrane transporter activity;CC:integral component of membrane					COG1275	S:Function unknown	XP_009251693.1	hypothetical protein FPSE_00298 [Fusarium pseudograminearum CS3096]	sp|P50537|MAE1_SCHPO	Malic acid transport protein OS=Schizosaccharomyces pombe (strain 972 / ATCC 24843) OX=284812 GN=mae1 PE=1 SV=1	PF03595.18	SLAC1	Voltage-dependent anion channel
FPSE_00299	3.78	3.7	3.1	0.48	0.39	0.39	1.7	3.06	3.61	1.85	1.57	2.03	2.95	2.32	2.32	GO:0005634;GO:0006351;GO:0008270;GO:0000981;GO:0003677	CC:nucleus;BP:transcription, DNA-templated;MF:zinc ion binding;MF:RNA polymerase II transcription factor activity, sequence-specific DNA binding;MF:DNA binding					ENOG410YF3G	S:Function unknown	XP_009251694.1	hypothetical protein FPSE_00299 [Fusarium pseudograminearum CS3096]	sp|Q4WK35|AMDR_ASPFU	Acetamidase regulatory protein OS=Neosartorya fumigata (strain ATCC MYA-4609 / Af293 / CBS 101355 / FGSC A1100) OX=330879 GN=amdR PE=3 SV=1	PF04082.19;PF00172.19	Fungal_trans;Zn_clus	Fungal specific transcription factor domain;Fungal Zn(2)-Cys(6) binuclear cluster domain
FPSE_00300	1.8	0.94	1.61	0.56	0.12	0	0.94	2.91	1.44	1.27	1.72	1.03	1.11	1.16	0.59							COG1028	S:Function unknown	XP_009251695.1	hypothetical protein FPSE_00300 [Fusarium pseudograminearum CS3096]	sp|P16543|DHK2_STRVN	Granaticin polyketide synthase putative ketoacyl reductase 2 OS=Streptomyces violaceoruber OX=1935 GN=gra-orf6 PE=3 SV=1	PF13561.7;PF00106.26;PF08659.11	adh_short_C2;adh_short;KR	Enoyl-(Acyl carrier protein) reductase;short chain dehydrogenase;KR domain
FPSE_00301	2.07	1.85	2.32	0.16	0.1	0.13	0.34	3.11	3.34	5.86	2.71	1.53	1.7	1.85	1.37	GO:0048038;GO:0005507;GO:0009308;GO:0008131	MF:quinone binding;MF:copper ion binding;BP:amine metabolic process;MF:primary amine oxidase activity	K00276	AOC3, AOC2, tynA	map00350;map00360;map00410;map00260	Tyrosine metabolism;Phenylalanine metabolism;beta-Alanine metabolism;Glycine, serine and threonine metabolism	COG3733	S:Function unknown	XP_009251696.1	hypothetical protein FPSE_00301 [Fusarium pseudograminearum CS3096]	sp|Q12556|AMO1_ASPNG	Copper amine oxidase 1 OS=Aspergillus niger OX=5061 GN=AO-I PE=1 SV=2	PF01179.21;PF02727.17;PF02728.17	Cu_amine_oxid;Cu_amine_oxidN2;Cu_amine_oxidN3	Copper amine oxidase, enzyme domain;Copper amine oxidase, N2 domain;Copper amine oxidase, N3 domain
FPSE_00302	3.83	3.77	13.23	6.36	8.25	7.6	1.58	4.59	6.57	3.02	3.11	3.49	14.83	13.98	10.7	GO:0001401	CC:mitochondrial sorting and assembly machinery complex	K17714	SAM37, TOM37			ENOG41100SS	U:Intracellular trafficking, secretion, and vesicular transport	XP_009251697.1	hypothetical protein FPSE_00302 [Fusarium pseudograminearum CS3096]	sp|Q4R3I0|MTX1_MACFA	Metaxin-1 OS=Macaca fascicularis OX=9541 GN=MTX1 PE=2 SV=1	PF10568.10;PF17172.5;PF17171.5	Tom37;GST_N_4;GST_C_6	Outer mitochondrial membrane transport complex protein;Glutathione S-transferase N-terminal domain;Glutathione S-transferase, C-terminal domain
FPSE_00303	2.19	3.82	4.2	3.18	2.14	1.85	1.91	3.96	3.74	2.36	3.08	2.86	6.87	6.3	4.42	GO:0042765;GO:0016255	CC:GPI-anchor transamidase complex;BP:attachment of GPI anchor to protein	K05293	PIGU	map00563	Glycosylphosphatidylinositol (GPI)-anchor biosynthesis	ENOG410XST9	S:Function unknown	XP_009251698.1	hypothetical protein FPSE_00303 [Fusarium pseudograminearum CS3096]	sp|Q8CHJ1|PIGU_RAT	Phosphatidylinositol glycan anchor biosynthesis class U protein OS=Rattus norvegicus OX=10116 GN=Pigu PE=1 SV=3	PF06728.14;PF05007.14	PIG-U;Mannosyl_trans	GPI transamidase subunit PIG-U;Mannosyltransferase (PIG-M
FPSE_00304	3.45	3.38	1.5	1.88	1.48	1.63	6.22	7.61	5.07	4.37	1.53	3.47	4.46	2.14	3.42	GO:0005730;GO:0030687;GO:0005654;GO:0000463;GO:0000466;GO:0043021	CC:nucleolus;CC:preribosome, large subunit precursor;CC:nucleoplasm;BP:maturation of LSU-rRNA from tricistronic rRNA transcript (SSU-rRNA, 5.8S rRNA, LSU-rRNA;BP:maturation of 5.8S rRNA from tricistronic rRNA transcript (SSU-rRNA, 5.8S rRNA, LSU-rRNA;MF:ribonucleoprotein complex binding	K14843	PES1, NOP7			COG5163	J:Translation, ribosomal structure and biogenesis	XP_009251699.1	hypothetical protein FPSE_00304 [Fusarium pseudograminearum CS3096]	sp|A4RLI4|PESC_MAGO7	Pescadillo homolog OS=Magnaporthe oryzae (strain 70-15 / ATCC MYA-4617 / FGSC 8958) OX=242507 GN=NOP7 PE=3 SV=1	PF06732.12	Pescadillo_N	Pescadillo N-terminus
FPSE_00305	3.26	3.41	2.26	2.17	4.73	2.85	5.22	6.83	3.6	3.61	1.42	3.02	1.04	0.64	1.92	GO:0003676	MF:nucleic acid binding					ENOG411243E	S:Function unknown	XP_009251700.1	hypothetical protein FPSE_00305 [Fusarium pseudograminearum CS3096]			PF10680.10	RRN9	RNA polymerase I specific transcription initiation factor
FPSE_00306	1.26	1.27	1.55	0.98	0.91	0.72	1.15	1.89	1.57	1.2	1.1	1.42	1.95	1.99	1.63	GO:0019888;GO:0008017;GO:0007018;GO:0005524;GO:0030289;GO:0003777	MF:protein phosphatase regulator activity;MF:microtubule binding;BP:microtubule-based movement;MF:ATP binding;CC:protein phosphatase 4 complex;MF:microtubule motor activity	K10398	KIF11, EG5			COG5059	S:Function unknown	XP_009251701.1	hypothetical protein FPSE_00306 [Fusarium pseudograminearum CS3096]	sp|P17120|BIMC_EMENI	Kinesin-like protein bimC OS=Emericella nidulans (strain FGSC A4 / ATCC 38163 / CBS 112.46 / NRRL 194 / M139) OX=227321 GN=bimC PE=2 SV=2	PF00225.24;PF16796.6;PF13931.7	Kinesin;Microtub_bd;Microtub_bind	Kinesin motor domain;Microtubule binding;Kinesin-associated microtubule-binding
FPSE_00307	21.63	22.42	18.34	6.64	6.2	7.34	20.56	36.86	52.1	17.83	29	26.08	21.66	28.96	23.32							ENOG4111G2Q	S:Function unknown	XP_009251702.1	hypothetical protein FPSE_00307 [Fusarium pseudograminearum CS3096]	sp|A1D1S7|SSH4_NEOFI	Protein ssh4 OS=Neosartorya fischeri (strain ATCC 1020 / DSM 3700 / CBS 544.65 / FGSC A1164 / JCM 1740 / NRRL 181 / WB 181) OX=331117 GN=ssh4 PE=3 SV=1	PF00622.29	SPRY	SPRY domain
FPSE_00308	12.06	11.49	12.31	4.4	4.75	5.43	2.69	5.91	9.59	3.48	13.59	14.48	10.71	11.07	9.91	GO:0016021;GO:0055085	CC:integral component of membrane;BP:transmembrane transport	K07300	chaA, CAX			COG0387	P:Inorganic ion transport and metabolism	XP_009251703.1	hypothetical protein FPSE_00308 [Fusarium pseudograminearum CS3096]	sp|O59768|VCX1_SCHPO	Vacuolar calcium ion transporter OS=Schizosaccharomyces pombe (strain 972 / ATCC 24843) OX=284812 GN=vcx1 PE=3 SV=1	PF01699.25;PF04615.14	Na_Ca_ex;Utp14	Sodium/calcium exchanger protein;Utp14 protein
FPSE_00309	28.14	19.79	17.95	7.33	13.43	11.61	16.88	23.88	17.47	16.23	7.44	13.62	13.87	15.8	13.61	GO:0005524;GO:0004672	MF:ATP binding;MF:protein kinase activity	K08286	E2.7.11.-			COG0515;COG0387	P:Inorganic ion transport and metabolism;P:Inorganic ion transport and metabolism	XP_009251704.1	hypothetical protein FPSE_00309 [Fusarium pseudograminearum CS3096]	sp|Q01919|KIN4_YEAST	Serine/threonine-protein kinase KIN4 OS=Saccharomyces cerevisiae (strain ATCC 204508 / S288c) OX=559292 GN=KIN4 PE=1 SV=1	PF00069.26;PF07714.18;PF14531.7;PF01636.24	Pkinase;PK_Tyr_Ser-Thr;Kinase-like;APH	Protein kinase domain;Protein tyrosine and serine/threonine kinase;Kinase-like;Phosphotransferase enzyme family
FPSE_00310	0.88	1.25	1.56	1.11	1.23	0.56	1.4	1.81	1.31	1.22	1.74	1.36	2.17	3.45	2.13	GO:0016021;GO:0005789;GO:0016746;GO:0006506	CC:integral component of membrane;CC:endoplasmic reticulum membrane;MF:transferase activity, transferring acyl groups;BP:GPI anchor biosynthetic process	K05283	PIGW	map00563	Glycosylphosphatidylinositol (GPI)-anchor biosynthesis	COG5062	S:Function unknown	XP_009251705.1	hypothetical protein FPSE_00310 [Fusarium pseudograminearum CS3096]	sp|Q4IQ08|GWT1_GIBZE	GPI-anchored wall transfer protein 1 OS=Gibberella zeae (strain PH-1 / ATCC MYA-4620 / FGSC 9075 / NRRL 31084) OX=229533 GN=GWT1 PE=3 SV=1	PF06423.13	GWT1	GWT1
FPSE_00311	0.5	0.45	0.32	0.05	0.07	0.38	0.13	0.81	0.47	0	0.4	0.45	0.74	0.43	0.46							ENOG410YI64	S:Function unknown	XP_009251706.1	hypothetical protein FPSE_00311 [Fusarium pseudograminearum CS3096]
FPSE_00312	14.04	8.83	9.32	6.32	7.95	5.63	11.44	12.29	7.15	3.98	4.6	6.12	9	6.36	9.94	GO:0005618;GO:0016021;GO:0016740;GO:0005576;GO:0009405;GO:0016757;GO:0005886	CC:cell wall;CC:integral component of membrane;MF:transferase activity;CC:extracellular region;BP:pathogenesis;MF:transferase activity, transferring glycosyl groups;CC:plasma membrane					ENOG410YTZA	S:Function unknown	XP_009251707.1	hypothetical protein FPSE_00312 [Fusarium pseudograminearum CS3096]			PF13641.7;PF00535.27;PF13506.7	Glyco_tranf_2_3;Glycos_transf_2;Glyco_transf_21	Glycosyltransferase like family 2;Glycosyl transferase family 2;Glycosyl transferase family 21
FPSE_00313	0	0	0	0	0	0	0	0	0	0	0	0	0	0	0									XP_009251708.1	hypothetical protein FPSE_00313 [Fusarium pseudograminearum CS3096]
FPSE_00314	0	0	0	0	0	0	0	0	0	0	0	0	0	0	0									XP_009251709.1	hypothetical protein FPSE_00314 [Fusarium pseudograminearum CS3096]
FPSE_00315	4.71	3.01	3.18	2.28	2.88	2.08	0.99	3.09	1.85	1.12	2.59	1.48	3.97	3.12	6.88							ENOG410YAFH	S:Function unknown	XP_009251710.1	hypothetical protein FPSE_00315 [Fusarium pseudograminearum CS3096]
FPSE_00316	18.23	19.59	14.46	12.29	16.82	12.52	13.72	28.2	22.29	13.96	11.6	15.24	27.95	41.77	53.13	GO:0003824	MF:catalytic activity					COG1024	S:Function unknown	XP_009251711.1	hypothetical protein FPSE_00316 [Fusarium pseudograminearum CS3096]	sp|Q9P4U9|AKT31_ALTAL	Enoyl-CoA hydratase AKT3-1 OS=Alternaria alternata OX=5599 GN=AKT3-1 PE=3 SV=1	PF00378.21;PF16113.6	ECH_1;ECH_2	Enoyl-CoA hydratase/isomerase;Enoyl-CoA hydratase/isomerase
FPSE_00317	2	0.85	1.55	0.84	1.14	0.93	1.23	2.39	1.52	1.33	1.4	0.87	2.37	1.59	2.06							ENOG41100TE	S:Function unknown	XP_009251712.1	hypothetical protein FPSE_00317 [Fusarium pseudograminearum CS3096]			PF14420.7	Clr5	Clr5 domain
FPSE_00318	135.16	182.16	219.9	66.87	91.11	16.36	228.26	367.59	215.33	228.83	124.67	189.59	176.4	150.56	143.65	GO:0071949;GO:0016491	MF:FAD binding;MF:oxidoreductase activity	K00102	LDHD, dld	map00620	Pyruvate metabolism	COG0277	S:Function unknown	XP_009251713.1	hypothetical protein FPSE_00318 [Fusarium pseudograminearum CS3096]	sp|Q12627|DLD1_KLULA	D-lactate dehydrogenase [cytochrome], mitochondrial OS=Kluyveromyces lactis (strain ATCC 8585 / CBS 2359 / DSM 70799 / NBRC 1267 / NRRL Y-1140 / WM37) OX=284590 GN=DLD1 PE=3 SV=2	PF02913.20;PF01565.24	FAD-oxidase_C;FAD_binding_4	FAD linked oxidases, C-terminal domain;FAD binding domain
FPSE_00319	6.54	6.11	5.05	5.83	8.65	4.55	5.26	5.36	3.42	4.07	3.86	4.69	9.49	13.93	19.03	GO:0016021	CC:integral component of membrane					ENOG410XT40	S:Function unknown	XP_009251714.1	hypothetical protein FPSE_00319 [Fusarium pseudograminearum CS3096]	sp|Q9SD33|U183_ARATH	UPF0183 protein At3g51130 OS=Arabidopsis thaliana OX=3702 GN=At3g51130 PE=2 SV=2	PF03676.15	UPF0183	Uncharacterised protein family (UPF0183
FPSE_00320	0.89	1.03	1.13	1.04	1.09	1.38	0.67	1.97	1.4	0.62	1.34	1.24	2.45	2.79	2.19	GO:0016740;GO:0004040	MF:transferase activity;MF:amidase activity					COG0154	S:Function unknown	XP_009251715.1	hypothetical protein FPSE_00320 [Fusarium pseudograminearum CS3096]	sp|Q7XJJ7|FAAH_ARATH	Fatty acid amide hydrolase OS=Arabidopsis thaliana OX=3702 GN=FAAH PE=1 SV=1	PF01425.22	Amidase	Amidase
FPSE_00321	1.45	1.26	8.06	10.65	2.32	4.1	0.11	1.14	1.35	0.76	2.96	0.97	16.41	11.59	7.25							ENOG410XTKP	S:Function unknown	XP_009251716.1	hypothetical protein FPSE_00321 [Fusarium pseudograminearum CS3096]
WC-2	379.2	356.08	228.27	138.23	174.7	114.69	323.33	278.29	200.29	329.87	267.88	350.46	138.59	188.22	156.65	GO:0043565;GO:0008270;GO:0006355	MF:sequence-specific DNA binding;MF:zinc ion binding;BP:regulation of transcription, DNA-templated					ENOG410ZXMG	K:Transcription	XP_009251717.1	WC-2 [Fusarium pseudograminearum CS3096]	sp|Q00858|CGPB_FUSSO	Cutinase gene palindrome-binding protein OS=Fusarium solani subsp. pisi OX=70791 PE=2 SV=1	PF00320.28;PF08447.13;PF00989.26	GATA;PAS_3;PAS	GATA zinc finger;PAS fold;PAS fold
FPSE_00323	3.44	1.76	1.99	0.96	1.64	0.92	1.38	1.81	1.54	1.21	1.42	1.06	1.33	1.65	2.29	GO:0000723;GO:0030870;GO:0016887;GO:0006281	BP:telomere maintenance;CC:Mre11 complex;MF:ATPase activity;BP:DNA repair	nhe;K10866	;RAD50	map03450;map03440	Non-homologous end-joining;Homologous recombination	COG0419	L:Replication, recombination and repair	XP_009251718.1	hypothetical protein FPSE_00323 [Fusarium pseudograminearum CS3096]	sp|Q9UTJ8|RAD50_SCHPO	DNA repair protein rad50 OS=Schizosaccharomyces pombe (strain 972 / ATCC 24843) OX=284812 GN=rad50 PE=1 SV=3	PF13476.7;PF13304.7;PF13558.7	AAA_23;AAA_21;SbcCD_C	AAA domain;AAA domain, putative AbiEii toxin, Type IV TA system;Putative exonuclease SbcCD, C subunit
FPSE_00324	34.22	49.9	34.69	42.25	37.37	41.71	29.08	35.38	45.67	23.46	37.88	28.16	42.52	34	37.87	GO:0022857;GO:0016021	MF:transmembrane transporter activity;CC:integral component of membrane	nhe;K10866	;RAD50	map03450;map03440	Non-homologous end-joining;Homologous recombination	ENOG410XNQK;COG0419	L:Replication, recombination and repair;L:Replication, recombination and repair	XP_009251719.1	hypothetical protein FPSE_00324 [Fusarium pseudograminearum CS3096]	sp|M2YI75|DOTC_DOTSN	Efflux pump dotC OS=Dothistroma septosporum (strain NZE10 / CBS 128990) OX=675120 GN=dotC PE=2 SV=1	PF07690.17;PF06609.14;PF00083.25	MFS_1;TRI12;Sugar_tr	Major Facilitator Superfamily;Fungal trichothecene efflux pump (TRI12;Sugar (and other) transporter
FPSE_00325	814.34	1668.49	1423.4	803.64	708.7	915.82	1496.59	1394.35	1818.88	1163.6	1414.33	1127.76	1665.18	1666.74	1160.17	GO:0050661;GO:0050660;GO:0004499	MF:NADP binding;MF:flavin adenine dinucleotide binding;MF:N,N-dimethylaniline monooxygenase activity					COG2072	L:Replication, recombination and repair	XP_009251720.1	hypothetical protein FPSE_00325 [Fusarium pseudograminearum CS3096]	sp|Q9HFE4|FMO1_SCHPO	Thiol-specific monooxygenase OS=Schizosaccharomyces pombe (strain 972 / ATCC 24843) OX=284812 GN=fmo1 PE=1 SV=1	PF00743.20;PF13738.7;PF07992.15;PF13454.7;PF13434.7;PF01266.25;PF13450.7;PF01946.18	FMO-like;Pyr_redox_3;Pyr_redox_2;NAD_binding_9;K_oxygenase;DAO;NAD_binding_8;Thi4	Flavin-binding monooxygenase-like;Pyridine nucleotide-disulphide oxidoreductase;Pyridine nucleotide-disulphide oxidoreductase;FAD-NAD(P)-binding;L-lysine 6-monooxygenase (NADPH-requiring;FAD dependent oxidoreductase;NAD(P)-binding Rossmann-like domain;Thi4 family
FPSE_00326	12.49	9.37	11.71	6.25	6.4	8.03	6	5.82	6.46	4.77	2.98	3.79	9.43	7.08	7.78	GO:0005634;GO:0006351;GO:0008270;GO:0000981;GO:0003677	CC:nucleus;BP:transcription, DNA-templated;MF:zinc ion binding;MF:RNA polymerase II transcription factor activity, sequence-specific DNA binding;MF:DNA binding					ENOG4110UW3	S:Function unknown	XP_009251721.1	hypothetical protein FPSE_00326 [Fusarium pseudograminearum CS3096]	sp|P38699|STB5_YEAST	Protein STB5 OS=Saccharomyces cerevisiae (strain ATCC 204508 / S288c) OX=559292 GN=STB5 PE=1 SV=1	PF04082.19;PF00172.19	Fungal_trans;Zn_clus	Fungal specific transcription factor domain;Fungal Zn(2)-Cys(6) binuclear cluster domain
FPSE_00327	254.63	389.25	204.71	114.85	120.19	93.1	381.06	420.57	313.97	492.99	313.67	429.88	270.05	280.75	184.72	GO:0016021	CC:integral component of membrane					ENOG410YHTD	S:Function unknown	XP_009251722.1	hypothetical protein FPSE_00327 [Fusarium pseudograminearum CS3096]	sp|O13938|YEP4_SCHPO	UPF0658 Golgi apparatus membrane protein C23H3.04 OS=Schizosaccharomyces pombe (strain 972 / ATCC 24843) OX=284812 GN=SPAC23H3.04 PE=3 SV=3
FPSE_00328	3.1	4.45	3.92	1.74	2.34	1.51	2.31	4.36	4.27	1.8	1.82	2.99	2.93	4.15	4.13			K23333	RMND5			COG5109	S:Function unknown	XP_009251723.1	hypothetical protein FPSE_00328 [Fusarium pseudograminearum CS3096]	sp|Q9T075|RMD5_ARATH	Protein RMD5 homolog OS=Arabidopsis thaliana OX=3702 GN=RMD5 PE=1 SV=1	PF10607.10;PF13445.7;PF14634.7;PF00097.26;PF13639.7	CLTH;zf-RING_UBOX;zf-RING_5;zf-C3HC4;zf-RING_2	CTLH/CRA C-terminal to LisH motif domain;RING-type zinc-finger;zinc-RING finger domain;Zinc finger, C3HC4 type (RING finger;Ring finger domain
FPSE_00329	0.84	1.01	0.96	0.24	0.68	0.29	1.16	1.6	1.12	0.89	0.68	1.21	1.07	0.72	0.99							ENOG410ZVIG	S:Function unknown	XP_009251724.1	hypothetical protein FPSE_00329 [Fusarium pseudograminearum CS3096]	sp|P46679|STB2_YEAST	Protein STB2 OS=Saccharomyces cerevisiae (strain ATCC 204508 / S288c) OX=559292 GN=STB2 PE=1 SV=2
FPSE_00330	26.29	38.48	33.01	14.1	12.1	21.97	20.45	26.58	20.64	7.91	11.08	26.28	43.77	26.16	40.2	GO:0045039;GO:0046872;GO:0042719	BP:protein import into mitochondrial inner membrane;MF:metal ion binding;CC:mitochondrial intermembrane space protein transporter complex	K17778	TIM10			ENOG4112539	O:Posttranslational modification, protein turnover, chaperones	XP_009251725.1	hypothetical protein FPSE_00330 [Fusarium pseudograminearum CS3096]	sp|Q4IPZ1|TIM10_GIBZE	Mitochondrial import inner membrane translocase subunit TIM10 OS=Gibberella zeae (strain PH-1 / ATCC MYA-4620 / FGSC 9075 / NRRL 31084) OX=229533 GN=TIM10 PE=3 SV=1	PF02953.16	zf-Tim10_DDP	Tim10/DDP family zinc finger
FPSE_00331	0.88	1.21	0.92	0.49	0.25	1.04	0.66	1.51	1.24	0.65	0.55	0.4	0.67	1.11	1.33	GO:0016620	MF:oxidoreductase activity, acting on the aldehyde or oxo group of donors, NAD or NADP as acceptor					COG1012	O:Posttranslational modification, protein turnover, chaperones	XP_009251726.1	hypothetical protein FPSE_00331 [Fusarium pseudograminearum CS3096]	sp|O69763|VDH_PSEFL	Vanillin dehydrogenase OS=Pseudomonas fluorescens OX=294 GN=vdh PE=3 SV=1	PF00171.23	Aldedh	Aldehyde dehydrogenase family
FPSE_00332	18.83	15.66	18.43	7.38	10.24	8.64	11.66	16.63	21.42	7.25	8.55	8.46	13.91	14.66	14.13	GO:0005634;GO:0008270;GO:0000981	CC:nucleus;MF:zinc ion binding;MF:RNA polymerase II transcription factor activity, sequence-specific DNA binding					ENOG4110IHY	O:Posttranslational modification, protein turnover, chaperones	XP_009251727.1	hypothetical protein FPSE_00332 [Fusarium pseudograminearum CS3096]	sp|P08638|LEUR_YEAST	Regulatory protein LEU3 OS=Saccharomyces cerevisiae (strain ATCC 204508 / S288c) OX=559292 GN=LEU3 PE=1 SV=1	PF00172.19	Zn_clus	Fungal Zn(2)-Cys(6) binuclear cluster domain
FPSE_00333	0	0	0	0	0	0	2.33	0	0	0	0	0	0	0	0									XP_009251728.1	hypothetical protein FPSE_00333 [Fusarium pseudograminearum CS3096]
FPSE_00334	6.02	3.36	8.93	8.97	10.55	8.65	2.5	6.54	8.73	2.11	4.16	4.2	12.81	12.87	6.59							ENOG410Y47J	S:Function unknown	XP_009251729.1	hypothetical protein FPSE_00334 [Fusarium pseudograminearum CS3096]
FPSE_00335	10.17	6.58	4.16	4.2	4.5	3.76	3.51	7.54	4.55	4.94	2.89	4.93	3.92	3.76	4.42	GO:0016020;GO:0004571;GO:0005509;GO:0008152	CC:membrane;MF:mannosyl-oligosaccharide 1,2-alpha-mannosidase activity;MF:calcium ion binding;BP:metabolic process					ENOG410XS6F	O:Posttranslational modification, protein turnover, chaperones	KAF0639983.1	hypothetical protein FPSE5266_00335 [Fusarium pseudograminearum]	sp|O94726|MNL1_SCHPO	ER degradation-enhancing alpha-mannosidase-like protein 1 OS=Schizosaccharomyces pombe (strain 972 / ATCC 24843) OX=284812 GN=mnl1 PE=3 SV=2	PF01532.21	Glyco_hydro_47	Glycosyl hydrolase family 47
FPSE_00336	47.8	47.09	54.49	36.2	29.28	26.9	43.53	81.42	98.46	35.75	56.88	51.98	80.06	79.09	63.83	GO:0005737;GO:0006168;GO:0003999;GO:0009116	CC:cytoplasm;BP:adenine salvage;MF:adenine phosphoribosyltransferase activity;BP:nucleoside metabolic process	K00759	APRT, apt	map00230	Purine metabolism	COG0503	F:Nucleotide transport and metabolism	XP_009251731.1	hypothetical protein FPSE_00336 [Fusarium pseudograminearum CS3096]	sp|Q6CA53|APT_YARLI	Adenine phosphoribosyltransferase OS=Yarrowia lipolytica (strain CLIB 122 / E 150) OX=284591 GN=APT1 PE=3 SV=1	PF00156.28	Pribosyltran	Phosphoribosyl transferase domain
FPSE_00337	10.12	6.36	6.94	3.68	4.27	3.06	4.93	5.91	3.97	3.22	2.14	3.35	3	5.02	5.26	GO:0016021	CC:integral component of membrane					ENOG410ZNVA	S:Function unknown	XP_009251732.1	hypothetical protein FPSE_00337 [Fusarium pseudograminearum CS3096]	sp|O74949|YJBC_SCHPO	Uncharacterized protein C553.12c OS=Schizosaccharomyces pombe (strain 972 / ATCC 24843) OX=284812 GN=SPCC553.12c PE=4 SV=2
FPSE_00338	2.24	0.68	1.37	1.15	1.19	1.08	1.49	1	1.46	0.73	0.67	0.91	2.1	1.42	1.64	GO:0001522;GO:0003723;GO:0009982	BP:pseudouridine synthesis;MF:RNA binding;MF:pseudouridine synthase activity	K15454	PUS9			COG0564	J:Translation, ribosomal structure and biogenesis	XP_009251733.1	hypothetical protein FPSE_00338 [Fusarium pseudograminearum CS3096]	sp|Q09709|YA32_SCHPO	Uncharacterized protein C18B11.02c OS=Schizosaccharomyces pombe (strain 972 / ATCC 24843) OX=284812 GN=SPAC18B11.02c PE=3 SV=1	PF00849.23	PseudoU_synth_2	RNA pseudouridylate synthase
FPSE_00339	0.55	0.44	1.52	1.27	0.81	0.25	0.73	1.67	0.87	0.42	0.36	0.38	2.51	2.39	2.38							ENOG410YD00;ENOG4110WXU	S:Function unknown;S:Function unknown	XP_009251734.1	hypothetical protein FPSE_00339 [Fusarium pseudograminearum CS3096]			PF11905.9	DUF3425	Domain of unknown function (DUF3425
FPSE_00340	0.74	0.73	0.3	1.22	1.52	0.96	0.48	0.79	0.87	0.26	0.55	0.26	0.66	0.35	1	GO:0102483;GO:0030245;GO:0008422	MF:scopolin beta-glucosidase activity;BP:cellulose catabolic process;MF:beta-glucosidase activity	K05349	bglX	map00460;map00500	Cyanoamino acid metabolism;Starch and sucrose metabolism	COG1472	S:Function unknown	XP_009251735.1	hypothetical protein FPSE_00340 [Fusarium pseudograminearum CS3096]	sp|B0Y3M6|BGLI_ASPFC	Probable beta-glucosidase I OS=Neosartorya fumigata (strain CEA10 / CBS 144.89 / FGSC A1163) OX=451804 GN=bglI PE=3 SV=1	PF01915.23;PF00933.22;PF14310.7;PF07691.13	Glyco_hydro_3_C;Glyco_hydro_3;Fn3-like;PA14	Glycosyl hydrolase family 3 C-terminal domain;Glycosyl hydrolase family 3 N terminal domain;Fibronectin type III-like domain;PA14 domain
FPSE_00341	37.57	26.65	29.18	12.71	11.21	10.76	13.94	22.24	17.18	14.48	13.07	20.55	20.77	26.3	24.17	GO:0005634;GO:0008270;GO:0000981;GO:0071949;GO:0016491	CC:nucleus;MF:zinc ion binding;MF:RNA polymerase II transcription factor activity, sequence-specific DNA binding;MF:FAD binding;MF:oxidoreductase activity					ENOG410YCW4;COG0277	S:Function unknown;S:Function unknown	XP_009251736.1	hypothetical protein FPSE_00341 [Fusarium pseudograminearum CS3096]	sp|G4N285|OXR1_MAGO7	FAD-linked oxidoreductase OXR1 OS=Magnaporthe oryzae (strain 70-15 / ATCC MYA-4617 / FGSC 8958) OX=242507 GN=OXR1 PE=1 SV=1	PF01565.24;PF11951.9;PF08031.13	FAD_binding_4;Fungal_trans_2;BBE	FAD binding domain;Fungal specific transcription factor domain;Berberine and berberine like
FPSE_00342	19.57	22.29	28.05	12.2	13.49	14.29	13.61	19.05	14.56	12.25	12.99	17.4	30.22	33.63	33.19	GO:0016787;GO:0006629	MF:hydrolase activity;BP:lipid metabolic process					ENOG411000X	S:Function unknown	XP_009251737.1	hypothetical protein FPSE_00342 [Fusarium pseudograminearum CS3096]	sp|Q5XTS1|PLPL8_RABIT	Calcium-independent phospholipase A2-gamma OS=Oryctolagus cuniculus OX=9986 GN=PNPLA8 PE=1 SV=1	PF01734.23	Patatin	Patatin-like phospholipase
FPSE_00343	3.02	2.33	6.05	3.42	2.88	2.31	1.43	3.17	4.89	2.26	4.34	3.81	7.71	6.72	5.58	GO:0003700;GO:0003676	MF:transcription factor activity, sequence-specific DNA binding;MF:nucleic acid binding					ENOG4111ZKA	S:Function unknown	XP_009251738.1	hypothetical protein FPSE_00343 [Fusarium pseudograminearum CS3096]			PF14538.7;PF00096.27	Raptor_N;zf-C2H2	Raptor N-terminal CASPase like domain;Zinc finger, C2H2 type
FPSE_00344	0.56	0.05	0.25	0.28	0.17	0.3	0.26	0.22	0.18	0.21	0.21	0.04	0.53	0.24	0.22	GO:0005319;GO:0016021;GO:0005789	MF:lipid transporter activity;CC:integral component of membrane;CC:endoplasmic reticulum membrane	K06316	RFT1			ENOG410Y1D5	U:Intracellular trafficking, secretion, and vesicular transport	XP_009251739.1	hypothetical protein FPSE_00344 [Fusarium pseudograminearum CS3096]	sp|Q6C6S3|RFT1_YARLI	Oligosaccharide translocation protein RFT1 OS=Yarrowia lipolytica (strain CLIB 122 / E 150) OX=284591 GN=RFT1 PE=3 SV=1	PF04506.14;PF01943.18	Rft-1;Polysacc_synt	Rft protein;Polysaccharide biosynthesis protein
FPSE_00345	7.92	6.47	2.26	2.63	2.34	2.15	7.21	7.78	5.53	4.59	2.33	4.1	4.5	3.15	4.09	GO:0005730;GO:0004386;GO:0003724;GO:0003723;GO:0003676;GO:0005524;GO:0006364	CC:nucleolus;MF:helicase activity;MF:RNA helicase activity;MF:RNA binding;MF:nucleic acid binding;MF:ATP binding;BP:rRNA processing	K14811	DBP3			COG0513	U:Intracellular trafficking, secretion, and vesicular transport	XP_009251740.1	hypothetical protein FPSE_00345 [Fusarium pseudograminearum CS3096]	sp|Q4IJH1|DBP3_GIBZE	ATP-dependent RNA helicase DBP3 OS=Gibberella zeae (strain PH-1 / ATCC MYA-4620 / FGSC 9075 / NRRL 31084) OX=229533 GN=DBP3 PE=3 SV=1	PF00270.30;PF00271.32	DEAD;Helicase_C	DEAD/DEAH box helicase;Helicase conserved C-terminal domain
FPSE_00346	0.12	0.25	0.43	0.44	0.56	0.76	0.67	1.37	0.34	0.87	0.68	0.65	0.84	0.61	0.22	GO:0007094;GO:0016021	BP:mitotic spindle assembly checkpoint;CC:integral component of membrane					ENOG410YKQF	S:Function unknown	XP_009251741.1	hypothetical protein FPSE_00346 [Fusarium pseudograminearum CS3096]
FPSE_00347	1.2	1.08	1.6	1.93	2.6	1.6	0.41	2.53	1.25	0.67	1.16	1.86	3.19	1.94	3.3	GO:0007094;GO:0016021	BP:mitotic spindle assembly checkpoint;CC:integral component of membrane	K02537	MAD2	map04111;map04113	Cell cycle - yeast;Meiosis - yeast	ENOG410XSD7	S:Function unknown	XP_009251742.1	hypothetical protein FPSE_00347 [Fusarium pseudograminearum CS3096]	sp|O14417|MAD2_SCHPO	Mitotic spindle checkpoint component mad2 OS=Schizosaccharomyces pombe (strain 972 / ATCC 24843) OX=284812 GN=mad2 PE=1 SV=1	PF02301.19	HORMA	HORMA domain
FPSE_00348	0.75	0.99	1.8	0.89	0.8	0.28	0.58	1.25	1.74	0.82	1.73	1.03	2.42	2.82	2.32	GO:0016021;GO:0004843;GO:0022857;GO:0006511;GO:0008270;GO:0016579;GO:0036459	CC:integral component of membrane;MF:thiol-dependent ubiquitin-specific protease activity;MF:transmembrane transporter activity;BP:ubiquitin-dependent protein catabolic process;MF:zinc ion binding;BP:protein deubiquitination;MF:thiol-dependent ubiquitinyl hydrolase activity	K11836	USP5_13, UBP14			COG5207	O:Posttranslational modification, protein turnover, chaperones	XP_009251743.1	hypothetical protein FPSE_00348 [Fusarium pseudograminearum CS3096]	sp|Q11119|UBP14_SCHPO	Ubiquitin carboxyl-terminal hydrolase 14 OS=Schizosaccharomyces pombe (strain 972 / ATCC 24843) OX=284812 GN=ubp14 PE=1 SV=2	PF00443.30;PF17807.2;PF02148.20;PF00627.32;PF13423.7	UCH;zf-UBP_var;zf-UBP;UBA;UCH_1	Ubiquitin carboxyl-terminal hydrolase;Variant UBP zinc finger;Zn-finger in ubiquitin-hydrolases and other protein;UBA/TS-N domain;Ubiquitin carboxyl-terminal hydrolase
FPSE_00349	3.91	4.43	23.28	18.21	19.99	10.36	3.43	25.65	9.07	23.56	22.56	9.81	8.35	12.13	34.62	GO:0016021;GO:0008643;GO:0022857;GO:0006511;GO:0008270;GO:0016579;GO:0036459	CC:integral component of membrane;BP:carbohydrate transport;MF:transmembrane transporter activity;BP:ubiquitin-dependent protein catabolic process;MF:zinc ion binding;BP:protein deubiquitination;MF:thiol-dependent ubiquitinyl hydrolase activity					ENOG410XNQK	O:Posttranslational modification, protein turnover, chaperones	XP_009251744.1	hypothetical protein FPSE_00349 [Fusarium pseudograminearum CS3096]	sp|K0E3U9|ECDD_ASPRU	Major facilitator-type transporter ecdD OS=Aspergillus rugulosus OX=41736 GN=ecdD PE=1 SV=1	PF00083.25;PF07690.17	Sugar_tr;MFS_1	Sugar (and other) transporter;Major Facilitator Superfamily
FPSE_00350	0.36	0	0	0.38	0	0	0	0	0	0	0	0	0	0	0.16							ENOG4110X5Q	S:Function unknown	XP_009251745.1	hypothetical protein FPSE_00350 [Fusarium pseudograminearum CS3096]
FPSE_00351	0.25	0.27	0.16	0.41	0.42	0.34	0.57	0.77	0.45	0.39	0.23	0.21	0.75	0.66	0.4	GO:0016021	CC:integral component of membrane					ENOG4110Y56	S:Function unknown	XP_009251746.1	hypothetical protein FPSE_00351 [Fusarium pseudograminearum CS3096]
FPSE_00352	1.32	0.99	0.9	1.07	0.93	0.57	0.63	1.48	1.06	1.89	1.97	2.65	0.53	1.24	1.22							ENOG4111AJI;ENOG410YG6G	S:Function unknown;S:Function unknown	XP_009251747.1	hypothetical protein FPSE_00352 [Fusarium pseudograminearum CS3096]
FPSE_00353	6.66	3.49	4.52	1.66	3.58	1.42	4	4.85	3.54	7.74	5.94	6.97	3.23	3.11	3.05	GO:0004198	MF:calcium-dependent cysteine-type endopeptidase activity					ENOG410XP0B	S:Function unknown	XP_009251748.1	hypothetical protein FPSE_00353 [Fusarium pseudograminearum CS3096]	sp|Q6ZFZ4|DEK1_ORYSJ	Calpain-type cysteine protease ADL1 OS=Oryza sativa subsp. japonica OX=39947 GN=ADL1 PE=1 SV=1	PF00648.22	Peptidase_C2	Calpain family cysteine protease
FPSE_00354	1.44	0.9	0.39	0.62	0.66	1.29	1.19	1.91	1.74	0.39	0.8	0.64	2.47	0.86	1.99	GO:0016021;GO:0008270;GO:0003676	CC:integral component of membrane;MF:zinc ion binding;MF:nucleic acid binding	K09250	CNBP			COG5082	S:Function unknown	XP_009251749.1	hypothetical protein FPSE_00354 [Fusarium pseudograminearum CS3096]			PF00098.24;PF14787.7	zf-CCHC;zf-CCHC_5	Zinc knuckle;GAG-polyprotein viral zinc-finger
FPSE_00355	122.61	88.53	130.76	142.88	196.58	95.51	37.98	62.86	51.35	28.5	23.23	30.93	78.81	95.23	105.68	GO:0016021;GO:0008270;GO:0003676	CC:integral component of membrane;MF:zinc ion binding;MF:nucleic acid binding					ENOG4111ZPS	S:Function unknown	XP_009251750.1	hypothetical protein FPSE_00355 [Fusarium pseudograminearum CS3096]
FPSE_00356	5.53	3.45	3.63	2.47	2.13	2.67	2.16	2.89	3.08	1.52	1.17	2.03	4.04	4.04	2.99			K12857	SNRNP40, PRP8BP	map03040	Spliceosome	ENOG410XSEW	S:Function unknown	PTD11067.1	Pre-mRNA-splicing factor cwf17 [Fusarium culmorum]	sp|O94620|CWF17_SCHPO	Pre-mRNA-splicing factor cwf17 OS=Schizosaccharomyces pombe (strain 972 / ATCC 24843) OX=284812 GN=cwf17 PE=1 SV=1	PF00400.33;PF12894.8	WD40;ANAPC4_WD40	WD domain, G-beta repeat;Anaphase-promoting complex subunit 4 WD40 domain
FPSE_00357	10.5	11.39	18.44	15.63	11.48	7.08	8.18	11.97	16.47	6.43	6.58	9.16	25.67	16.66	20.02	GO:0005794;GO:0005783;GO:0030008;GO:0048193	CC:Golgi apparatus;CC:endoplasmic reticulum;CC:TRAPP complex;BP:Golgi vesicle transport	K20302	TRAPPC3, BET3			ENOG410Z1VV	U:Intracellular trafficking, secretion, and vesicular transport	XP_009251752.1	hypothetical protein FPSE_00357 [Fusarium pseudograminearum CS3096]	sp|P36149|BET3_YEAST	Trafficking protein particle complex subunit BET3 OS=Saccharomyces cerevisiae (strain ATCC 204508 / S288c) OX=559292 GN=BET3 PE=1 SV=1	PF04051.17	TRAPP	Transport protein particle (TRAPP) component
FPSE_00358	69.58	43.84	72.27	51.48	103.61	40.77	36.42	63.73	57.57	46.51	26.13	36.39	44.61	53.36	53.84							ENOG410XTJP	S:Function unknown	XP_009251753.1	hypothetical protein FPSE_00358 [Fusarium pseudograminearum CS3096]	sp|Q4WAR8|SOMA_ASPFU	Transcriptional activator somA OS=Neosartorya fumigata (strain ATCC MYA-4609 / Af293 / CBS 101355 / FGSC A1100) OX=330879 GN=somA PE=1 SV=1
FPSE_00359	2.76	0.69	2.36	1.12	1.22	2.67	1.12	1.25	1.86	0.8	1.73	1.29	2.29	1.22	2.36	GO:0005975;GO:0004553	BP:carbohydrate metabolic process;MF:hydrolase activity, hydrolyzing O-glycosyl compounds					COG2273	S:Function unknown	XP_009251754.1	hypothetical protein FPSE_00359 [Fusarium pseudograminearum CS3096]	sp|P23903|E13B_BACCI	Glucan endo-1,3-beta-glucosidase A1 OS=Bacillus circulans OX=1397 GN=glcA PE=1 SV=1	PF00722.22;PF03935.16	Glyco_hydro_16;SKN1	Glycosyl hydrolases family 16;Beta-glucan synthesis-associated protein (SKN1
FPSE_00360	3.11	2.53	3.5	3.93	5.82	7.54	1.59	3.6	2.91	2.08	0.77	1.45	3.58	2.77	2.46							ENOG410Y8AA	S:Function unknown	XP_009251755.1	hypothetical protein FPSE_00360 [Fusarium pseudograminearum CS3096]			PF17110.6	TFB6	Subunit 11 of the general transcription factor TFIIH
FPSE_00361	0.24	0.18	0.27	0.72	0.7	0.41	0.1	0.33	0.33	0.03	0.04	0	0.09	0.07	0.26							ENOG4111B21;ENOG4110WQX	S:Function unknown;S:Function unknown	XP_009251756.1	hypothetical protein FPSE_00361 [Fusarium pseudograminearum CS3096]
FPSE_00362	0.29	0.75	0.89	0.42	0.53	0.77	0.47	0.95	0.6	0.52	1.04	1.1	0.87	1.66	0.93	GO:0004932;GO:0016021	MF:mating-type factor pheromone receptor activity;CC:integral component of membrane	K11213	STE2	map04011	MAPK signaling pathway - yeast	ENOG4111T5F	U:Intracellular trafficking, secretion, and vesicular transport	XP_009251757.1	hypothetical protein FPSE_00362 [Fusarium pseudograminearum CS3096]			PF02116.16	STE2	Fungal pheromone mating factor STE2 GPCR
FPSE_00363	0.74	0.68	1.4	1.25	1.41	0.58	0.65	1.03	1.49	1.35	0.95	0.41	2.47	3.1	1.44	GO:0015031;GO:0006464	BP:protein transport;BP:cellular protein modification process	K12183	TSG101, STP22, VPS23	map04144	Endocytosis	ENOG410XT2Q	U:Intracellular trafficking, secretion, and vesicular transport	XP_009251758.1	hypothetical protein FPSE_00363 [Fusarium pseudograminearum CS3096]	sp|Q99816|TS101_HUMAN	Tumor susceptibility gene 101 protein OS=Homo sapiens OX=9606 GN=TSG101 PE=1 SV=2	PF05743.14;PF09454.11	UEV;Vps23_core	UEV domain;Vps23 core domain
FPSE_00364	38.78	28.32	56.56	57.91	64.71	74.32	26.98	51.97	70.19	39.72	65.09	39.22	84.34	59.25	74.94	GO:0019441;GO:0020037;GO:0051213;GO:0033754;GO:0034354;GO:0046872	BP:tryptophan catabolic process to kynurenine;MF:heme binding;MF:dioxygenase activity;MF:indoleamine 2,3-dioxygenase activity;BP:'de novo' NAD biosynthetic process from tryptophan;MF:metal ion binding	K00463	IDO, INDO	map00380	Tryptophan metabolism	ENOG410XQHE	U:Intracellular trafficking, secretion, and vesicular transport	XP_009251759.1	hypothetical protein FPSE_00364 [Fusarium pseudograminearum CS3096]	sp|P47125|I23O_YEAST	Indoleamine 2,3-dioxygenase OS=Saccharomyces cerevisiae (strain ATCC 204508 / S288c) OX=559292 GN=BNA2 PE=1 SV=1	PF01231.19	IDO	Indoleamine 2,3-dioxygenase
FPSE_00365	54.14	46.62	109.91	162.21	246.54	369.47	11.71	24.58	23.27	17.15	15.89	15.4	145.57	117.21	129.49	GO:0030248;GO:0005975;GO:0008810;GO:0005576	MF:cellulose binding;BP:carbohydrate metabolic process;MF:cellulase activity;CC:extracellular region					ENOG410Z8DT	G:Carbohydrate transport and metabolism	XP_009251760.1	hypothetical protein FPSE_00365 [Fusarium pseudograminearum CS3096]	sp|P45699|GUNK_FUSOX	Putative endoglucanase type K OS=Fusarium oxysporum OX=5507 PE=2 SV=1	PF02015.17;PF00734.19	Glyco_hydro_45;CBM_1	Glycosyl hydrolase family 45;Fungal cellulose binding domain
FPSE_00366	9.09	6.67	8.45	5.02	6.52	6.35	4.92	9.54	10.16	5.14	6.4	7.1	10.81	8.48	12.28	GO:0010494;GO:0001055;GO:0003968;GO:0006351;GO:0032549;GO:0005665;GO:0003677;GO:0003899	CC:cytoplasmic stress granule;MF:RNA polymerase II activity;MF:RNA-directed RNA polymerase activity;BP:transcription, DNA-templated;MF:ribonucleoside binding;CC:DNA-directed RNA polymerase II, core complex;MF:DNA binding;MF:DNA-directed RNA polymerase activity	K03010	RPB2, POLR2B	map03020	RNA polymerase	COG0085	G:Carbohydrate transport and metabolism	XP_009251761.1	hypothetical protein FPSE_00366 [Fusarium pseudograminearum CS3096]	sp|A5DHT2|RPB2_PICGU	DNA-directed RNA polymerase II subunit RPB2 OS=Meyerozyma guilliermondii (strain ATCC 6260 / CBS 566 / DSM 6381 / JCM 1539 / NBRC 10279 / NRRL Y-324) OX=294746 GN=RPB2 PE=3 SV=3	PF00562.29;PF04563.16;PF04561.15;PF04560.21;PF04565.17;PF04567.18;PF04566.14	RNA_pol_Rpb2_6;RNA_pol_Rpb2_1;RNA_pol_Rpb2_2;RNA_pol_Rpb2_7;RNA_pol_Rpb2_3;RNA_pol_Rpb2_5;RNA_pol_Rpb2_4	RNA polymerase Rpb2, domain 6;RNA polymerase beta subunit;RNA polymerase Rpb2, domain 2;RNA polymerase Rpb2, domain 7;RNA polymerase Rpb2, domain 3;RNA polymerase Rpb2, domain 5;RNA polymerase Rpb2, domain 4
FPSE_00367	43.08	18.58	69.21	44.81	40.41	32.94	17.6	20.01	20.68	18.7	6.32	25.54	40.04	38.72	38.72			K18188	PET117			ENOG41129PY	S:Function unknown	XP_009251762.1	hypothetical protein FPSE_00367 [Fusarium pseudograminearum CS3096]			PF15786.6	PET117	PET assembly of cytochrome c oxidase, mitochondrial
FPSE_00368	63.95	52	113.79	44.66	41.55	47.01	16.05	50.5	59.69	31.52	59.15	41.47	159.43	117.5	76.95	GO:1902600;GO:0042626;GO:0016471	BP:hydrogen ion transmembrane transport;MF:ATPase activity, coupled to transmembrane movement of substances;CC:vacuolar proton-transporting V-type ATPase complex	K02152	ATPeV1G, ATP6G	map04145;map00190	Phagosome;Oxidative phosphorylation	ENOG4111XX0	C:Energy production and conversion	XP_009251763.1	hypothetical protein FPSE_00368 [Fusarium pseudograminearum CS3096]			PF03179.16	V-ATPase_G	Vacuolar (H+)-ATPase G subunit
FPSE_00369	1.37	1.35	1.6	0.98	0.74	0.69	1.5	1.8	1.79	0.95	0.69	1.47	2.74	2.25	2.53			K12864	CTNNBL1	map03040	Spliceosome	ENOG410XPFW	S:Function unknown	XP_009251764.1	hypothetical protein FPSE_00369 [Fusarium pseudograminearum CS3096]	sp|Q9UUK1|CTBL1_SCHPO	Beta-catenin-like protein 1 homolog OS=Schizosaccharomyces pombe (strain 972 / ATCC 24843) OX=284812 GN=ctnnbl1 PE=1 SV=1	PF08216.12	CTNNBL	Catenin-beta-like, Arm-motif containing nuclear
FPSE_00370	4.85	3.13	3.32	1.7	2.21	1.64	2.58	4.81	4.37	2.48	2.16	2.45	4.13	4.24	4.8	GO:0045727;GO:0003924;GO:0005743;GO:0005759;GO:0043022;GO:0006412;GO:0005525	BP:positive regulation of translation;MF:GTPase activity;CC:mitochondrial inner membrane;CC:mitochondrial matrix;MF:ribosome binding;BP:translation;MF:GTP binding					ENOG41123NA	S:Function unknown	XP_009251765.1	hypothetical protein FPSE_00370 [Fusarium pseudograminearum CS3096]			PF04212.19	MIT	MIT (microtubule interacting and transport) domain
FPSE_00371	3.32	3.14	3.32	2.45	2.73	2.9	2.19	3.19	2.95	1.96	2.03	2.29	3.91	2.97	4.88	GO:0045727;GO:0003924;GO:0005743;GO:0005759;GO:0043022;GO:0006412;GO:0005525	BP:positive regulation of translation;MF:GTPase activity;CC:mitochondrial inner membrane;CC:mitochondrial matrix;MF:ribosome binding;BP:translation;MF:GTP binding	K21594	GUF1			COG0481	M:Cell wall/membrane/envelope biogenesis	XP_009251766.1	hypothetical protein FPSE_00371 [Fusarium pseudograminearum CS3096]	sp|C7ZA26|GUF1_NECH7	Translation factor GUF1, mitochondrial OS=Nectria haematococca (strain 77-13-4 / ATCC MYA-4622 / FGSC 9596 / MPVI) OX=660122 GN=GUF1 PE=3 SV=1	PF00009.28;PF06421.13;PF00679.25;PF03144.26;PF01926.24;PF14492.7	GTP_EFTU;LepA_C;EFG_C;GTP_EFTU_D2;MMR_HSR1;EFG_III	Elongation factor Tu GTP binding domain;GTP-binding protein LepA C-terminus;Elongation factor G C-terminus;Elongation factor Tu domain 2;50S ribosome-binding GTPase;Elongation Factor G, domain III
FPSE_00372	6.6	8.61	15.73	6.29	7.19	7.41	4.16	6.07	9.18	4.23	9.59	5.84	28.02	16.58	16.88	GO:0005576;GO:0050525	CC:extracellular region;MF:cutinase activity					ENOG410YSIF;COG0406	S:Function unknown;S:Function unknown	XP_009251767.1	hypothetical protein FPSE_00372 [Fusarium pseudograminearum CS3096]	sp|Q09676|YA03_SCHPO	Probable phosphatase SPAC5H10.03 OS=Schizosaccharomyces pombe (strain 972 / ATCC 24843) OX=284812 GN=SPAC5H10.03 PE=3 SV=1	PF00300.23	His_Phos_1	Histidine phosphatase superfamily (branch 1
FPSE_00373	1.63	2.65	3.4	1.61	2.24	2.56	1.13	1.93	2.21	0.81	0.55	0.44	3.68	2.79	2.73	GO:0005576;GO:0050525	CC:extracellular region;MF:cutinase activity					ENOG410YE6Y	S:Function unknown	XP_009251768.1	hypothetical protein FPSE_00373 [Fusarium pseudograminearum CS3096]	sp|Q99034|AXE1_HYPJE	Acetylxylan esterase OS=Hypocrea jecorina OX=51453 GN=axe1 PE=1 SV=1	PF01083.23;PF08237.12	Cutinase;PE-PPE	Cutinase;PE-PPE domain
FPSE_00374	2.06	2.53	2.23	0.78	1.04	0.3	2.43	2.79	1.98	1.72	1.7	1.57	1.77	2.98	1.38							COG3673	S:Function unknown	XP_009251769.1	hypothetical protein FPSE_00374 [Fusarium pseudograminearum CS3096]	sp|P39992|YEC3_YEAST	Uncharacterized protein YEL023C OS=Saccharomyces cerevisiae (strain ATCC 204508 / S288c) OX=559292 GN=YEL023C PE=4 SV=1	PF09994.10	DUF2235	Uncharacterized alpha/beta hydrolase domain (DUF2235
FPSE_00375	1.8	1.06	0.3	0.2	0.15	0.04	11.5	3.39	0.93	8.43	2.01	1.46	0.37	0.51	0.08	GO:0005506;GO:0016705;GO:0004601;GO:0020037;GO:0006979	MF:iron ion binding;MF:oxidoreductase activity, acting on paired donors, with incorporation or reduction of molecular oxygen;MF:peroxidase activity;MF:heme binding;BP:response to oxidative stress					ENOG410XPZ3	S:Function unknown	XP_009251770.1	hypothetical protein FPSE_00375 [Fusarium pseudograminearum CS3096]	sp|Q6RET3|PPOA_EMEND	Psi-producing oxygenase A OS=Emericella nidulans OX=162425 GN=ppoA PE=1 SV=1	PF03098.16;PF00067.23	An_peroxidase;p450	Animal haem peroxidase;Cytochrome P450
FPSE_00376	0	0	0	0.05	0	0.06	0	0	0	0.11	0	0	0	0	0	GO:0022857;GO:0016021	MF:transmembrane transporter activity;CC:integral component of membrane					COG0477	S:Function unknown	XP_009251771.1	hypothetical protein FPSE_00376 [Fusarium pseudograminearum CS3096]	sp|Q5AUY2|DBAD_EMENI	MFS-type transporter dbaD OS=Emericella nidulans (strain FGSC A4 / ATCC 38163 / CBS 112.46 / NRRL 194 / M139) OX=227321 GN=dbaD PE=2 SV=1	PF07690.17	MFS_1	Major Facilitator Superfamily
FPSE_00377	0	0	0	0	0	0	0	0	0	0	0	0	0	0	0	GO:0016021	CC:integral component of membrane							XP_009251772.1	hypothetical protein FPSE_00377 [Fusarium pseudograminearum CS3096]
FPSE_00378	0	0	0	0	0.12	0.12	0	0	0	0	0	0	0	0	0.12	GO:0022857;GO:0016021	MF:transmembrane transporter activity;CC:integral component of membrane					ENOG4110XW7;ENOG410YYIQ	S:Function unknown;S:Function unknown	XP_009251773.1	hypothetical protein FPSE_00378 [Fusarium pseudograminearum CS3096]
FPSE_00379	36.87	27.85	66.83	52.08	69.05	53.58	10.98	47.3	45.12	17.74	26.58	20	71.74	74.4	54.64	GO:0022857;GO:0016021	MF:transmembrane transporter activity;CC:integral component of membrane					ENOG410YC0R	G:Carbohydrate transport and metabolism	XP_009251774.1	hypothetical protein FPSE_00379 [Fusarium pseudograminearum CS3096]	sp|B8NM75|USTT_ASPFN	Efflux pump ustT OS=Aspergillus flavus (strain ATCC 200026 / FGSC A1120 / NRRL 3357 / JCM 12722 / SRRC 167) OX=332952 GN=ustT PE=3 SV=1	PF07690.17	MFS_1	Major Facilitator Superfamily
FPSE_00380	0.2	0.27	0.27	2.39	2.58	3.86	1.69	0.72	0.33	0.32	0.34	0.41	4.62	4.68	7.3	GO:0005506;GO:0016705;GO:0016021;GO:0004497;GO:0020037	MF:iron ion binding;MF:oxidoreductase activity, acting on paired donors, with incorporation or reduction of molecular oxygen;CC:integral component of membrane;MF:monooxygenase activity;MF:heme binding					COG2124	Q:Secondary metabolites biosynthesis, transport and catabolism	XP_009251775.1	hypothetical protein FPSE_00380 [Fusarium pseudograminearum CS3096]	sp|S4W283|EQXH_FUSHE	Cytochrome P450 monooxygenase eqxH OS=Fusarium heterosporum OX=42747 GN=eqxH PE=3 SV=1	PF00067.23	p450	Cytochrome P450
FPSE_00381	0	0	0	0	0.64	0	0	0	0	0	0.74	0	0	0	0.6	GO:0022857;GO:0016021	MF:transmembrane transporter activity;CC:integral component of membrane					ENOG4110X87	S:Function unknown	XP_009251776.1	hypothetical protein FPSE_00381 [Fusarium pseudograminearum CS3096]
FPSE_00382	33.66	22.5	24.74	25.65	30.59	18.93	30.87	30.34	23.24	19.84	13.39	14.14	14.6	14.33	27.74	GO:0022857;GO:0016021	MF:transmembrane transporter activity;CC:integral component of membrane					ENOG410XQE3	U:Intracellular trafficking, secretion, and vesicular transport	XP_009251777.1	hypothetical protein FPSE_00382 [Fusarium pseudograminearum CS3096]	sp|O94343|YHMA_SCHPO	Uncharacterized MFS-type transporter C1271.10c OS=Schizosaccharomyces pombe (strain 972 / ATCC 24843) OX=284812 GN=SPBC1271.10c PE=1 SV=1	PF07690.17	MFS_1	Major Facilitator Superfamily
FPSE_00383	1.65	1.85	2.12	3.35	3.21	3.41	1.89	3.06	1.91	1.21	1.81	1.93	4.76	2.38	3.97	GO:0005634;GO:0008270;GO:0000981	CC:nucleus;MF:zinc ion binding;MF:RNA polymerase II transcription factor activity, sequence-specific DNA binding					ENOG4111HVC;ENOG4111C0M;ENOG4110WQ1	U:Intracellular trafficking, secretion, and vesicular transport;S:Function unknown;S:Function unknown	XP_009251778.1	hypothetical protein FPSE_00383 [Fusarium pseudograminearum CS3096]	sp|P78704|ACR2_NEUCR	Acriflavine sensitivity control protein acr-2 OS=Neurospora crassa (strain ATCC 24698 / 74-OR23-1A / CBS 708.71 / DSM 1257 / FGSC 987) OX=367110 GN=acr-2 PE=3 SV=3	PF11951.9;PF00172.19	Fungal_trans_2;Zn_clus	Fungal specific transcription factor domain;Fungal Zn(2)-Cys(6) binuclear cluster domain
FPSE_00384	5.35	5.31	2.87	0.37	0.4	0.14	6.62	6.34	4.3	8.08	5.78	7.41	2.11	3.79	1.68	GO:0016021;GO:0005524;GO:0019829	CC:integral component of membrane;MF:ATP binding;MF:cation-transporting ATPase activity	K01536	ENA			COG0474	S:Function unknown	XP_009251779.1	hypothetical protein FPSE_00384 [Fusarium pseudograminearum CS3096]	sp|Q01896|ATN2_YEAST	Sodium transport ATPase 2 OS=Saccharomyces cerevisiae (strain ATCC 204508 / S288c) OX=559292 GN=ENA2 PE=1 SV=1	PF00122.21;PF00689.22;PF00702.27;PF13246.7;PF00690.27;PF08282.13	E1-E2_ATPase;Cation_ATPase_C;Hydrolase;Cation_ATPase;Cation_ATPase_N;Hydrolase_3	E1-E2 ATPase;Cation transporting ATPase, C-terminus;haloacid dehalogenase-like hydrolase;Cation transport ATPase (P-type;Cation transporter/ATPase, N-terminus;haloacid dehalogenase-like hydrolase
FPSE_00385	31.67	49.39	17.84	5.93	4.02	1.82	58.09	56.53	60.62	52.55	91.73	81.16	22.92	21.06	16.17			K01505	E3.5.99.7	map00270	Cysteine and methionine metabolism	COG2515	P:Inorganic ion transport and metabolism	XP_009251780.1	hypothetical protein FPSE_00385 [Fusarium pseudograminearum CS3096]	sp|Q0K1H0|1A1D_CUPNH	1-aminocyclopropane-1-carboxylate deaminase OS=Cupriavidus necator (strain ATCC 17699 / H16 / DSM 428 / Stanier 337) OX=381666 GN=acdS PE=3 SV=1	PF00291.26	PALP	Pyridoxal-phosphate dependent enzyme
FPSE_00386	1.08	1.8	1.11	0.34	0.21	0.15	1.38	1.51	2.2	1.09	2.44	1.92	1.3	1.04	0.59	GO:0016021	CC:integral component of membrane					ENOG410YBVN	S:Function unknown	XP_009251781.1	hypothetical protein FPSE_00386 [Fusarium pseudograminearum CS3096]
FPSE_00387	0.15	0.11	0.32	0	0	0	0.29	0	0.15	0.05	0.29	0.05	0.05	0.16	0.15	GO:0016021;GO:0016747	CC:integral component of membrane;MF:transferase activity, transferring acyl groups other than amino-acyl groups					ENOG410YUFW	S:Function unknown	XP_009251782.1	hypothetical protein FPSE_00387 [Fusarium pseudograminearum CS3096]	sp|L0MXJ3|FC9_PHOAM	O-acetyltransferase PaAT-1 OS=Phomopsis amygdali OX=1214568 GN=PaAT-1 PE=1 SV=1	PF01757.23	Acyl_transf_3	Acyltransferase family
FPSE_00388	0.25	0	0.22	0.37	0.11	0	0	0.3	0	0.17	0.28	0.11	0.11	0.06	0.18	GO:0016021;GO:0000009	CC:integral component of membrane;MF:alpha-1,6-mannosyltransferase activity					COG3774	S:Function unknown	XP_009251783.1	hypothetical protein FPSE_00388 [Fusarium pseudograminearum CS3096]	sp|Q9UTR6|OCH1_SCHPO	Initiation-specific alpha-1,6-mannosyltransferase OS=Schizosaccharomyces pombe (strain 972 / ATCC 24843) OX=284812 GN=och1 PE=1 SV=2	PF04488.16	Gly_transf_sug	Glycosyltransferase sugar-binding region containing DXD motif
FPSE_00389	17.46	13.47	38.19	6.36	12.35	5.89	1.82	11.38	18.83	3.87	7.33	11.73	23.3	28.77	25.58	GO:0016627	MF:oxidoreductase activity, acting on the CH-CH group of donors					COG3573	C:Energy production and conversion	XP_009251784.1	hypothetical protein FPSE_00389 [Fusarium pseudograminearum CS3096]	sp|Q7D9A2|Y0809_MYCTO	KsdD-like steroid dehydrogenase MT0809 OS=Mycobacterium tuberculosis (strain CDC 1551 / Oshkosh) OX=83331 GN=MT0809 PE=3 SV=1	PF00890.25;PF01266.25;PF13450.7;PF07992.15;PF03486.15;PF01494.20;PF01134.23	FAD_binding_2;DAO;NAD_binding_8;Pyr_redox_2;HI0933_like;FAD_binding_3;GIDA	FAD binding domain;FAD dependent oxidoreductase;NAD(P)-binding Rossmann-like domain;Pyridine nucleotide-disulphide oxidoreductase;HI0933-like protein;FAD binding domain;Glucose inhibited division protein A
FPSE_00390	0.23	0.12	0	0	0.42	0.1	0.42	0.11	0.21	0.1	0	0	0.2	0.46	0.32	GO:0016021	CC:integral component of membrane					ENOG410Z75Q;ENOG4110WNF	S:Function unknown;S:Function unknown	XP_009251785.1	hypothetical protein FPSE_00390 [Fusarium pseudograminearum CS3096]			PF05808.12;PF03302.14	Podoplanin;VSP	Podoplanin;Giardia variant-specific surface protein
FPSE_00391	0	0	0.13	0	0	0	0.26	0	0	0.13	0	0.13	0.12	0	0	GO:0016021	CC:integral component of membrane					ENOG4111GZX;ENOG4110WME	S:Function unknown;S:Function unknown	XP_009251786.1	hypothetical protein FPSE_00391 [Fusarium pseudograminearum CS3096]
FPSE_00392	0	0.36	0	0	0	0	0	0	0	0	0	0	0	0	0							ENOG4111PAQ	S:Function unknown	XP_009251787.1	hypothetical protein FPSE_00392 [Fusarium pseudograminearum CS3096]
FPSE_00393	37.53	20.86	7.47	40	12.6	9.61	57.95	36.65	8.35	29.94	5.36	18.43	29.5	28.68	24.11	GO:0033897;GO:0003723	MF:ribonuclease T2 activity;MF:RNA binding	K01166	RNASET2			ENOG4111M7G	S:Function unknown	XP_009251788.1	hypothetical protein FPSE_00393 [Fusarium pseudograminearum CS3096]	sp|P24657|RNTR_HYPRU	Ribonuclease Trv OS=Hypocrea rufa OX=5547 PE=1 SV=1	PF00445.19	Ribonuclease_T2	Ribonuclease T2 family
FPSE_00394	0	0.05	0.04	0.03	0	0.04	0.12	0.24	0.12	0	0	0	0	0	0	GO:0045493;GO:0005975;GO:0004553	BP:xylan catabolic process;BP:carbohydrate metabolic process;MF:hydrolase activity, hydrolyzing O-glycosyl compounds					ENOG410ZHW5	G:Carbohydrate transport and metabolism	XP_009251789.1	hypothetical protein FPSE_00394 [Fusarium pseudograminearum CS3096]			PF04616.15	Glyco_hydro_43	Glycosyl hydrolases family 43
FPSE_00395	102.94	95.38	108.46	122.68	137.64	121.01	52.22	73.48	123.4	80.51	150.58	135.28	90.75	78.73	106.37	GO:0022857;GO:0016021	MF:transmembrane transporter activity;CC:integral component of membrane					COG0738	G:Carbohydrate transport and metabolism	XP_009251790.1	hypothetical protein FPSE_00395 [Fusarium pseudograminearum CS3096]	sp|Q08280|BSC6_YEAST	Bypass of stop codon protein 6 OS=Saccharomyces cerevisiae (strain ATCC 204508 / S288c) OX=559292 GN=BSC6 PE=1 SV=1	PF07690.17	MFS_1	Major Facilitator Superfamily
FPSE_00396	15.58	17.92	26.31	7.43	11.72	7.14	11.3	33.7	40.73	13.96	25.93	31.07	49.98	48.97	27.48	GO:0016021	CC:integral component of membrane					ENOG4111FYX	S:Function unknown	XP_009251791.1	hypothetical protein FPSE_00396 [Fusarium pseudograminearum CS3096]
FPSE_00397	1.95	1.21	2.47	3.28	3.5	3.08	0.79	1.49	2.02	1.5	1.09	1.24	1.4	1.16	2.43	GO:0016787;GO:0016021;GO:0005975;GO:0004553	MF:hydrolase activity;CC:integral component of membrane;BP:carbohydrate metabolic process;MF:hydrolase activity, hydrolyzing O-glycosyl compounds					ENOG410ZVJ9	S:Function unknown	XP_009251792.1	hypothetical protein FPSE_00397 [Fusarium pseudograminearum CS3096]	sp|P40566|YIS7_YEAST	Uncharacterized glycosyl hydrolase YIR007W OS=Saccharomyces cerevisiae (strain ATCC 204508 / S288c) OX=559292 GN=YIR007W PE=1 SV=1	PF18564.2;PF00150.19	Glyco_hydro_5_C;Cellulase	Glycoside hydrolase family 5 C-terminal domain;Cellulase (glycosyl hydrolase family 5
FPSE_00398	5.05	19.54	28.76	95.41	57.87	53.34	7.49	20.09	22.86	16.04	29.47	11.53	132.17	110.32	77.67	GO:0051213;GO:0016491	MF:dioxygenase activity;MF:oxidoreductase activity					ENOG410Z63W	S:Function unknown	XP_009251793.1	hypothetical protein FPSE_00398 [Fusarium pseudograminearum CS3096]	sp|A0A084AFG6|SAT17_STACB	Taurine hydroxylase-like protein SAT17 OS=Stachybotrys chartarum (strain CBS 109288 / IBT 7711) OX=1280523 GN=SAT17 PE=4 SV=1	PF02668.17	TauD	Taurine catabolism dioxygenase TauD, TfdA family
FPSE_00399	0.74	0.78	1.25	7.46	3.53	3.93	1.17	1.12	0.76	1.54	1.83	1.14	2.26	1.34	2.76	GO:0051213;GO:0016491	MF:dioxygenase activity;MF:oxidoreductase activity	K23516	XAN1			COG2175	S:Function unknown	XP_009251794.1	hypothetical protein FPSE_00399 [Fusarium pseudograminearum CS3096]	sp|Q7SEI7|XANA_NEUCR	Alpha-ketoglutarate-dependent xanthine dioxygenase xan-1 OS=Neurospora crassa (strain ATCC 24698 / 74-OR23-1A / CBS 708.71 / DSM 1257 / FGSC 987) OX=367110 GN=xan-1 PE=1 SV=1	PF02668.17	TauD	Taurine catabolism dioxygenase TauD, TfdA family
FPSE_00400	230.63	256.64	172.48	367.21	328.1	294.33	518.93	414.88	226.87	291.13	184.27	254.42	362.86	265.66	424.82	GO:0045735	MF:nutrient reservoir activity					ENOG41122GQ;ENOG41128KM	S:Function unknown;S:Function unknown	XP_009251795.1	hypothetical protein FPSE_00400 [Fusarium pseudograminearum CS3096]
FPSE_00401	0	0	0	0	0	0	0	0	0	0	0	0	0.13	0	0	GO:0045735;GO:0016491	MF:nutrient reservoir activity;MF:oxidoreductase activity					ENOG410YPZ1;ENOG410YHG8;ENOG410YE8Q;ENOG4111RMA	S:Function unknown;S:Function unknown;S:Function unknown;S:Function unknown	XP_009251796.1	hypothetical protein FPSE_00401 [Fusarium pseudograminearum CS3096]	sp|P09351|SR1B_PHYPO	Spherulin-1B OS=Physarum polycephalum OX=5791 PE=2 SV=1	PF00190.23;PF07883.12	Cupin_1;Cupin_2	Cupin;Cupin domain
FPSE_00402	1.82	0.92	2.59	0.48	0.8	0.39	0	0.76	0.48	0	0.08	0.4	1.33	0.88	1.15	GO:0016491	MF:oxidoreductase activity					COG0446;COG1252	S:Function unknown;S:Function unknown	XP_009251797.1	hypothetical protein FPSE_00402 [Fusarium pseudograminearum CS3096]	sp|A0A067XMP1|PTAL_PESFW	Oxidoreductase ptaL OS=Pestalotiopsis fici (strain W106-1 / CGMCC3.15140) OX=1229662 GN=ptaL PE=2 SV=1	PF07992.15;PF00070.28;PF13434.7;PF05834.13	Pyr_redox_2;Pyr_redox;K_oxygenase;Lycopene_cycl	Pyridine nucleotide-disulphide oxidoreductase;Pyridine nucleotide-disulphide oxidoreductase;L-lysine 6-monooxygenase (NADPH-requiring;Lycopene cyclase protein
FPSE_00403	3.05	3.41	3.47	0.89	0.82	0.66	0.96	2.12	1.19	1.09	0.94	2.53	3.39	2.77	2.87	GO:0005634;GO:0006351;GO:0008270;GO:0000981;GO:0003677	CC:nucleus;BP:transcription, DNA-templated;MF:zinc ion binding;MF:RNA polymerase II transcription factor activity, sequence-specific DNA binding;MF:DNA binding					ENOG410YAP5	S:Function unknown	XP_009251798.1	hypothetical protein FPSE_00403 [Fusarium pseudograminearum CS3096]	sp|S0E028|BIK5_GIBF5	Bikaverin cluster transcription factor bik5 OS=Gibberella fujikuroi (strain CBS 195.34 / IMI 58289 / NRRL A-6831) OX=1279085 GN=bik5 PE=2 SV=1	PF04082.19;PF00172.19	Fungal_trans;Zn_clus	Fungal specific transcription factor domain;Fungal Zn(2)-Cys(6) binuclear cluster domain
FPSE_00404	100.33	65.59	88.38	56.33	75.07	86.87	62.67	108.54	88.57	98.01	63.28	106.72	85.16	73.43	70.15	GO:0016021	CC:integral component of membrane					ENOG410Y7D9	S:Function unknown	XP_009251799.1	hypothetical protein FPSE_00404 [Fusarium pseudograminearum CS3096]
FPSE_00405	293.94	240.71	194.63	120.19	134.57	157.36	228.96	337.71	223.63	323.34	181.49	293.37	162.37	186.33	167.91	GO:0005794;GO:0016021;GO:0005457;GO:0036085	CC:Golgi apparatus;CC:integral component of membrane;MF:GDP-fucose transmembrane transporter activity;BP:GDP-fucose import into Golgi lumen	K15279	SLC35C1, FUCT1			ENOG410XST0	U:Intracellular trafficking, secretion, and vesicular transport	XP_009251800.1	hypothetical protein FPSE_00405 [Fusarium pseudograminearum CS3096]	sp|Q9UUI8|YIY4_SCHPO	Uncharacterized transporter C22F8.04 OS=Schizosaccharomyces pombe (strain 972 / ATCC 24843) OX=284812 GN=SPAC22F8.04 PE=3 SV=1	PF03151.17;PF00892.21	TPT;EamA	Triose-phosphate Transporter family;EamA-like transporter family
FPSE_00406	69.79	53.78	38.77	23.81	29.37	21.03	71.77	77.63	34.07	89.08	36.5	89.85	38.62	38.09	42.39	GO:0016740	MF:transferase activity					COG5039	M:Cell wall/membrane/envelope biogenesis	XP_009251801.1	hypothetical protein FPSE_00406 [Fusarium pseudograminearum CS3096]	sp|Q9UT27|PVG1_SCHPO	Pyruvyl transferase 1 OS=Schizosaccharomyces pombe (strain 972 / ATCC 24843) OX=284812 GN=pvg1 PE=1 SV=1	PF04230.14	PS_pyruv_trans	Polysaccharide pyruvyl transferase
FPSE_00407	199.03	152.52	137.93	79.93	97.55	86.14	128.38	204.47	154.49	184.45	144.56	213.53	134.57	133.6	117.45	GO:0016021	CC:integral component of membrane	K15356	VRG4, GONST1			COG5070	M:Cell wall/membrane/envelope biogenesis	XP_009251802.1	hypothetical protein FPSE_00407 [Fusarium pseudograminearum CS3096]	sp|A4RM13|GMT_MAGO7	GDP-mannose transporter OS=Magnaporthe oryzae (strain 70-15 / ATCC MYA-4617 / FGSC 8958) OX=242507 GN=VRG4 PE=3 SV=1	PF00892.21	EamA	EamA-like transporter family
FPSE_00408	9.64	17.07	6.18	45.55	27.06	49.71	35.45	54.13	43.24	44.4	37.87	35.57	41.28	19.38	41.66	GO:0005634;GO:0042254;GO:0051082;GO:0005730	CC:nucleus;BP:ribosome biogenesis;MF:unfolded protein binding;CC:nucleolus	K14848	RRB1, GRWD1			ENOG410XPDB	S:Function unknown	XP_009251803.1	hypothetical protein FPSE_00408 [Fusarium pseudograminearum CS3096]	sp|Q9P783|RRB1_SCHPO	Ribosome assembly protein rrb1 OS=Schizosaccharomyces pombe (strain 972 / ATCC 24843) OX=284812 GN=rrb1 PE=1 SV=1	PF00400.33;PF12265.9;PF12894.8	WD40;CAF1C_H4-bd;ANAPC4_WD40	WD domain, G-beta repeat;Histone-binding protein RBBP4 or subunit C of CAF1 complex;Anaphase-promoting complex subunit 4 WD40 domain
FPSE_00409	112.76	280.62	119.96	848.8	381.97	839.93	800.81	805.89	847.96	965.31	1301.99	800.14	1252.67	672.2	1230.1	GO:0045454;GO:0005623	BP:cell redox homeostasis;CC:cell	K03671	trxA			ENOG410YQ2G	O:Posttranslational modification, protein turnover, chaperones	XP_009251804.1	hypothetical protein FPSE_00409 [Fusarium pseudograminearum CS3096]	sp|Q9USR1|TXL1_SCHPO	Thioredoxin-like protein 1 OS=Schizosaccharomyces pombe (strain 972 / ATCC 24843) OX=284812 GN=txl1 PE=4 SV=1	PF00085.21;PF04756.14;PF13098.7;PF14595.7	Thioredoxin;OST3_OST6;Thioredoxin_2;Thioredoxin_9	Thioredoxin;OST3 / OST6 family, transporter family;Thioredoxin-like domain;Thioredoxin
FPSE_00410	188.7	153.5	311.12	172.87	239.73	238.74	85.55	262.64	343.75	125.3	164.3	166.37	315.35	393.27	295.82			K20241	WDR44, RAB11BP			ENOG410XQPJ	S:Function unknown	XP_009251805.1	hypothetical protein FPSE_00410 [Fusarium pseudograminearum CS3096]	sp|Q6LA54|YF48_SCHPO	Uncharacterized WD repeat-containing protein C3H5.08c OS=Schizosaccharomyces pombe (strain 972 / ATCC 24843) OX=284812 GN=SPAC3H5.08c PE=1 SV=2	PF00400.33;PF16529.6	WD40;Ge1_WD40	WD domain, G-beta repeat;WD40 region of Ge1, enhancer of mRNA-decapping protein
FPSE_00411	293.09	235.13	421.15	477.94	540.11	740.49	130.47	337.66	385.77	133.39	173.89	207.6	522.74	526.65	452.55	GO:0005737;GO:0070966;GO:0071025;GO:0004519;GO:0046872;GO:0070481	CC:cytoplasm;BP:nuclear-transcribed mRNA catabolic process, no-go decay;BP:RNA surveillance;MF:endonuclease activity;MF:metal ion binding;BP:nuclear-transcribed mRNA catabolic process, non-stop decay	K06965	PELO, DOM34, pelA	map03015	mRNA surveillance pathway	COG1537	S:Function unknown	XP_009251806.1	hypothetical protein FPSE_00411 [Fusarium pseudograminearum CS3096]	sp|P48612|PELO_DROME	Protein pelota OS=Drosophila melanogaster OX=7227 GN=pelo PE=2 SV=2	PF03463.16;PF03464.16;PF03465.16	eRF1_1;eRF1_2;eRF1_3	eRF1 domain 1;eRF1 domain 2;eRF1 domain 3
FPSE_00412	4.45	2.16	4.33	2.79	3.42	6.41	1.05	3.72	3.2	1.78	3.47	1.21	5.82	3.64	5.09	GO:0016491	MF:oxidoreductase activity					COG0656	S:Function unknown	XP_009251807.1	hypothetical protein FPSE_00412 [Fusarium pseudograminearum CS3096]	sp|O14088|YER5_SCHPO	Uncharacterized oxidoreductase C2F3.05c OS=Schizosaccharomyces pombe (strain 972 / ATCC 24843) OX=284812 GN=SPAC2F3.05c PE=3 SV=1	PF00248.22	Aldo_ket_red	Aldo/keto reductase family
FPSE_00413	1.38	0.77	1.83	1.24	1.27	1.14	0.3	1.23	1.19	0.77	0.78	0.63	1.67	1.44	1.71							ENOG410ZP00	S:Function unknown	XP_009251808.1	hypothetical protein FPSE_00413 [Fusarium pseudograminearum CS3096]
FPSE_00414	1192.56	883.36	762.04	736.07	896.51	1148.52	669.52	745.35	756.8	733.51	539.57	667.33	630.47	639.78	685.3	GO:0003735;GO:0006412;GO:0005840	MF:structural constituent of ribosome;BP:translation;CC:ribosome					ENOG41123WB	S:Function unknown	XP_009251809.1	hypothetical protein FPSE_00414 [Fusarium pseudograminearum CS3096]	sp|O60153|YHY4_SCHPO	Uncharacterized protein C19C7.04c OS=Schizosaccharomyces pombe (strain 972 / ATCC 24843) OX=284812 GN=SPBC19C7.04c PE=1 SV=1	PF10295.10	DUF2406	Uncharacterised protein (DUF2406
FPSE_00415	4.65	4.38	5.65	9.01	4.85	3.2	6.38	2.09	6.67	1.31	4.81	3.62	7.07	9.86	12.23	GO:0070072;GO:0012507;GO:0033116;GO:0016021;GO:0005789	BP:vacuolar proton-transporting V-type ATPase complex assembly;CC:ER to Golgi transport vesicle membrane;CC:endoplasmic reticulum-Golgi intermediate compartment membrane;CC:integral component of membrane;CC:endoplasmic reticulum membrane	K23952	VMA21			ENOG410XX48;ENOG41120T8	U:Intracellular trafficking, secretion, and vesicular transport;U:Intracellular trafficking, secretion, and vesicular transport	XP_009251810.1	hypothetical protein FPSE_00415 [Fusarium pseudograminearum CS3096]	sp|Q2HDV5|VMA21_CHAGB	Vacuolar ATPase assembly integral membrane protein VMA21 OS=Chaetomium globosum (strain ATCC 6205 / CBS 148.51 / DSM 1962 / NBRC 6347 / NRRL 1970) OX=306901 GN=VMA21 PE=3 SV=1	PF09446.11	VMA21	VMA21-like domain
FPSE_00416	0.66	0.48	0.77	0.29	0.52	0.31	0.32	0.39	0.58	0.12	0.46	0.36	0.52	0.42	0.6	GO:0005524;GO:0004386	MF:ATP binding;MF:helicase activity	K14439	SMARCAD1			ENOG410XNUT	L:Replication, recombination and repair	XP_009251811.1	hypothetical protein FPSE_00416 [Fusarium pseudograminearum CS3096]	sp|O74842|FFT2_SCHPO	ATP-dependent helicase fft2 OS=Schizosaccharomyces pombe (strain 972 / ATCC 24843) OX=284812 GN=fft2 PE=1 SV=1	PF00176.24;PF00271.32;PF04851.16;PF16203.6	SNF2_N;Helicase_C;ResIII;ERCC3_RAD25_C	SNF2 family N-terminal domain;Helicase conserved C-terminal domain;Type III restriction enzyme, res subunit;ERCC3/RAD25/XPB C-terminal helicase
FPSE_00417	15.51	17.78	20.47	16.45	20.05	9.83	27.25	21.65	26.79	13.01	13.44	16.08	28.12	30.22	28.14	GO:0003677	MF:DNA binding					ENOG410Y0CQ	S:Function unknown	XP_009251812.1	hypothetical protein FPSE_00417 [Fusarium pseudograminearum CS3096]
FPSE_00418	6.87	4.42	4.72	3.8	4.33	3.33	3.56	8.39	8.47	4.2	4.37	3.83	7.06	5.95	6.69							COG0790	T:Signal transduction mechanisms	XP_009251813.1	hypothetical protein FPSE_00418 [Fusarium pseudograminearum CS3096]	sp|P34226|SKT5_YEAST	Protein SKT5 OS=Saccharomyces cerevisiae (strain ATCC 204508 / S288c) OX=559292 GN=SKT5 PE=1 SV=1	PF08238.13	Sel1	Sel1 repeat
FPSE_00419	30.78	19.14	20.58	19.3	27.13	21.28	19.44	29.06	26.14	18.33	16.47	17.55	21.93	21.71	24.26	GO:0016021;GO:0004100	CC:integral component of membrane;MF:chitin synthase activity	K00698	CHS1	map00520	Amino sugar and nucleotide sugar metabolism	COG1215	T:Signal transduction mechanisms	XP_009251814.1	hypothetical protein FPSE_00419 [Fusarium pseudograminearum CS3096]	sp|Q01285|CHS4_NEUCR	Chitin synthase 4 OS=Neurospora crassa (strain ATCC 24698 / 74-OR23-1A / CBS 708.71 / DSM 1257 / FGSC 987) OX=367110 GN=chs-4 PE=3 SV=3	PF03142.16;PF13632.7;PF13641.7;PF13506.7	Chitin_synth_2;Glyco_trans_2_3;Glyco_tranf_2_3;Glyco_transf_21	Chitin synthase;Glycosyl transferase family group 2;Glycosyltransferase like family 2;Glycosyl transferase family 21
FPSE_00420	0.98	0.43	0.7	1.01	0.7	0.54	0.31	0.8	0.48	0.52	0.65	0.51	0.76	0.88	0.79	GO:0005524;GO:0004672	MF:ATP binding;MF:protein kinase activity					ENOG410XQBP	T:Signal transduction mechanisms	XP_009251815.1	hypothetical protein FPSE_00420 [Fusarium pseudograminearum CS3096]	sp|P32562|CDC5_YEAST	Cell cycle serine/threonine-protein kinase CDC5/MSD2 OS=Saccharomyces cerevisiae (strain ATCC 204508 / S288c) OX=559292 GN=CDC5 PE=1 SV=1	PF00069.26;PF07714.18;PF00659.19;PF14531.7;PF06293.15	Pkinase;PK_Tyr_Ser-Thr;POLO_box;Kinase-like;Kdo	Protein kinase domain;Protein tyrosine and serine/threonine kinase;POLO box duplicated region;Kinase-like;Lipopolysaccharide kinase (Kdo/WaaP) family
FPSE_00421	6.13	4.52	5.96	5.98	8.82	5.6	3.98	6.76	7.29	2.2	4.07	3.86	10.42	9.04	5.61			K23166	OPA3			ENOG41126J1	S:Function unknown	XP_009251816.1	hypothetical protein FPSE_00421 [Fusarium pseudograminearum CS3096]	sp|Q9P7W0|OPA3_SCHPO	OPA3-like protein OS=Schizosaccharomyces pombe (strain 972 / ATCC 24843) OX=284812 GN=SPBC1703.11 PE=3 SV=1	PF07047.13	OPA3	Optic atrophy 3 protein (OPA3
FPSE_00422	0.31	0.32	0	0.11	0.14	0	2.99	0.15	0.58	0.42	0.69	0.14	0	0.16	0.14							ENOG4111DSE	S:Function unknown	XP_009251817.1	hypothetical protein FPSE_00422 [Fusarium pseudograminearum CS3096]
FPSE_00423	51.79	34.75	19.25	9.08	15.7	13.3	103.22	36.04	23.43	92.35	32.08	25.84	17.01	22.23	15.54	GO:0016021	CC:integral component of membrane					ENOG4111T14;ENOG4111M87	S:Function unknown;U:Intracellular trafficking, secretion, and vesicular transport	XP_009251818.1	hypothetical protein FPSE_00423 [Fusarium pseudograminearum CS3096]
FPSE_00424	647.03	710.33	420.82	142.89	136.13	99.2	266.74	209.13	213.13	353.02	590.95	747.24	242.42	363.73	320.43							ENOG4111W5U	S:Function unknown	XP_009251819.1	hypothetical protein FPSE_00424 [Fusarium pseudograminearum CS3096]	sp|Q9P7K6|SDO1L_SCHPO	SDO1-like protein C21C3.19 OS=Schizosaccharomyces pombe (strain 972 / ATCC 24843) OX=284812 GN=SPBC21C3.19 PE=3 SV=1	PF01172.19	SBDS	Shwachman-Bodian-Diamond syndrome (SBDS) protein
FPSE_00425	0.5	0.63	0.48	0.28	0.25	0.14	0.33	0.57	0.19	0.43	0.22	0.66	0.46	0.4	0.33	GO:0005085	MF:guanyl-nucleotide exchange factor activity					ENOG410XPV1	T:Signal transduction mechanisms	XP_009251820.1	hypothetical protein FPSE_00425 [Fusarium pseudograminearum CS3096]	sp|Q8TCU6|PREX1_HUMAN	Phosphatidylinositol 3,4,5-trisphosphate-dependent Rac exchanger 1 protein OS=Homo sapiens OX=9606 GN=PREX1 PE=1 SV=3	PF00621.21	RhoGEF	RhoGEF domain
FPSE_00426	0	0	0	0	0	0	0	0	0	0	0	0	0	0	0									XP_009251821.1	hypothetical protein FPSE_00426 [Fusarium pseudograminearum CS3096]
FPSE_00427	10.53	9.96	9.1	5.81	7.38	6.29	11.14	20.35	14.7	13.64	11.35	15.45	10.12	9.01	10.13	GO:0005388;GO:0016021;GO:0005524	MF:calcium-transporting ATPase activity;CC:integral component of membrane;MF:ATP binding	K05853	ATP2A			COG0474	S:Function unknown	XP_009251822.1	hypothetical protein FPSE_00427 [Fusarium pseudograminearum CS3096]	sp|Q7PPA5|ATC1_ANOGA	Calcium-transporting ATPase sarcoplasmic/endoplasmic reticulum type OS=Anopheles gambiae OX=7165 GN=Ca-P60A PE=3 SV=5	PF00122.21;PF00689.22;PF00702.27;PF00690.27;PF13246.7;PF08282.13;PF12710.8	E1-E2_ATPase;Cation_ATPase_C;Hydrolase;Cation_ATPase_N;Cation_ATPase;Hydrolase_3;HAD	E1-E2 ATPase;Cation transporting ATPase, C-terminus;haloacid dehalogenase-like hydrolase;Cation transporter/ATPase, N-terminus;Cation transport ATPase (P-type;haloacid dehalogenase-like hydrolase;haloacid dehalogenase-like hydrolase
FPSE_00428	1.08	0.28	0.87	1	0.99	0.85	0.29	0.94	1.31	0.29	0.81	0.61	1.85	0.77	0.8							ENOG4112C3E	S:Function unknown	XP_009251823.1	hypothetical protein FPSE_00428 [Fusarium pseudograminearum CS3096]			PF14474.7	RTC4	RTC4-like domain
FPSE_00429	2.03	0.73	1.3	1.08	0.93	1.37	0.94	1.93	1.73	0.86	1.35	0.98	1.99	1.6	1.01	GO:0007017;GO:0005869	BP:microtubule-based process;CC:dynactin complex	K18599	JNM1			ENOG4112754	S:Function unknown	XP_009251824.1	hypothetical protein FPSE_00429 [Fusarium pseudograminearum CS3096]	sp|Q66J30|DCT2A_XENLA	Dynactin subunit 2-A OS=Xenopus laevis OX=8355 GN=dctn2-a PE=2 SV=1	PF04912.15;PF07926.13	Dynamitin;TPR_MLP1_2	Dynamitin;TPR/MLP1/MLP2-like protein
FPSE_00430	16.69	10.69	6.51	5.54	3.81	2.91	6.93	8.82	7.08	7.38	6.37	8.57	10.14	8.95	9.72	GO:0006777;GO:0007017;GO:0005840;GO:0005829;GO:0000166;GO:0003735;GO:0030366;GO:0005869;GO:0019008;GO:0006412	BP:Mo-molybdopterin cofactor biosynthetic process;BP:microtubule-based process;CC:ribosome;CC:cytosol;MF:nucleotide binding;MF:structural constituent of ribosome;MF:molybdopterin synthase activity;CC:dynactin complex;CC:molybdopterin synthase complex;BP:translation	K21232	MOCS2A, CNXG	map04122	Sulfur relay system	ENOG411224J	O:Posttranslational modification, protein turnover, chaperones	XP_009251825.1	hypothetical protein FPSE_00430 [Fusarium pseudograminearum CS3096]	sp|Q7S6W5|RS28_NEUCR	40S ribosomal protein S28 OS=Neurospora crassa (strain ATCC 24698 / 74-OR23-1A / CBS 708.71 / DSM 1257 / FGSC 987) OX=367110 GN=rps-28 PE=3 SV=1	PF01200.19;PF02597.21	Ribosomal_S28e;ThiS	Ribosomal protein S28e;ThiS family
FPSE_00431	0.14	0	0.74	0.36	0.76	0.44	0.38	0.46	0.26	0	0.08	0.19	0.42	0.28	0.84	GO:0016021	CC:integral component of membrane					ENOG4111BPJ	S:Function unknown	XP_009251826.1	hypothetical protein FPSE_00431 [Fusarium pseudograminearum CS3096]
FPSE_00432	0	0	0	0	0	0	0	0	0	0	0	0	0	0	0			K18167	SDHAF1			ENOG41122JQ	O:Posttranslational modification, protein turnover, chaperones	XP_009251827.1	hypothetical protein FPSE_00432 [Fusarium pseudograminearum CS3096]	sp|Q9US02|SDHF1_SCHPO	Succinate dehydrogenase assembly factor 1, mitochondrial OS=Schizosaccharomyces pombe (strain 972 / ATCC 24843) OX=284812 GN=SPAC664.12c PE=3 SV=1	PF05347.16;PF13233.7	Complex1_LYR;Complex1_LYR_2	Complex 1 protein (LYR family;Complex1_LYR-like
FPSE_00433	0.38	0.22	0.18	0.72	0.76	0.12	0.16	0.72	1.14	0.41	0.86	0.66	0.61	0.31	0.45	GO:0016874;GO:0046872;GO:0004842	MF:ligase activity;MF:metal ion binding;MF:ubiquitin-protein transferase activity					ENOG410XS1H	U:Intracellular trafficking, secretion, and vesicular transport	XP_009251828.1	hypothetical protein FPSE_00433 [Fusarium pseudograminearum CS3096]	sp|Q9NWF9|RN216_HUMAN	E3 ubiquitin-protein ligase RNF216 OS=Homo sapiens OX=9606 GN=RNF216 PE=1 SV=3	PF01485.22	IBR	IBR domain, a half RING-finger domain
FPSE_00434	0.14	0.37	0	0.1	0.2	0	0	0.13	0	0.06	0.08	0	0.12	0.43	0	GO:0017150;GO:0050660	MF:tRNA dihydrouridine synthase activity;MF:flavin adenine dinucleotide binding	K05545	DUS4			COG0042	U:Intracellular trafficking, secretion, and vesicular transport	XP_009251829.1	hypothetical protein FPSE_00434 [Fusarium pseudograminearum CS3096]	sp|O95620|DUS4L_HUMAN	tRNA-dihydrouridine(20a/20b) synthase [NAD(P)+]-like OS=Homo sapiens OX=9606 GN=DUS4L PE=2 SV=2	PF01207.18	Dus	Dihydrouridine synthase (Dus
FPSE_00435	3.84	3.3	2.29	1.62	1.39	1.22	1.52	4.38	3.87	4.5	4.31	6.1	2.99	3.56	2.27	GO:0006887;GO:0000145	BP:exocytosis;CC:exocyst	K19984	EXOC5, SEC10			ENOG410XSQQ	U:Intracellular trafficking, secretion, and vesicular transport	XP_009251830.1	hypothetical protein FPSE_00435 [Fusarium pseudograminearum CS3096]	sp|Q06245|SEC10_YEAST	Exocyst complex component SEC10 OS=Saccharomyces cerevisiae (strain ATCC 204508 / S288c) OX=559292 GN=SEC10 PE=1 SV=1	PF07393.12	Sec10	Exocyst complex component Sec10
FPSE_00436	81.24	75.15	58.34	28.67	28.65	18.45	83.9	91.68	69.24	85.88	92.55	132.42	41.97	56.94	39.77	GO:0016765;GO:0016021;GO:0019408;GO:1904423	MF:transferase activity, transferring alkyl or aryl (other than methyl) groups;CC:integral component of membrane;BP:dolichol biosynthetic process;CC:dehydrodolichyl diphosphate synthase complex	K19177	NUS1	map00900	Terpenoid backbone biosynthesis	COG0020	S:Function unknown	XP_009251831.1	hypothetical protein FPSE_00436 [Fusarium pseudograminearum CS3096]	sp|Q9Y7K8|UPPS_SCHPO	Dehydrodolichyl diphosphate synthase complex subunit nus1 OS=Schizosaccharomyces pombe (strain 972 / ATCC 24843) OX=284812 GN=nus1 PE=1 SV=1	PF01255.20	Prenyltransf	Putative undecaprenyl diphosphate synthase
FPSE_00437	2.56	1.48	1.65	2.92	3.49	3.5	1.31	2.35	1.58	1.44	1.19	2.4	2.3	1.43	1.56	GO:0008168;GO:0032259;GO:0051213;GO:0016491	MF:methyltransferase activity;BP:methylation;MF:dioxygenase activity;MF:oxidoreductase activity					COG3145	S:Function unknown	XP_009251832.1	hypothetical protein FPSE_00437 [Fusarium pseudograminearum CS3096]	sp|Q9SIE0|ALKB2_ARATH	DNA oxidative demethylase ALKBH2 OS=Arabidopsis thaliana OX=3702 GN=ALKBH2 PE=2 SV=2	PF13532.7	2OG-FeII_Oxy_2	2OG-Fe(II) oxygenase superfamily
FPSE_00438	2.66	2.26	1.7	2.53	3.03	2.09	3.4	3.35	3.11	3.42	2.28	2.53	5.22	3.22	2.49	GO:0005759;GO:0005634;GO:0052906	CC:mitochondrial matrix;CC:nucleus;MF:tRNA (guanine(37)-N(1))-methyltransferase activity	K15429	TRM5, TRMT5			COG2520	S:Function unknown	XP_009251833.1	hypothetical protein FPSE_00438 [Fusarium pseudograminearum CS3096]	sp|C7YK87|TRM5_NECH7	tRNA (guanine(37)-N1)-methyltransferase OS=Nectria haematococca (strain 77-13-4 / ATCC MYA-4622 / FGSC 9596 / MPVI) OX=660122 GN=TRM5 PE=3 SV=1	PF02475.17	Met_10	Met-10+ like-protein
FPSE_00439	0	0	0	0	0	0	0	0	0	0	0	0	0	0	0									XP_009251834.1	hypothetical protein FPSE_00439 [Fusarium pseudograminearum CS3096]
FPSE_00440	18.58	19.34	10.01	13.91	16.73	7.67	25.09	29.91	20.1	13.69	12.05	14.7	15.36	12.93	21.8							ENOG410XQ22	S:Function unknown	XP_009251835.1	hypothetical protein FPSE_00440 [Fusarium pseudograminearum CS3096]	sp|Q9UTC4|YIDF_SCHPO	Uncharacterized protein C227.15 OS=Schizosaccharomyces pombe (strain 972 / ATCC 24843) OX=284812 GN=SPAC227.15 PE=4 SV=1	PF08550.11	DUF1752	Fungal protein of unknown function (DUF1752
FPSE_00441	0.63	0.66	0.66	0.45	0.3	0.57	0.39	0.75	0.83	0.32	0.21	0.53	0.84	0.33	1.16	GO:0004540;GO:0003723	MF:ribonuclease activity;MF:RNA binding					COG0557	S:Function unknown	XP_009251836.1	hypothetical protein FPSE_00441 [Fusarium pseudograminearum CS3096]	sp|P47950|CYT4_NEUCR	Mitochondrial protein cyt-4 OS=Neurospora crassa (strain ATCC 24698 / 74-OR23-1A / CBS 708.71 / DSM 1257 / FGSC 987) OX=367110 GN=cyt-4 PE=3 SV=1	PF00773.20	RNB	RNB domain
FPSE_00442	4.61	2.44	2.62	1.45	3.05	3.85	4.24	3.62	1.95	3.13	1.1	1.67	2.74	2.88	2.62							COG5309	S:Function unknown	XP_009251837.1	hypothetical protein FPSE_00442 [Fusarium pseudograminearum CS3096]	sp|B0Y9Q9|BTGE_ASPFC	Probable beta-glucosidase btgE OS=Neosartorya fumigata (strain CEA10 / CBS 144.89 / FGSC A1163) OX=451804 GN=btgE PE=3 SV=2
FPSE_00443	0	0	0	0	0	0	0	0	0	0	0	0	0	0	0									XP_009251838.1	hypothetical protein FPSE_00443 [Fusarium pseudograminearum CS3096]
FPSE_00444	17.39	9.09	7.4	3.58	4.16	2.24	7.33	13.88	12.52	8.33	10.86	12.03	10.13	8.19	8.39							ENOG410Y2CG	S:Function unknown	XP_009251839.1	hypothetical protein FPSE_00444 [Fusarium pseudograminearum CS3096]	sp|Q9Y7K5|YGI3_SCHPO	Uncharacterized WD repeat-containing protein C2A9.03 OS=Schizosaccharomyces pombe (strain 972 / ATCC 24843) OX=284812 GN=SPBC2A9.03 PE=4 SV=2
FPSE_00445	2.49	2.23	6.12	3.39	2.92	3.47	0.42	3.08	3.22	1.03	3.04	1.84	5.16	5.37	4.63	GO:0006435;GO:0005737;GO:0004829;GO:0005524	BP:threonyl-tRNA aminoacylation;CC:cytoplasm;MF:threonine-tRNA ligase activity;MF:ATP binding	K01868	TARS, thrS	map00970	Aminoacyl-tRNA biosynthesis	COG0441	S:Function unknown	XP_009251840.1	hypothetical protein FPSE_00445 [Fusarium pseudograminearum CS3096]	sp|P87144|SYTC_SCHPO	Threonine--tRNA ligase, cytoplasmic OS=Schizosaccharomyces pombe (strain 972 / ATCC 24843) OX=284812 GN=ths1 PE=3 SV=1	PF00587.26;PF03129.21;PF07973.15;PF02824.22	tRNA-synt_2b;HGTP_anticodon;tRNA_SAD;TGS	tRNA synthetase class II core domain (G, H, P, S and T;Anticodon binding domain;Threonyl and Alanyl tRNA synthetase second additional domain;TGS domain
FPSE_00446	6.04	6.04	5.28	3.12	3.17	2.1	3.06	6.64	5.06	2.33	3.3	4.41	6.16	5.43	5.47	GO:0043486	BP:histone exchange	K11663	ZNHIT1, VPS71			ENOG410YNI7	S:Function unknown	XP_009251841.1	hypothetical protein FPSE_00446 [Fusarium pseudograminearum CS3096]			PF04438.17	zf-HIT	HIT zinc finger
FPSE_00447	17.89	21.12	36.39	24.73	16.76	21.84	6.4	24.78	18.55	8.3	25.36	15.06	67.21	59.21	42.77	GO:0016021	CC:integral component of membrane					ENOG4112376	S:Function unknown	XP_009251842.1	hypothetical protein FPSE_00447 [Fusarium pseudograminearum CS3096]
FPSE_00448	19.25	18.61	27.51	16.26	10.13	11.03	27.36	61.66	29.33	30.02	23.01	32.27	27.26	24.87	20.64	GO:0045454;GO:0003756;GO:0005623	BP:cell redox homeostasis;MF:protein disulfide isomerase activity;CC:cell	K09580	PDIA1, P4HB	map04141	Protein processing in endoplasmic reticulum	COG0526	A:RNA processing and modification	XP_009251843.1	hypothetical protein FPSE_00448 [Fusarium pseudograminearum CS3096]	sp|P55059|PDI_HUMIN	Protein disulfide-isomerase OS=Humicola insolens OX=34413 PE=1 SV=1	PF00085.21;PF13848.7;PF13899.7;PF01216.18;PF04756.14;PF08534.11	Thioredoxin;Thioredoxin_6;Thioredoxin_7;Calsequestrin;OST3_OST6;Redoxin	Thioredoxin;Thioredoxin-like domain;Thioredoxin-like;Calsequestrin;OST3 / OST6 family, transporter family;Redoxin
FPSE_00449	1.06	0.67	0.76	1	0.19	0.29	3.33	2.11	1.19	1.72	1.78	0.95	0.64	0.64	1.87			K17776	MTX			ENOG4111MR5	S:Function unknown	XP_009251844.1	hypothetical protein FPSE_00449 [Fusarium pseudograminearum CS3096]	sp|Q9HE00|MTX1_SCHPO	Metaxin-1 OS=Schizosaccharomyces pombe (strain 972 / ATCC 24843) OX=284812 GN=mtx1 PE=3 SV=1	PF17172.5;PF17171.5;PF10568.10	GST_N_4;GST_C_6;Tom37	Glutathione S-transferase N-terminal domain;Glutathione S-transferase, C-terminal domain;Outer mitochondrial membrane transport complex protein
FPSE_00450	18.95	15.03	15.07	8.65	9.38	6.72	13.29	19.35	11.74	10.71	7.95	10.28	13.17	14.94	15.37			K23334	RANBP9_10, RANBPM			ENOG410XPCC	S:Function unknown	XP_009251845.1	hypothetical protein FPSE_00450 [Fusarium pseudograminearum CS3096]	sp|A3KMV8|RBP10_BOVIN	Ran-binding protein 10 OS=Bos taurus OX=9913 GN=RANBP10 PE=2 SV=1	PF10607.10;PF00622.29;PF08513.12	CLTH;SPRY;LisH	CTLH/CRA C-terminal to LisH motif domain;SPRY domain;LisH
FPSE_00451	34.8	23.8	28.57	17.06	21.97	33.62	14.71	47.78	53.69	20.48	29.17	34.25	32.38	36.38	28.32	GO:0031011;GO:0006338	CC:Ino80 complex;BP:chromatin remodeling					ENOG410XYG0	S:Function unknown	XP_009251846.1	hypothetical protein FPSE_00451 [Fusarium pseudograminearum CS3096]	sp|Q9P7S9|IES4_SCHPO	INO80 complex subunit 4 OS=Schizosaccharomyces pombe (strain 972 / ATCC 24843) OX=284812 GN=ies4 PE=1 SV=1	PF08193.12	INO80_Ies4	INO80 complex subunit Ies4
FPSE_00452	4.76	5.8	2.41	39.36	19.34	15.12	65.26	79.56	21.81	43.22	21.98	47.97	38.37	32.37	14.93							ENOG4110X1H	S:Function unknown	XP_009251847.1	hypothetical protein FPSE_00452 [Fusarium pseudograminearum CS3096]
FPSE_00453	0	0	0	0	0	0	0	0	0	0	0.54	0	0	0	0	GO:0006528;GO:0004067	BP:asparagine metabolic process;MF:asparaginase activity	K01424	E3.5.1.1, ansA, ansB	map00460;map00250	Cyanoamino acid metabolism;Alanine, aspartate and glutamate metabolism	COG0252	E:Amino acid transport and metabolism	XP_009251848.1	hypothetical protein FPSE_00453 [Fusarium pseudograminearum CS3096]			PF17763.2	Asparaginase_C	Glutaminase/Asparaginase C-terminal domain
FPSE_00454	0	0	0.18	0	0	0	0	0.39	0.19	0.18	0.45	0	0	0.61	0.37	GO:0006528;GO:0004067	BP:asparagine metabolic process;MF:asparaginase activity	K01424	E3.5.1.1, ansA, ansB	map00460;map00250	Cyanoamino acid metabolism;Alanine, aspartate and glutamate metabolism	COG0252	E:Amino acid transport and metabolism	XP_009251849.1	hypothetical protein FPSE_00454 [Fusarium pseudograminearum CS3096]	sp|O34482|ASPG2_BACSU	L-asparaginase 2 OS=Bacillus subtilis (strain 168) OX=224308 GN=ansZ PE=2 SV=1	PF00710.21	Asparaginase	Asparaginase, N-terminal
FPSE_00455	3.58	2.56	2.1	2.59	2.17	2.32	2.45	3.34	2.74	1.96	2.28	1.41	2.83	1.64	1.96	GO:0016021	CC:integral component of membrane					ENOG410YKJQ	S:Function unknown	XP_009251850.1	hypothetical protein FPSE_00455 [Fusarium pseudograminearum CS3096]
FPSE_00456	2.08	1.76	2.03	2.97	3.09	2.05	1.92	5.26	2.78	3.14	2	2.14	3.26	4.19	1.84	GO:0051301	BP:cell division					ENOG41111PH	S:Function unknown	XP_009251851.1	hypothetical protein FPSE_00456 [Fusarium pseudograminearum CS3096]	sp|P36589|CDC14_SCHPO	Cell division control protein 14 OS=Schizosaccharomyces pombe (strain 972 / ATCC 24843) OX=284812 GN=cdc14 PE=1 SV=1	PF08045.12	CDC14	Cell division control protein 14, SIN component
FPSE_00457	11.09	6.54	11.48	9.66	9.53	10.87	7.4	19.5	12.1	10.1	13.1	12.31	14.56	15.04	7.7	GO:0022857;GO:0019120;GO:0016021	MF:transmembrane transporter activity;MF:hydrolase activity, acting on acid halide bonds, in C-halide compounds;CC:integral component of membrane	K01560	E3.8.1.2			COG1011	S:Function unknown	XP_009251852.1	hypothetical protein FPSE_00457 [Fusarium pseudograminearum CS3096]	sp|Q59666|HAD_PSEFL	(S)-2-haloacid dehalogenase OS=Pseudomonas fluorescens OX=294 GN=dhl VII PE=3 SV=2	PF13419.7;PF13242.7;PF00702.27	HAD_2;Hydrolase_like;Hydrolase	Haloacid dehalogenase-like hydrolase;HAD-hyrolase-like;haloacid dehalogenase-like hydrolase
FPSE_00458	10.17	4.75	9.74	8.58	4.09	13.92	2.92	27.75	36.08	4.09	11.68	7	23.41	30.9	13.77	GO:0022857;GO:0019120;GO:0016021	MF:transmembrane transporter activity;MF:hydrolase activity, acting on acid halide bonds, in C-halide compounds;CC:integral component of membrane					COG0477	H:Coenzyme transport and metabolism	XP_009251853.1	hypothetical protein FPSE_00458 [Fusarium pseudograminearum CS3096]	sp|W7N2B4|FUB11_GIBM7	Efflux pump FUB11 OS=Gibberella moniliformis (strain M3125 / FGSC 7600) OX=334819 GN=FUB11 PE=1 SV=2	PF07690.17;PF00083.25	MFS_1;Sugar_tr	Major Facilitator Superfamily;Sugar (and other) transporter
FPSE_00459	6.69	3.83	6.46	5.04	5.55	3.63	1.57	7.09	10.02	2.77	6.28	6.08	9.98	10.77	8.99	GO:0016740;GO:0008299	MF:transferase activity;BP:isoprenoid biosynthetic process	K00804	GGPS1	map00900	Terpenoid backbone biosynthesis	COG0142	H:Coenzyme transport and metabolism	XP_009251854.1	hypothetical protein FPSE_00459 [Fusarium pseudograminearum CS3096]	sp|Q92236|GGPPS_GIBFU	Geranylgeranyl pyrophosphate synthase OS=Gibberella fujikuroi OX=5127 GN=GGS PE=3 SV=1	PF00348.18	polyprenyl_synt	Polyprenyl synthetase
FPSE_00460	20.61	12.62	11.94	13.58	21.17	12.92	11.5	15.58	14.1	9.89	8.94	11.29	17.94	23.4	42.69	GO:0016021	CC:integral component of membrane					ENOG410XPX7	S:Function unknown	XP_009251855.1	hypothetical protein FPSE_00460 [Fusarium pseudograminearum CS3096]	sp|Q03370|PEX29_YEAST	Peroxisomal membrane protein PEX29 OS=Saccharomyces cerevisiae (strain ATCC 204508 / S288c) OX=559292 GN=PEX29 PE=1 SV=1	PF06398.12	Pex24p	Integral peroxisomal membrane peroxin
FPSE_00461	2.51	2.24	2.49	1.78	1.85	1.43	1.66	3.37	3.6	1.69	2.41	2.06	3.76	3.65	4	GO:0005524;GO:0004672	MF:ATP binding;MF:protein kinase activity	K18669	DYRK2_3_4	map04111	Cell cycle - yeast	ENOG410XPET	T:Signal transduction mechanisms	XP_009251856.1	hypothetical protein FPSE_00461 [Fusarium pseudograminearum CS3096]	sp|Q09690|POM1_SCHPO	DYRK-family kinase pom1 OS=Schizosaccharomyces pombe (strain 972 / ATCC 24843) OX=284812 GN=pom1 PE=1 SV=1	PF00069.26;PF07714.18	Pkinase;PK_Tyr_Ser-Thr	Protein kinase domain;Protein tyrosine and serine/threonine kinase
FPSE_00462	0.02	0.02	0.08	0.09	0.37	0.21	0.02	0	0.03	0	0	0	0.03	0.02	0.16	GO:0016021	CC:integral component of membrane					ENOG410Y94G	S:Function unknown	XP_009251857.1	hypothetical protein FPSE_00462 [Fusarium pseudograminearum CS3096]			PF07690.17	MFS_1	Major Facilitator Superfamily
FPSE_00463	0.77	0.34	0.62	0.45	0.92	0.63	0.22	0.55	0.79	0.55	0.58	0.47	0.9	0.83	0.88	GO:0016021;GO:0007034	CC:integral component of membrane;BP:vacuolar transport					ENOG410Y8QC	S:Function unknown	XP_009251858.1	hypothetical protein FPSE_00463 [Fusarium pseudograminearum CS3096]
FPSE_00464	26.28	28.81	25.04	19.35	25.51	18.16	20.22	22.21	20.1	18.32	13.35	19.33	48.47	49.78	113.9	GO:0007034	BP:vacuolar transport	K12194	CHMP4, SNF7, VPS32	map04144	Endocytosis	ENOG410YE9I	U:Intracellular trafficking, secretion, and vesicular transport	XP_009251859.1	hypothetical protein FPSE_00464 [Fusarium pseudograminearum CS3096]	sp|P0C149|SNF7_MAGO7	Vacuolar-sorting protein SNF7 OS=Magnaporthe oryzae (strain 70-15 / ATCC MYA-4617 / FGSC 8958) OX=242507 GN=SNF7 PE=3 SV=1	PF03357.22	Snf7	Snf7
FPSE_00465	15.5	11.56	8.33	3.88	3.96	3.53	9.53	10.24	8.62	8.07	7.5	9.55	8.71	8.72	9.07							ENOG410XRGQ	S:Function unknown	XP_009251860.1	hypothetical protein FPSE_00465 [Fusarium pseudograminearum CS3096]	sp|O74745|ANP1_SCHPO	Mannan polymerase II complex anp1 subunit OS=Schizosaccharomyces pombe (strain 972 / ATCC 24843) OX=284812 GN=anp1 PE=3 SV=1	PF03452.15	Anp1	Anp1
FPSE_00466	5.03	2.56	2.66	6.01	5.99	7.65	4.3	5.14	3.1	2.92	3.09	3.27	5.82	4.12	3.74	GO:0003824;GO:0006284	MF:catalytic activity;BP:base-excision repair	K01247	alkA	map03410	Base excision repair	COG0122	L:Replication, recombination and repair	XP_009251861.1	hypothetical protein FPSE_00466 [Fusarium pseudograminearum CS3096]	sp|P22134|MAG_YEAST	DNA-3-methyladenine glycosylase OS=Saccharomyces cerevisiae (strain ATCC 204508 / S288c) OX=559292 GN=MAG1 PE=1 SV=1	PF00730.26	HhH-GPD	HhH-GPD superfamily base excision DNA repair protein
FPSE_00467	1936.08	1289.84	2208.3	1617.74	1931.68	2121.82	821.89	1721.63	1364.31	1145.99	1002.21	1164.61	2181.59	2025.95	1593.88							ENOG4111JI6	S:Function unknown	XP_009251862.1	hypothetical protein FPSE_00467 [Fusarium pseudograminearum CS3096]	sp|D4AZK9|ECM33_ARTBC	Cell surface GPI-anchored protein ARB_01627 OS=Arthroderma benhamiae (strain ATCC MYA-4681 / CBS 112371) OX=663331 GN=ARB_01627 PE=1 SV=1	PF01030.25	Recep_L_domain	Receptor L domain
FPSE_00468	0.97	0.4	0.82	0.92	0.55	0.29	0.81	1.08	0.66	0.54	0.79	0.59	1.61	1.15	1.12	GO:0043484;GO:0003723;GO:0003676	BP:regulation of RNA splicing;MF:RNA binding;MF:nucleic acid binding	K12840	RBM17, SPF45	map03040	Spliceosome	ENOG410XWJ5	S:Function unknown	XP_009251863.1	hypothetical protein FPSE_00468 [Fusarium pseudograminearum CS3096]	sp|P42698|DR111_ARATH	DNA-damage-repair/toleration protein DRT111, chloroplastic OS=Arabidopsis thaliana OX=3702 GN=DRT111 PE=1 SV=2	PF01585.24;PF00076.23	G-patch;RRM_1	G-patch domain;RNA recognition motif. (a.k.a. RRM, RBD, or RNP domain
FPSE_00469	1.49	0.56	1.46	1.74	1.17	0.72	0.4	0.76	1.81	0.82	0.72	1.12	1.82	1.78	1.9	GO:0010494;GO:0005844;GO:0000822;GO:0005643;GO:0044614;GO:0031965;GO:0016973;GO:0004386;GO:0006409;GO:0003724;GO:0005737;GO:0003723;GO:0003676;GO:0005934;GO:0015031;GO:0008186;GO:0006415;GO:0051028;GO:0005524	CC:cytoplasmic stress granule;CC:polysome;MF:inositol hexakisphosphate binding;CC:nuclear pore;CC:nuclear pore cytoplasmic filaments;CC:nuclear membrane;BP:poly(A)+ mRNA export from nucleus;MF:helicase activity;BP:tRNA export from nucleus;MF:RNA helicase activity;CC:cytoplasm;MF:RNA binding;MF:nucleic acid binding;CC:cellular bud tip;BP:protein transport;MF:RNA-dependent ATPase activity;BP:transl…	K18655	DDX19, DBP5			ENOG410XRGX	L:Replication, recombination and repair	XP_009251864.1	hypothetical protein FPSE_00469 [Fusarium pseudograminearum CS3096]	sp|Q4HY71|DBP5_GIBZE	ATP-dependent RNA helicase DBP5 OS=Gibberella zeae (strain PH-1 / ATCC MYA-4620 / FGSC 9075 / NRRL 31084) OX=229533 GN=DBP5 PE=3 SV=1	PF00270.30;PF00271.32;PF04851.16	DEAD;Helicase_C;ResIII	DEAD/DEAH box helicase;Helicase conserved C-terminal domain;Type III restriction enzyme, res subunit
FPSE_00470	0	0	0	0	0.36	0	0	0.12	0	0	0.29	0	0.34	0.13	0.36							ENOG4111ZW9	S:Function unknown	XP_009251865.1	hypothetical protein FPSE_00470 [Fusarium pseudograminearum CS3096]			PF12697.8;PF12146.9	Abhydrolase_6;Hydrolase_4	Alpha/beta hydrolase family;Serine aminopeptidase, S33
FPSE_00471	1.97	0.33	1.61	3.06	3.75	2.2	0.8	1.34	0.52	0.43	0.18	0.07	1.98	0.79	1.25	GO:0016021	CC:integral component of membrane					ENOG410YM81	S:Function unknown	XP_009251866.1	hypothetical protein FPSE_00471 [Fusarium pseudograminearum CS3096]	sp|A0A084B9Z2|SAT4_STACB	Satratoxin biosynthesis SC1 cluster protein 4 OS=Stachybotrys chartarum (strain CBS 109288 / IBT 7711) OX=1280523 GN=SAT4 PE=3 SV=1
FPSE_00472	7.5	8.03	9.73	13.68	16.51	10.09	7.71	7.39	7.03	6.56	6.1	3.59	13.15	16.27	15.47							ENOG410YYVF;ENOG4110XPJ;ENOG410Z9G8;ENOG410ZN3G	S:Function unknown;S:Function unknown;S:Function unknown;S:Function unknown	XP_009251867.1	hypothetical protein FPSE_00472 [Fusarium pseudograminearum CS3096]
FPSE_00473	0.04	0	0	0.12	0.19	0.07	0.04	0	0.11	0.04	0	0	0	0	0							ENOG4110XMH	S:Function unknown	XP_009251868.1	hypothetical protein FPSE_00473 [Fusarium pseudograminearum CS3096]
FPSE_00474	0.17	0.22	0.63	0.47	0.39	0.34	0.08	0.32	0.24	0.27	0.14	0.15	0.63	0.43	0.16	GO:0016810;GO:0016021	MF:hydrolase activity, acting on carbon-nitrogen (but not peptide) bonds;CC:integral component of membrane					COG1574	S:Function unknown	XP_009251869.1	hypothetical protein FPSE_00474 [Fusarium pseudograminearum CS3096]	sp|O34355|YTCJ_BACSU	Putative amidohydrolase YtcJ OS=Bacillus subtilis (strain 168) OX=224308 GN=ytcJ PE=3 SV=1	PF07969.12;PF01979.21	Amidohydro_3;Amidohydro_1	Amidohydrolase family;Amidohydrolase family
FPSE_00475	2.22	0.52	3.99	0.15	1.41	0.54	0.23	0.19	0.51	0.36	0.22	0.5	1.82	1.5	2.69	GO:0016021;GO:0016747	CC:integral component of membrane;MF:transferase activity, transferring acyl groups other than amino-acyl groups					COG1835	I:Lipid transport and metabolism	XP_009251870.1	hypothetical protein FPSE_00475 [Fusarium pseudograminearum CS3096]	sp|L0MXJ3|FC9_PHOAM	O-acetyltransferase PaAT-1 OS=Phomopsis amygdali OX=1214568 GN=PaAT-1 PE=1 SV=1	PF01757.23	Acyl_transf_3	Acyltransferase family
FPSE_00477	38.88	33.3	25.67	17.02	22.45	27.14	39.33	56.29	53.37	34.17	32.36	28.4	36.22	32.85	27.71	GO:0004655;GO:0046872;GO:0006779	MF:porphobilinogen synthase activity;MF:metal ion binding;BP:porphyrin-containing compound biosynthetic process	K01698	hemB, ALAD	map00860	Porphyrin and chlorophyll metabolism	COG0113	H:Coenzyme transport and metabolism	XP_009251872.1	hypothetical protein FPSE_00477 [Fusarium pseudograminearum CS3096]	sp|O42768|HEM2_CANGA	Delta-aminolevulinic acid dehydratase OS=Candida glabrata (strain ATCC 2001 / CBS 138 / JCM 3761 / NBRC 0622 / NRRL Y-65) OX=284593 GN=HEM2 PE=3 SV=1	PF00490.22	ALAD	Delta-aminolevulinic acid dehydratase
FPSE_00478	18.83	11.08	12.17	10.91	7.6	9.65	5.41	9.28	10.71	4.17	5	5.87	28.89	13.46	15.4	GO:0044284;GO:0061617;GO:0042407	CC:mitochondrial crista junction;CC:MICOS complex;BP:cristae formation	K17787	AIM5			ENOG410Y3WC	S:Function unknown	XP_009251873.1	hypothetical protein FPSE_00478 [Fusarium pseudograminearum CS3096]			PF17050.6	AIM5	Altered inheritance of mitochondria 5
FPSE_00479	20.89	20.94	14.54	10.71	9.05	12.9	7.28	13.67	11.38	8.01	7.25	9.31	26.93	14.44	18.58	GO:0003735;GO:0006412;GO:0005840	MF:structural constituent of ribosome;BP:translation;CC:ribosome					COG0203	J:Translation, ribosomal structure and biogenesis	XP_009251874.1	hypothetical protein FPSE_00479 [Fusarium pseudograminearum CS3096]	sp|O94345|RM08_SCHPO	54S ribosomal protein L8, mitochondrial OS=Schizosaccharomyces pombe (strain 972 / ATCC 24843) OX=284812 GN=mrpl8 PE=3 SV=1	PF01196.20;PF18502.2	Ribosomal_L17;Mrpl_C	Ribosomal protein L17;54S ribosomal protein L8 C-terminal domain
FPSE_00480	0.74	0.39	0.87	1.03	1.02	1.68	0.54	1.09	0.73	0.61	0.46	0.15	1.01	0.93	1.08	GO:0006364;GO:0005730	BP:rRNA processing;CC:nucleolus	K14774	UTP25, DEF			ENOG410XP00	J:Translation, ribosomal structure and biogenesis	XP_009251875.1	hypothetical protein FPSE_00480 [Fusarium pseudograminearum CS3096]	sp|C7YRJ1|UTP25_NECH7	U3 small nucleolar RNA-associated protein 25 OS=Nectria haematococca (strain 77-13-4 / ATCC MYA-4622 / FGSC 9596 / MPVI) OX=660122 GN=UTP25 PE=3 SV=1	PF06862.13	UTP25	Utp25, U3 small nucleolar RNA-associated SSU processome protein 25
FPSE_00481	7.02	4.59	6.18	3.62	5.66	4.64	1.74	6.29	6.96	1.98	3.33	4.59	7.54	4.09	6.12	GO:0005852;GO:0016282;GO:0071541;GO:0071540;GO:0033290;GO:0001732;GO:0031369;GO:0003743	CC:eukaryotic translation initiation factor 3 complex;CC:eukaryotic 43S preinitiation complex;CC:eukaryotic translation initiation factor 3 complex, eIF3m;CC:eukaryotic translation initiation factor 3 complex, eIF3e;CC:eukaryotic 48S preinitiation complex;BP:formation of cytoplasmic translation initiation complex;MF:translation initiation factor binding;MF:translation initiation factor activity	K03249	EIF3F	map03013	RNA transport	COG1310	S:Function unknown	XP_009251876.1	hypothetical protein FPSE_00481 [Fusarium pseudograminearum CS3096]	sp|A4R0E5|EIF3F_MAGO7	Eukaryotic translation initiation factor 3 subunit F OS=Magnaporthe oryzae (strain 70-15 / ATCC MYA-4617 / FGSC 8958) OX=242507 GN=MGG_10653 PE=3 SV=1	PF13012.7;PF01398.22	MitMem_reg;JAB	Maintenance of mitochondrial structure and function;JAB1/Mov34/MPN/PAD-1 ubiquitin protease
FPSE_00482	7.32	6.53	8.78	4.36	4.17	4.65	4.83	8.75	8.12	4.83	4.47	5.52	9.02	8.76	7.07	GO:0003676	MF:nucleic acid binding					ENOG4111U9N	S:Function unknown	XP_009251877.1	hypothetical protein FPSE_00482 [Fusarium pseudograminearum CS3096]	sp|Q15032|R3HD1_HUMAN	R3H domain-containing protein 1 OS=Homo sapiens OX=9606 GN=R3HDM1 PE=1 SV=3	PF12752.8;PF01424.23	SUZ;R3H	SUZ domain;R3H domain
FPSE_00483	8.47	5.82	12.57	9.13	9.03	10.4	3.79	9.84	7	2.72	3.37	4.93	16.21	9.81	8.22							ENOG41124EH	S:Function unknown	XP_009251878.1	hypothetical protein FPSE_00483 [Fusarium pseudograminearum CS3096]			PF13917.7	zf-CCHC_3	Zinc knuckle
FPSE_00484	5.17	5.32	4.78	5.69	4.57	3.79	3.4	8.04	5.6	1.59	1.58	2.35	5.9	3.18	5.05			K12871	CCDC12	map03040	Spliceosome	ENOG4111R31	S:Function unknown	XP_009251879.1	hypothetical protein FPSE_00484 [Fusarium pseudograminearum CS3096]	sp|Q9UU80|CWF18_SCHPO	Pre-mRNA-splicing factor cwf18 OS=Schizosaccharomyces pombe (strain 972 / ATCC 24843) OX=284812 GN=cwf18 PE=1 SV=1	PF08315.13	cwf18	cwf18 pre-mRNA splicing factor
FPSE_00485	0.84	0.68	0.75	0.31	0.46	0.45	0.38	1.11	0.52	0.27	0.63	0.43	0.72	0.59	0.63	GO:0005634;GO:0006351;GO:0008270;GO:0000981;GO:0003677	CC:nucleus;BP:transcription, DNA-templated;MF:zinc ion binding;MF:RNA polymerase II transcription factor activity, sequence-specific DNA binding;MF:DNA binding					ENOG410Y43S	S:Function unknown	XP_009251880.1	hypothetical protein FPSE_00485 [Fusarium pseudograminearum CS3096]			PF13041.7;PF12854.8;PF13812.7;PF01535.21	PPR_2;PPR_1;PPR_3;PPR	PPR repeat family;PPR repeat;Pentatricopeptide repeat domain;PPR repeat
FPSE_00486	0.75	0.14	0.4	0.17	0.18	0.18	0.12	0.46	0.43	0.3	0.37	0.18	0.6	0.56	0.18	GO:0005634;GO:0006351;GO:0008270;GO:0000981;GO:0003677	CC:nucleus;BP:transcription, DNA-templated;MF:zinc ion binding;MF:RNA polymerase II transcription factor activity, sequence-specific DNA binding;MF:DNA binding					ENOG410YBYS	S:Function unknown	XP_009251881.1	hypothetical protein FPSE_00486 [Fusarium pseudograminearum CS3096]	sp|S4W775|EQXF_FUSHE	Equisetin cluster transcription factor eqxF OS=Fusarium heterosporum OX=42747 GN=eqxF PE=4 SV=1	PF04082.19;PF00172.19	Fungal_trans;Zn_clus	Fungal specific transcription factor domain;Fungal Zn(2)-Cys(6) binuclear cluster domain
FPSE_00487	10.79	6.74	9.64	8.87	13.99	10.99	3.89	10.74	7.97	5	5.21	5.62	9.06	8.48	9.83	GO:0016407;GO:0005634;GO:0008270;GO:0000981	MF:acetyltransferase activity;CC:nucleus;MF:zinc ion binding;MF:RNA polymerase II transcription factor activity, sequence-specific DNA binding					COG0110	S:Function unknown	XP_009251882.1	hypothetical protein FPSE_00487 [Fusarium pseudograminearum CS3096]	sp|P37515|MAA_BACSU	Probable maltose O-acetyltransferase OS=Bacillus subtilis (strain 168) OX=224308 GN=maa PE=3 SV=1	PF00132.25;PF14602.7;PF00172.19;PF12464.9	Hexapep;Hexapep_2;Zn_clus;Mac	Bacterial transferase hexapeptide (six repeats;Hexapeptide repeat of succinyl-transferase;Fungal Zn(2)-Cys(6) binuclear cluster domain;Maltose acetyltransferase
FPSE_00488	0	0	0	0	0	0	0	0	0	0	0	0	0	0	1.26									XP_009251883.1	hypothetical protein FPSE_00488 [Fusarium pseudograminearum CS3096]
FPSE_00489	4.21	3.95	2.25	1.18	2.7	1.22	3.79	4.57	3.53	2.49	1.66	3.16	2.2	1.53	2.46	GO:0043968;GO:0043967;GO:0035267;GO:0006338;GO:0006281	BP:histone H2A acetylation;BP:histone H4 acetylation;CC:NuA4 histone acetyltransferase complex;BP:chromatin remodeling;BP:DNA repair	K11324	DMAP1, SWC4, EAF2			ENOG410XSA4	K:Transcription	XP_009251884.1	hypothetical protein FPSE_00489 [Fusarium pseudograminearum CS3096]	sp|Q4HY90|SWC4_GIBZE	SWR1-complex protein 4 OS=Gibberella zeae (strain PH-1 / ATCC MYA-4620 / FGSC 9075 / NRRL 31084) OX=229533 GN=SWC4 PE=3 SV=2	PF16282.6	SANT_DAMP1_like	SANT/Myb-like domain of DAMP1
FPSE_00490	35.4	30.01	45.95	28.05	27.34	23.2	16.36	38.09	37.93	18.87	24.78	27.25	55.74	49.64	37.7	GO:0016021;GO:0005789	CC:integral component of membrane;CC:endoplasmic reticulum membrane	K20346	TMED4_9_11			ENOG410XPUW	U:Intracellular trafficking, secretion, and vesicular transport	XP_009251885.1	hypothetical protein FPSE_00490 [Fusarium pseudograminearum CS3096]	sp|O14324|YB79_SCHPO	Uncharacterized membrane protein C16E9.09c OS=Schizosaccharomyces pombe (strain 972 / ATCC 24843) OX=284812 GN=SPBC16E9.09c PE=3 SV=1	PF01105.25	EMP24_GP25L	emp24/gp25L/p24 family/GOLD
FPSE_00491	163.2	79.64	78.75	52.4	75.56	44.07	71.55	115.81	96.03	67.67	45.11	60.93	59.27	67.44	72.4	GO:0004674;GO:0005524	MF:protein serine/threonine kinase activity;MF:ATP binding	K02218	CSNK1, CKI	map04011;map04392	MAPK signaling pathway - yeast;Hippo signaling pathway - multiple species	ENOG410XNXP	T:Signal transduction mechanisms	XP_009251886.1	hypothetical protein FPSE_00491 [Fusarium pseudograminearum CS3096]	sp|P40233|CKI1_SCHPO	Casein kinase I homolog 1 OS=Schizosaccharomyces pombe (strain 972 / ATCC 24843) OX=284812 GN=cki1 PE=1 SV=2	PF00069.26;PF07714.18;PF17667.2	Pkinase;PK_Tyr_Ser-Thr;Pkinase_fungal	Protein kinase domain;Protein tyrosine and serine/threonine kinase;Fungal protein kinase
FPSE_00492	4.49	4.04	4.99	7.59	4.78	4.18	4.83	5.54	4.81	2.98	4.22	2.9	8.57	3.8	6.95	GO:0018580;GO:0051213	MF:nitronate monooxygenase activity;MF:dioxygenase activity	K00459	ncd2, npd	map00910	Nitrogen metabolism	ENOG41128KJ	S:Function unknown	XP_009251887.1	hypothetical protein FPSE_00492 [Fusarium pseudograminearum CS3096]	sp|Q01284|2NPD_NEUCR	Nitronate monooxygenase OS=Neurospora crassa (strain ATCC 24698 / 74-OR23-1A / CBS 708.71 / DSM 1257 / FGSC 987) OX=367110 GN=ncd-2 PE=1 SV=1	PF03060.16;PF00478.26;PF01070.19;PF01645.18	NMO;IMPDH;FMN_dh;Glu_synthase	Nitronate monooxygenase;IMP dehydrogenase / GMP reductase domain;FMN-dependent dehydrogenase;Conserved region in glutamate synthase
FPSE_00493	51.95	87.18	60.46	27.72	18.57	17.39	114.59	144.96	65.75	59.26	57.78	54.21	50.67	71.46	67.25							ENOG4111X3D	S:Function unknown	XP_009251888.1	hypothetical protein FPSE_00493 [Fusarium pseudograminearum CS3096]	sp|P80547|SCP2_YARLI	Fatty acid-binding protein OS=Yarrowia lipolytica (strain CLIB 122 / E 150) OX=284591 GN=SCP2 PE=1 SV=4	PF02036.18;PF14864.7	SCP2;Alkyl_sulf_C	SCP-2 sterol transfer family;Alkyl sulfatase C-terminal
FPSE_00494	2.6	2.99	4.33	2.15	2.54	1.74	1.32	2.23	2.44	1.67	2.45	2.05	4.81	4.65	2.89	GO:0016021;GO:0043022;GO:0005739	CC:integral component of membrane;MF:ribosome binding;CC:mitochondrion					ENOG4111ZAN	S:Function unknown	XP_009251889.1	hypothetical protein FPSE_00494 [Fusarium pseudograminearum CS3096]			PF07766.14	LETM1	LETM1-like protein
FPSE_00495	3.97	3.29	4.64	4.69	4.6	9.08	0.48	3.62	6.47	1.95	2.39	1.37	6.22	4.23	7.26			K08968	msrC	map00270	Cysteine and methionine metabolism	COG1956	T:Signal transduction mechanisms	XP_009251890.1	hypothetical protein FPSE_00495 [Fusarium pseudograminearum CS3096]	sp|P36088|FRMSR_YEAST	Free methionine-R-sulfoxide reductase OS=Saccharomyces cerevisiae (strain ATCC 204508 / S288c) OX=559292 GN=YKL069W PE=1 SV=1	PF13185.7;PF01590.27	GAF_2;GAF	GAF domain;GAF domain
FPSE_00496	26.84	16.02	16.92	8.62	13.91	12.5	11.46	23.28	22.94	16.06	22.07	28.45	22.94	22.17	17.66							ENOG4111F2F	S:Function unknown	XP_009251891.1	hypothetical protein FPSE_00496 [Fusarium pseudograminearum CS3096]	sp|O94701|INN1_SCHPO	Ingression protein fic1 OS=Schizosaccharomyces pombe (strain 972 / ATCC 24843) OX=284812 GN=fic1 PE=1 SV=1	PF00168.31	C2	C2 domain
FPSE_00497	4.01	3.01	1.85	1.01	1.42	1.14	1.9	3.54	3.1	2.16	1.36	1.55	1.49	1.18	2.45	GO:0004672;GO:0006364;GO:0005524;GO:0005730	MF:protein kinase activity;BP:rRNA processing;MF:ATP binding;CC:nucleolus	K14549	UTP15	map03008	Ribosome biogenesis in eukaryotes	ENOG410XNZ0	S:Function unknown	XP_009251892.1	hypothetical protein FPSE_00497 [Fusarium pseudograminearum CS3096]	sp|O94365|UTP15_SCHPO	U3 small nucleolar RNA-associated protein 15 OS=Schizosaccharomyces pombe (strain 972 / ATCC 24843) OX=284812 GN=utp15 PE=3 SV=1	PF09384.11;PF00400.33	UTP15_C;WD40	UTP15 C terminal;WD domain, G-beta repeat
FPSE_00498	0.3	0.18	0.18	0.17	0.58	0.25	0.31	0.3	0.53	0.16	0.43	0.37	0.25	0.16	0.38	GO:0003676;GO:0005524;GO:0004386	MF:nucleic acid binding;MF:ATP binding;MF:helicase activity	K20103	DDX60			COG4581	L:Replication, recombination and repair	XP_009251893.1	hypothetical protein FPSE_00498 [Fusarium pseudograminearum CS3096]	sp|Q9P7T8|YIW2_SCHPO	Uncharacterized helicase C694.02 OS=Schizosaccharomyces pombe (strain 972 / ATCC 24843) OX=284812 GN=SPAC694.02 PE=3 SV=1
FPSE_00499	15.83	12.8	8.93	7.61	11.44	8.42	9.77	16.49	15.01	9.87	7.22	9.7	12.76	14.77	22.12	GO:0005634;GO:0008270;GO:0000981	CC:nucleus;MF:zinc ion binding;MF:RNA polymerase II transcription factor activity, sequence-specific DNA binding					ENOG410YBSN;ENOG4111F19	S:Function unknown;S:Function unknown	XP_009251894.1	hypothetical protein FPSE_00499 [Fusarium pseudograminearum CS3096]			PF00172.19	Zn_clus	Fungal Zn(2)-Cys(6) binuclear cluster domain
FPSE_00500	0	0	0	0	0	0	0	0	0	0	0	0	0	0.62	0									XP_009251895.1	hypothetical protein FPSE_00500 [Fusarium pseudograminearum CS3096]
FPSE_00501	0	0	0	0	0	0	0	0	0	0	0	0	28.84	0	0	GO:0006360	BP:transcription from RNA polymerase I promoter							XP_009251896.1	hypothetical protein FPSE_00501 [Fusarium pseudograminearum CS3096]
FPSE_00502	1.98	1.42	1.09	1.64	2.94	2.85	0.84	1.15	1.13	0.41	0.17	1.49	2.48	0.91	1.54	GO:0006360	BP:transcription from RNA polymerase I promoter					ENOG410YNPV	S:Function unknown	XP_009251897.1	hypothetical protein FPSE_00502 [Fusarium pseudograminearum CS3096]
FPSE_00503	1.9	1.26	2.99	1.37	2	1.57	0.46	1.39	1.02	0.64	0.49	0.59	1.33	1.27	2.09	GO:0006283	BP:transcription-coupled nucleotide-excision repair	K10570	ERCC8, CKN1, CSA	map04120;map03420	Ubiquitin mediated proteolysis;Nucleotide excision repair	ENOG410Z0MQ	L:Replication, recombination and repair	XP_009251898.1	hypothetical protein FPSE_00503 [Fusarium pseudograminearum CS3096]	sp|Q9USR0|CKN1_SCHPO	DNA excision repair protein ckn1 OS=Schizosaccharomyces pombe (strain 972 / ATCC 24843) OX=284812 GN=ckn1 PE=1 SV=1	PF00400.33;PF12894.8	WD40;ANAPC4_WD40	WD domain, G-beta repeat;Anaphase-promoting complex subunit 4 WD40 domain
FPSE_00504	13.76	8.43	16.29	21.08	17.09	21.14	5.79	10.08	9.7	6.49	7.02	6.54	24.2	18.39	29.21	GO:0034045;GO:0006914	CC:pre-autophagosomal structure membrane;BP:autophagy	K08339	ATG5	map04136;map04213;map04138	Autophagy - other;Longevity regulating pathway - multiple species;Autophagy - yeast	ENOG410XQ71	U:Intracellular trafficking, secretion, and vesicular transport	XP_009251899.1	hypothetical protein FPSE_00504 [Fusarium pseudograminearum CS3096]	sp|I1S039|ATG5_GIBZE	Autophagy-related protein 5 OS=Gibberella zeae (strain PH-1 / ATCC MYA-4620 / FGSC 9075 / NRRL 31084) OX=229533 GN=ATG5 PE=3 SV=1	PF04106.13	APG5	Autophagy protein Apg5
FPSE_00505	12.16	24.4	10.7	91.34	81.08	21.28	14.64	13.57	11.33	9.14	3.47	3.41	47.46	61.24	124.96	GO:0016021	CC:integral component of membrane					ENOG410YTAC	S:Function unknown	XP_009251900.1	hypothetical protein FPSE_00505 [Fusarium pseudograminearum CS3096]			PF01284.24	MARVEL	Membrane-associating domain
FPSE_00506	545.49	633.31	553.87	415.85	295.95	267.47	159.9	499.14	700.31	473.52	1598.17	1169.06	411.42	427.08	365.62							ENOG41120RQ	S:Function unknown	XP_009251901.1	hypothetical protein FPSE_00506 [Fusarium pseudograminearum CS3096]
FPSE_00507	2453.87	4181.39	2800.1	1923.35	1165.3	1778.7	2305.97	1488.08	1403.62	2848.64	4209.28	3840.53	2114.78	2452.15	2487.02							ENOG410XXYZ	S:Function unknown	XP_009251902.1	hypothetical protein FPSE_00507 [Fusarium pseudograminearum CS3096]			PF05532.13	CsbD	CsbD-like
FPSE_00508	33.55	41.29	40.54	29.92	24.44	27.79	33.58	66.96	46.14	31.44	42.68	52.16	87.25	65.93	64.35	GO:0005739;GO:0006879;GO:0031071;GO:0005623;GO:1990221;GO:0070903;GO:0030170;GO:0044571;GO:0005634;GO:0002098	CC:mitochondrion;BP:cellular iron ion homeostasis;MF:cysteine desulfurase activity;CC:cell;CC:L-cysteine desulfurase complex;BP:mitochondrial tRNA thio-modification;MF:pyridoxal phosphate binding;BP:[2Fe-2S] cluster assembly;CC:nucleus;BP:tRNA wobble uridine modification	K04487	iscS, NFS1	map00730;map04122	Thiamine metabolism;Sulfur relay system	COG1104	E:Amino acid transport and metabolism	XP_009251903.1	hypothetical protein FPSE_00508 [Fusarium pseudograminearum CS3096]	sp|P0DN31|NFS1_ARTBC	Cysteine desulfurase, mitochondrial OS=Arthroderma benhamiae (strain ATCC MYA-4681 / CBS 112371) OX=663331 GN=ARB_05732-2 PE=3 SV=1	PF00266.20;PF01212.22;PF01041.18	Aminotran_5;Beta_elim_lyase;DegT_DnrJ_EryC1	Aminotransferase class-V;Beta-eliminating lyase;DegT/DnrJ/EryC1/StrS aminotransferase family
FPSE_00509	88.55	121.18	77.47	20.85	24.54	19.24	89.99	174.75	134.53	118.31	136.55	181.82	119.95	163.71	86.48	GO:0005737	CC:cytoplasm	K12562	AMPH	map04144	Endocytosis	ENOG410XRQB;ENOG410ZBW1	S:Function unknown;S:Function unknown	XP_009251904.1	hypothetical protein FPSE_00509 [Fusarium pseudograminearum CS3096]	sp|Q59LF3|RV167_CANAL	Regulator of cytoskeleton and endocytosis RVS167 OS=Candida albicans (strain SC5314 / ATCC MYA-2876) OX=237561 GN=RVS167 PE=3 SV=2	PF03114.19;PF00018.29;PF14604.7;PF07653.18	BAR;SH3_1;SH3_9;SH3_2	BAR domain;SH3 domain;Variant SH3 domain;Variant SH3 domain
FPSE_00510	1.46	1.19	1.37	0.75	0.69	1.21	0.51	0.67	0.83	0.38	1.04	0.65	1.21	1.65	1.02							ENOG4111HYC	S:Function unknown	XP_009251905.1	hypothetical protein FPSE_00510 [Fusarium pseudograminearum CS3096]
FPSE_00511	1.54	1.03	2.01	1.47	1.99	1.71	1.31	2.54	2.07	1.29	1.41	1.42	3.08	2.85	2.67	GO:0005854	CC:nascent polypeptide-associated complex					ENOG4111IUT	S:Function unknown	XP_009251906.1	hypothetical protein FPSE_00511 [Fusarium pseudograminearum CS3096]
FPSE_00512	4.19	4.17	3.6	3.5	4.49	3.02	3.4	3.87	3.85	1.86	1.82	2.87	4.28	5.62	3.81	GO:0005634;GO:0008270;GO:0000981	CC:nucleus;MF:zinc ion binding;MF:RNA polymerase II transcription factor activity, sequence-specific DNA binding	K23573	DSPP			ENOG41117B9	S:Function unknown	XP_009251907.1	hypothetical protein FPSE_00512, partial [Fusarium pseudograminearum CS3096]
FPSE_00513	0.37	0.78	0.42	0.04	0.34	0.38	0.45	0.3	0.35	0.24	0.36	0.19	0.37	0.48	0.3	GO:0046856	BP:phosphatidylinositol dephosphorylation					ENOG4110X3Z	S:Function unknown	XP_009251908.1	hypothetical protein FPSE_00513 [Fusarium pseudograminearum CS3096]
FPSE_00514	6.67	3.63	5.31	1.81	2.72	1.62	2.19	3.9	3.01	2.15	1.96	2.77	3.13	3.9	3.95	GO:0016787;GO:0046856	MF:hydrolase activity;BP:phosphatidylinositol dephosphorylation	K01099	INPP5B_F	map04070;map00562	Phosphatidylinositol signaling system;Inositol phosphate metabolism	COG5411	S:Function unknown	XP_009251909.1	hypothetical protein FPSE_00514 [Fusarium pseudograminearum CS3096]	sp|Q8K337|I5P2_MOUSE	Type II inositol 1,4,5-trisphosphate 5-phosphatase OS=Mus musculus OX=10090 GN=Inpp5b PE=1 SV=1	PF03372.24	Exo_endo_phos	Endonuclease/Exonuclease/phosphatase family
FPSE_00515	2.75	2.01	2.17	1.27	0.44	0.72	2.66	1.07	0.9	0.58	1.44	0.43	1.52	1.45	1.19	GO:0000290;GO:0008047	BP:deadenylation-dependent decapping of nuclear-transcribed mRNA;MF:enzyme activator activity					ENOG41125MT	S:Function unknown	XP_009251910.1	hypothetical protein FPSE_00515 [Fusarium pseudograminearum CS3096]	sp|Q9SJF3|DCP1_ARATH	mRNA-decapping enzyme-like protein OS=Arabidopsis thaliana OX=3702 GN=At1g08370 PE=1 SV=2	PF06058.14	DCP1	Dcp1-like decapping family
FPSE_00516	99.92	121.25	117.17	55.43	58.81	47.11	99.8	101.16	102.48	75.71	105.93	128.56	98.1	112.76	88.72	GO:0005737;GO:0007015;GO:0031097;GO:0051285;GO:1903475;GO:0007264	CC:cytoplasm;BP:actin filament organization;CC:medial cortex;CC:cell cortex of cell tip;BP:mitotic actomyosin contractile ring assembly;BP:small GTPase mediated signal transduction	K20120	BIN3			ENOG410XTDS	S:Function unknown	XP_009251911.1	hypothetical protein FPSE_00516 [Fusarium pseudograminearum CS3096]	sp|Q9UUM7|HOB3_SCHPO	Protein hob3 OS=Schizosaccharomyces pombe (strain 972 / ATCC 24843) OX=284812 GN=hob3 PE=1 SV=1	PF03114.19	BAR	BAR domain
FPSE_00517	0.56	0.19	0.17	0.27	0	0.17	0.17	0.18	0.35	0	0.41	0.66	0.16	0.37	0.86	GO:0004045	MF:aminoacyl-tRNA hydrolase activity	K01056	PTH1, pth, spoVC			COG0193	J:Translation, ribosomal structure and biogenesis	XP_009251912.1	hypothetical protein FPSE_00517 [Fusarium pseudograminearum CS3096]	sp|B9M5U5|PTH_GEODF	Peptidyl-tRNA hydrolase OS=Geobacter daltonii (strain DSM 22248 / JCM 15807 / FRC-32) OX=316067 GN=pth PE=3 SV=1	PF01195.20	Pept_tRNA_hydro	Peptidyl-tRNA hydrolase
FPSE_00518	1.24	0.83	0.55	0.75	0.36	0.66	0.53	0.43	0.27	0.31	0.25	0.1	0.39	0.57	0.37	GO:0016021;GO:0008519	CC:integral component of membrane;MF:ammonium transmembrane transporter activity	K03320	amt, AMT, MEP			COG0004	J:Translation, ribosomal structure and biogenesis	XP_009251913.1	hypothetical protein FPSE_00518 [Fusarium pseudograminearum CS3096]	sp|Q9C0V1|AMT1_SCHPO	Ammonium transporter 1 OS=Schizosaccharomyces pombe (strain 972 / ATCC 24843) OX=284812 GN=amt1 PE=3 SV=1	PF00909.22	Ammonium_transp	Ammonium Transporter Family
FPSE_00519	20.26	30.44	15.11	10.49	11.65	8.25	29.03	34.3	22.5	26.07	16.97	24.42	18.25	17.56	17	GO:0016874	MF:ligase activity	K03360	GRR1	map04111;map04120	Cell cycle - yeast;Ubiquitin mediated proteolysis	ENOG410XQ54	J:Translation, ribosomal structure and biogenesis	XP_009251914.1	hypothetical protein FPSE_00519 [Fusarium pseudograminearum CS3096]	sp|C8V4D4|GRRA_EMENI	SCF E3 ubiquitin ligase complex F-box protein grrA OS=Emericella nidulans (strain FGSC A4 / ATCC 38163 / CBS 112.46 / NRRL 194 / M139) OX=227321 GN=grrA PE=2 SV=1	PF13516.7;PF12937.8;PF00646.34	LRR_6;F-box-like;F-box	Leucine Rich repeat;F-box-like;F-box domain
FPSE_00520	148.6	123.68	114.06	66.71	94.98	81.3	100.25	109.5	82.75	93.73	53.26	83.74	87.26	85.34	93.6	GO:0016872;GO:0016021	MF:intramolecular lyase activity;CC:integral component of membrane					ENOG4111N7C	S:Function unknown	XP_009251915.1	hypothetical protein FPSE_00520 [Fusarium pseudograminearum CS3096]	sp|C5DFS5|AIM18_LACTC	Altered inheritance of mitochondria protein 18, mitochondrial OS=Lachancea thermotolerans (strain ATCC 56472 / CBS 6340 / NRRL Y-8284) OX=559295 GN=AIM18 PE=3 SV=1	PF16035.6;PF16036.6	Chalcone_2;Chalcone_3	Chalcone isomerase like;Chalcone isomerase-like
FPSE_00521	1354.63	3362.99	1153.97	1519.75	677.82	1039.25	4320.58	3585.12	2394.68	4427.52	5183.53	4962.25	2720.4	2198.53	2133.95	GO:0045454;GO:0015035;GO:0005623;GO:0009055	BP:cell redox homeostasis;MF:protein disulfide oxidoreductase activity;CC:cell;MF:electron carrier activity	K03676	grxC, GLRX, GLRX2			COG0695	S:Function unknown	KAF0643935.1	hypothetical protein FPSE5266_00521 [Fusarium pseudograminearum]	sp|P55143|GLRX_RICCO	Glutaredoxin OS=Ricinus communis OX=3988 PE=3 SV=1	PF00462.25;PF13098.7	Glutaredoxin;Thioredoxin_2	Glutaredoxin;Thioredoxin-like domain
FPSE_00522	785.06	1132.42	782.46	472.49	564.85	592.04	1416.55	1175.42	825.41	1348.58	566.57	899.43	888.72	1004.57	586.66	GO:0051087	MF:chaperone binding					ENOG410Y6RG	S:Function unknown	XP_009251917.1	hypothetical protein FPSE_00522 [Fusarium pseudograminearum CS3096]	sp|O60125|BAG1A_SCHPO	BAG family molecular chaperone regulator 1A OS=Schizosaccharomyces pombe (strain 972 / ATCC 24843) OX=284812 GN=bag101 PE=2 SV=1	PF02179.17;PF00240.24	BAG;ubiquitin	BAG domain;Ubiquitin family
FPSE_00523	342.82	210.55	72.91	31.06	45.15	44.51	253.25	200.26	152.52	181.34	64.48	109	71.49	59.45	103.57	GO:0003735;GO:0015934;GO:0006412	MF:structural constituent of ribosome;CC:large ribosomal subunit;BP:translation	K02872	RP-L13Ae, RPL13A	map03010	Ribosome	COG0102	S:Function unknown	XP_009251918.1	hypothetical protein FPSE_00523 [Fusarium pseudograminearum CS3096]	sp|Q9P720|RL16_NEUCR	60S ribosomal protein L16 OS=Neurospora crassa (strain ATCC 24698 / 74-OR23-1A / CBS 708.71 / DSM 1257 / FGSC 987) OX=367110 GN=crp-46 PE=3 SV=1	PF00572.19	Ribosomal_L13	Ribosomal protein L13
FPSE_00524	111.08	56.93	99.12	59.47	65.24	77.73	70.8	89.91	79.12	63.41	34.42	53.51	62.75	63.35	60.26			K12274	SEC72			COG0457	S:Function unknown	XP_009251919.1	hypothetical protein FPSE_00524 [Fusarium pseudograminearum CS3096]	sp|O14085|SEC72_SCHPO	Translocation protein sec72 OS=Schizosaccharomyces pombe (strain 972 / ATCC 24843) OX=284812 GN=sec72 PE=3 SV=1	PF07719.18;PF00515.29;PF13432.7;PF13424.7;PF13181.7;PF13428.7;PF14559.7	TPR_2;TPR_1;TPR_16;TPR_12;TPR_8;TPR_14;TPR_19	Tetratricopeptide repeat;Tetratricopeptide repeat;Tetratricopeptide repeat;Tetratricopeptide repeat;Tetratricopeptide repeat;Tetratricopeptide repeat;Tetratricopeptide repeat
FPSE_00525	79	57.57	63.38	108.74	158.03	96.61	80.61	75.35	65.82	34.81	29.65	46.97	64.4	77.59	83.74							ENOG411237K	S:Function unknown	XP_009251920.1	hypothetical protein FPSE_00525 [Fusarium pseudograminearum CS3096]
FPSE_00526	0.57	0	0	0.13	0.35	0.17	0.34	0.18	0	0	0	0	0.16	0	0.35							ENOG410YJ3H	S:Function unknown	XP_009251921.1	hypothetical protein FPSE_00526 [Fusarium pseudograminearum CS3096]
FPSE_00527	0.3	0	0.54	0	0.27	0	0	0	0	0	0	0	0	0	0							ENOG41119GW	S:Function unknown	XP_009251922.1	hypothetical protein FPSE_00527 [Fusarium pseudograminearum CS3096]
FPSE_00528	3.82	2.89	6.16	1.37	2.77	3.04	1.32	1.51	1.92	1.21	1.99	1.28	2.54	3.94	4.3							ENOG410YI1N	S:Function unknown	XP_009251923.1	hypothetical protein FPSE_00528 [Fusarium pseudograminearum CS3096]
FPSE_00529	21.72	13.09	26.25	20.73	26.98	23.6	5.07	14.76	17.4	5.95	9.09	11.02	36.07	27.24	26.92	GO:0030131;GO:0006886;GO:0016192	CC:clathrin adaptor complex;BP:intracellular protein transport;BP:vesicle-mediated transport	K11826	AP2M1	map04144	Endocytosis	ENOG410XPFS	S:Function unknown	XP_009251924.1	hypothetical protein FPSE_00529 [Fusarium pseudograminearum CS3096]	sp|P54672|AP2M_DICDI	AP-2 complex subunit mu OS=Dictyostelium discoideum OX=44689 GN=apm2 PE=2 SV=2	PF00928.22;PF01217.21	Adap_comp_sub;Clat_adaptor_s	Adaptor complexes medium subunit family;Clathrin adaptor complex small chain
FPSE_00530	2.59	2.4	0.9	3.74	0.99	1.77	8.35	10.5	4.28	10.56	6.89	11.95	7.84	3.2	4.2	GO:0003824	MF:catalytic activity					ENOG4111F31	S:Function unknown	XP_009251925.1	hypothetical protein FPSE_00530 [Fusarium pseudograminearum CS3096]			PF13091.7	PLDc_2	PLD-like domain
FPSE_00531	28.02	53.7	26.6	290.06	122.79	188.63	406.79	523.3	232.15	347.97	374.63	350.03	309.6	128.85	189.73	GO:0015035	MF:protein disulfide oxidoreductase activity					COG2761	S:Function unknown	XP_009251926.1	hypothetical protein FPSE_00531 [Fusarium pseudograminearum CS3096]	sp|P39598|YWBO_BACSU	Uncharacterized protein YwbO OS=Bacillus subtilis (strain 168) OX=224308 GN=ywbO PE=4 SV=1	PF01323.21;PF13462.7	DSBA;Thioredoxin_4	DSBA-like thioredoxin domain;Thioredoxin
FPSE_00532	4.89	1.87	4.39	3.07	5.83	5.54	1.2	4.09	4.71	1.32	2.3	1.47	4.52	3.7	3.28	GO:0004177	MF:aminopeptidase activity					COG0596;COG2761	S:Function unknown;Q:Secondary metabolites biosynthesis, transport and catabolism	XP_009251927.1	hypothetical protein FPSE_00532 [Fusarium pseudograminearum CS3096]	sp|Q9FCD7|TAP_STRCO	Tripeptidyl aminopeptidase OS=Streptomyces coelicolor (strain ATCC BAA-471 / A3(2) / M145) OX=100226 GN=tap PE=3 SV=1	PF00561.21;PF08386.11	Abhydrolase_1;Abhydrolase_4	alpha/beta hydrolase fold;TAP-like protein
FPSE_00533	0	26.52	25.51	34.08	22.54	23.24	9.61	3.67	10.46	27.51	31.15	12.23	36.11	17.26	38.63									XP_009251928.1	hypothetical protein FPSE_00533 [Fusarium pseudograminearum CS3096]			PF02199.16	SapA	Saposin A-type domain
FPSE_00534	1.28	0.61	2.33	8.03	6.91	13.4	3.76	2.91	6.14	4.38	10.06	3.05	6.95	4.74	2.71			K09958	K09958			COG3558	S:Function unknown	XP_009251929.1	hypothetical protein FPSE_00534 [Fusarium pseudograminearum CS3096]			PF07080.12	DUF1348	Protein of unknown function (DUF1348
FPSE_00535	5.93	4.79	2.82	2.38	2.42	1.18	5.2	6.22	5.15	4.98	2.79	2.7	1.58	1.84	1.58							ENOG4110WYA;ENOG410ZQYN	S:Function unknown;S:Function unknown	XP_009251930.1	hypothetical protein FPSE_00535 [Fusarium pseudograminearum CS3096]			PF05730.12	CFEM	CFEM domain
FPSE_00536	5.51	5.12	1	3.19	2.34	2.85	4.5	12.58	5.28	10.94	6.73	10.15	4.77	7.06	3.56							ENOG41126WT	S:Function unknown	XP_009251931.1	hypothetical protein FPSE_00536 [Fusarium pseudograminearum CS3096]
FPSE_00537	0.05	0	0.32	0.11	0.05	0.14	0	0	0.19	0.05	0.06	0.09	0.4	0.05	0.43	GO:0005506;GO:0016705;GO:0016021;GO:0004497;GO:0020037	MF:iron ion binding;MF:oxidoreductase activity, acting on paired donors, with incorporation or reduction of molecular oxygen;CC:integral component of membrane;MF:monooxygenase activity;MF:heme binding					COG2124	S:Function unknown	XP_009251932.1	hypothetical protein FPSE_00537 [Fusarium pseudograminearum CS3096]	sp|A0A098DDI4|FUSA5_GIBZE	Cytochrome P450 monooxygenase FGSG_08207 OS=Gibberella zeae (strain PH-1 / ATCC MYA-4620 / FGSC 9075 / NRRL 31084) OX=229533 GN=FGRAMPH1_01T09369 PE=3 SV=1	PF00067.23	p450	Cytochrome P450
FPSE_00538	0	0	0	0.1	0	0	0	0.13	0.06	0	0	0	0.06	0	0	GO:0016021;GO:0016705;GO:0005506;GO:0020037	CC:integral component of membrane;MF:oxidoreductase activity, acting on paired donors, with incorporation or reduction of molecular oxygen;MF:iron ion binding;MF:heme binding					ENOG4111RV6;ENOG4111MU2	S:Function unknown;S:Function unknown	XP_009251933.1	hypothetical protein FPSE_00538 [Fusarium pseudograminearum CS3096]	sp|A0A0M3STV6|AURG_CALAK	Acetyltransferase aurG OS=Calcarisporium arbuscula OX=240499 GN=aurG PE=3 SV=1	PF13813.7	MBOAT_2	Membrane bound O-acyl transferase family
FPSE_00539	0.05	0	0.04	0.03	0.13	0.16	0.13	0.09	0.09	0	0	0.12	0.12	0.05	0.09	GO:0005506;GO:0016705;GO:0016021;GO:0020037	MF:iron ion binding;MF:oxidoreductase activity, acting on paired donors, with incorporation or reduction of molecular oxygen;CC:integral component of membrane;MF:heme binding					COG2124	S:Function unknown	XP_009251934.1	hypothetical protein FPSE_00539 [Fusarium pseudograminearum CS3096]	sp|E5AE41|P450_LEPMJ	Phomenoic acid biosynthesis cluster cytochrome P450 monooxygenase OS=Leptosphaeria maculans (strain JN3 / isolate v23.1.3 / race Av1-4-5-6-7-8) OX=985895 GN=P450 PE=2 SV=1	PF00067.23	p450	Cytochrome P450
FPSE_00540	0	0	0	0	0	0	0	0	0	0	0	0	0	0	0.04	GO:0005506;GO:0016705;GO:0016021;GO:0004497;GO:0020037	MF:iron ion binding;MF:oxidoreductase activity, acting on paired donors, with incorporation or reduction of molecular oxygen;CC:integral component of membrane;MF:monooxygenase activity;MF:heme binding					COG2124	S:Function unknown	XP_009251935.1	hypothetical protein FPSE_00540 [Fusarium pseudograminearum CS3096]	sp|A0A1V6PBE7|CALL_PENDC	Cytochrome P450 monooxygenase calL OS=Penicillium decumbens OX=69771 GN=calL PE=1 SV=1	PF00067.23	p450	Cytochrome P450
FPSE_00541	0.49	0.44	0.31	0.52	0.71	0.7	0.26	0.86	0.72	0.38	0.24	0.7	0.18	0.14	0.26	GO:0016021;GO:0016740	CC:integral component of membrane;MF:transferase activity					ENOG4111MU2;ENOG4110XC9	S:Function unknown;S:Function unknown	XP_009251936.1	hypothetical protein FPSE_00541 [Fusarium pseudograminearum CS3096]	sp|Q4WLC8|PYR8_ASPFU	Acetyltransferase pyr8 OS=Neosartorya fumigata (strain ATCC MYA-4609 / Af293 / CBS 101355 / FGSC A1100) OX=330879 GN=pyr8 PE=1 SV=1	PF13813.7	MBOAT_2	Membrane bound O-acyl transferase family
FPSE_00542	0	0	0	0.37	0.47	0	0.12	0	0.24	0	0	0	0	0	0.36	GO:0016021	CC:integral component of membrane					ENOG410YKDF;ENOG410YAPW;ENOG4110XN4	S:Function unknown;S:Function unknown;S:Function unknown	XP_009251937.1	hypothetical protein FPSE_00542 [Fusarium pseudograminearum CS3096]			PF17784.2;PF13469.7	Sulfotransfer_4;Sulfotransfer_3	Sulfotransferase domain;Sulfotransferase family
FPSE_00543	0	0	0.04	0.04	0.09	0.05	0.14	0.05	0.05	0.09	0	0	0	0	0.05	GO:0005506;GO:0016705;GO:0004497;GO:0020037	MF:iron ion binding;MF:oxidoreductase activity, acting on paired donors, with incorporation or reduction of molecular oxygen;MF:monooxygenase activity;MF:heme binding					COG2124;ENOG410YARI	S:Function unknown;S:Function unknown	XP_009251938.1	hypothetical protein FPSE_00543 [Fusarium pseudograminearum CS3096]	sp|A0JJT9|TENB_BEABA	Cytochrome P450 monooxygenase tenB OS=Beauveria bassiana OX=176275 GN=tenB PE=1 SV=1	PF00067.23	p450	Cytochrome P450
FPSE_00544	0	0.05	0	0.03	0.13	0.04	0	0.09	0.13	0	0	0.09	0.04	0.05	0.13	GO:0004497;GO:0020037;GO:0016021;GO:0016705;GO:0008168;GO:0005506;GO:0032259	MF:monooxygenase activity;MF:heme binding;CC:integral component of membrane;MF:oxidoreductase activity, acting on paired donors, with incorporation or reduction of molecular oxygen;MF:methyltransferase activity;MF:iron ion binding;BP:methylation					COG2124	S:Function unknown	XP_009251939.1	hypothetical protein FPSE_00544 [Fusarium pseudograminearum CS3096]	sp|W7LC91|FUM15_GIBM7	Cytochrome P450 monooxygenase FUM15 OS=Gibberella moniliformis (strain M3125 / FGSC 7600) OX=334819 GN=FUM15 PE=3 SV=1	PF00067.23	p450	Cytochrome P450
FPSE_00545	0.21	0	0.19	0.08	0.29	0.09	0.1	0	0	0.09	0	0	0	0	0	GO:0004497;GO:0016021;GO:0016705;GO:0005506;GO:0020037	MF:monooxygenase activity;CC:integral component of membrane;MF:oxidoreductase activity, acting on paired donors, with incorporation or reduction of molecular oxygen;MF:iron ion binding;MF:heme binding					ENOG4110XM3;ENOG4111IED	S:Function unknown;S:Function unknown	XP_009251940.1	hypothetical protein FPSE_00545 [Fusarium pseudograminearum CS3096]	sp|O13780|YEO2_SCHPO	Uncharacterized protein C17G6.02c OS=Schizosaccharomyces pombe (strain 972 / ATCC 24843) OX=284812 GN=SPAC17G6.02c PE=4 SV=1	PF04479.14	RTA1	RTA1 like protein
FPSE_00546	83.85	92.48	110.84	171.99	182.62	201.61	94.05	49.99	31.21	118.98	114.53	128.71	113.16	142.51	212.28									XP_009251941.1	hypothetical protein FPSE_00546 [Fusarium pseudograminearum CS3096]
FPSE_00547	0.19	0.18	0.1	0.25	0.36	0.19	0.05	0.06	0.07	0.07	0.04	0.12	0.26	0.51	1.24	GO:0000155;GO:0005524	MF:phosphorelay sensor kinase activity;MF:ATP binding					COG0784	S:Function unknown	XP_009251942.1	hypothetical protein FPSE_00547 [Fusarium pseudograminearum CS3096]	sp|Q5A599|NIK1_CANAL	Histidine protein kinase NIK1 OS=Candida albicans (strain SC5314 / ATCC MYA-2876) OX=237561 GN=NIK1 PE=1 SV=3	PF02518.27;PF00072.25;PF00512.26	HATPase_c;Response_reg;HisKA	Histidine kinase-, DNA gyrase B-, and HSP90-like ATPase;Response regulator receiver domain;His Kinase A (phospho-acceptor) domain
FPSE_00548	0	0	0	0	0	0	0	0	0	0	0	0	0	0	0	GO:0016021;GO:0022857	CC:integral component of membrane;MF:transmembrane transporter activity	K03448	FEN2, LIZ1			COG0477	T:Signal transduction mechanisms	XP_009251943.1	hypothetical protein FPSE_00548 [Fusarium pseudograminearum CS3096]	sp|P25621|FEN2_YEAST	Pantothenate transporter FEN2 OS=Saccharomyces cerevisiae (strain ATCC 204508 / S288c) OX=559292 GN=FEN2 PE=1 SV=1	PF12832.8	MFS_1_like	MFS_1 like family
FPSE_00549	50.29	32.35	45.6	65.21	72.31	47.95	33.25	55.81	40.29	27.79	24.28	32.46	26.14	37.07	30.19	GO:0045735	MF:nutrient reservoir activity					COG4297	T:Signal transduction mechanisms	XP_009251944.1	hypothetical protein FPSE_00549 [Fusarium pseudograminearum CS3096]			PF07883.12;PF00190.23	Cupin_2;Cupin_1	Cupin domain;Cupin
FPSE_00550	36.56	57.41	65.86	258.73	213.02	263.76	64.44	115.38	209.94	50.13	89.08	75.72	289.34	341.04	119.7							COG2335	T:Signal transduction mechanisms	XP_009251945.1	hypothetical protein FPSE_00550 [Fusarium pseudograminearum CS3096]	sp|D4B388|FLA_ARTBC	Fasciclin-like arabinogalactan protein ARB_02922 OS=Arthroderma benhamiae (strain ATCC MYA-4681 / CBS 112371) OX=663331 GN=ARB_02922 PE=3 SV=1	PF02469.23	Fasciclin	Fasciclin domain
FPSE_00551	143.6	149.27	71.75	28.42	41.97	25.51	167.04	99.31	64.23	142.51	48.64	97.04	28.05	38.94	36.69	GO:0005737;GO:0016538;GO:0006357;GO:0042025	CC:cytoplasm;MF:cyclin-dependent protein serine/threonine kinase regulator activity;BP:regulation of transcription from RNA polymerase II promoter;CC:host cell nucleus	K06634	CCNH	map03022;map03420	Basal transcription factors;Nucleotide excision repair	COG5333	T:Signal transduction mechanisms	XP_009251946.1	hypothetical protein FPSE_00551 [Fusarium pseudograminearum CS3096]	sp|P37366|CCL1_YEAST	Cyclin CCL1 OS=Saccharomyces cerevisiae (strain ATCC 204508 / S288c) OX=559292 GN=CCL1 PE=1 SV=1	PF16899.6	Cyclin_C_2	Cyclin C-terminal domain
FPSE_00552	72.34	62.19	30.29	45.56	47.76	37.95	191.76	81.95	31.87	106.63	29.41	59.2	26.09	20.57	37.68	GO:0005737;GO:0016538;GO:0006357;GO:0042025	CC:cytoplasm;MF:cyclin-dependent protein serine/threonine kinase regulator activity;BP:regulation of transcription from RNA polymerase II promoter;CC:host cell nucleus					ENOG410XNYB	U:Intracellular trafficking, secretion, and vesicular transport	XP_009251947.1	hypothetical protein FPSE_00552 [Fusarium pseudograminearum CS3096]	sp|O94478|MU137_SCHPO	Meiotically up-regulated gene 137 protein OS=Schizosaccharomyces pombe (strain 972 / ATCC 24843) OX=284812 GN=mug137 PE=1 SV=1	PF03114.19;PF10455.10	BAR;BAR_2	BAR domain;Bin/amphiphysin/Rvs domain for vesicular trafficking
FPSE_00553	0.42	0	0	0	0	0.36	0	0	0	0	0	0	0	0	0.36									XP_009251948.1	hypothetical protein FPSE_00553 [Fusarium pseudograminearum CS3096]
FPSE_00554	0	0.06	0	0	0	0	0	0	0.05	0	0	0	0	0	0	GO:0005524	MF:ATP binding					ENOG410YE1Y;ENOG4110WBQ	U:Intracellular trafficking, secretion, and vesicular transport;S:Function unknown	XP_009251949.1	hypothetical protein FPSE_00554 [Fusarium pseudograminearum CS3096]
FPSE_00555	0	0	0.02	0.02	0.01	0.01	0.02	0.01	0	0.01	0.03	0.07	0	0	0.01							COG0666	S:Function unknown	XP_009251950.1	hypothetical protein FPSE_00555 [Fusarium pseudograminearum CS3096]			PF12796.8;PF05729.13;PF13191.7	Ank_2;NACHT;AAA_16	Ankyrin repeats (3 copies;NACHT domain;AAA ATPase domain
FPSE_00556	0.12	0.02	0.13	0.07	0.07	0.07	0.04	0.08	0.07	0.03	0.09	0.06	0.12	0.11	0.07	GO:0005524	MF:ATP binding					COG1112	S:Function unknown	XP_009251951.1	hypothetical protein FPSE_00556 [Fusarium pseudograminearum CS3096]	sp|Q9P2E3|ZNFX1_HUMAN	NFX1-type zinc finger-containing protein 1 OS=Homo sapiens OX=9606 GN=ZNFX1 PE=2 SV=2	PF00004.30;PF13087.7;PF13086.7;PF13604.7;PF17866.2;PF13245.7	AAA;AAA_12;AAA_11;AAA_30;AAA_lid_6;AAA_19	ATPase family associated with various cellular activities (AAA;AAA domain;AAA domain;AAA domain;AAA lid domain;AAA domain
FPSE_00557	0.12	0	0.16	0.04	0.27	0.05	0.28	0.11	0.11	0.11	0.33	0.05	0.1	0	0.17	GO:0016787	MF:hydrolase activity					ENOG410YKXJ	S:Function unknown	XP_009251952.1	hypothetical protein FPSE_00557 [Fusarium pseudograminearum CS3096]
FPSE_00558	0	0	0.05	0.2	0.25	0.14	0.05	0.1	0.05	0.1	0.12	0.05	0	0.05	0							ENOG4110WBQ;ENOG410YTUB;ENOG410YE1Y	S:Function unknown;S:Function unknown;S:Function unknown	XP_009251953.1	hypothetical protein FPSE_00558 [Fusarium pseudograminearum CS3096]
FPSE_00559	0	0	0	5.99	2.24	0.39	0.81	0.08	0	0.24	0	0.16	1.36	0.88	0.73	GO:0005525	MF:GTP binding					ENOG410YEY7;ENOG410YKJ0	S:Function unknown;S:Function unknown	XP_009251954.1	hypothetical protein FPSE_00559 [Fusarium pseudograminearum CS3096]			PF01926.24;PF04548.17	MMR_HSR1;AIG1	50S ribosome-binding GTPase;AIG1 family
FPSE_00560	1.15	1.01	1.28	1.92	2.11	0.74	0.31	0.64	1.13	0.61	0.81	0.7	1.26	0.68	0.9	GO:0016787;GO:0016021	MF:hydrolase activity;CC:integral component of membrane	K09252	FAEB			ENOG410XQEN;ENOG4110W6D	S:Function unknown;S:Function unknown	XP_009251955.1	hypothetical protein FPSE_00560 [Fusarium pseudograminearum CS3096]	sp|B8NPT0|FAEB2_ASPFN	Probable feruloyl esterase B-2 OS=Aspergillus flavus (strain ATCC 200026 / FGSC A1120 / NRRL 3357 / JCM 12722 / SRRC 167) OX=332952 GN=faeB-2 PE=3 SV=1	PF07519.12;PF12146.9	Tannase;Hydrolase_4	Tannase and feruloyl esterase;Serine aminopeptidase, S33
FPSE_00561	0	0.14	0	0	0	0	0.86	0.5	0.25	0.24	0	0.48	0.11	0	0	GO:0016021	CC:integral component of membrane							KAF0640512.1	hypothetical protein FPSE5266_00561 [Fusarium pseudograminearum]
FPSE_00562	0	0	0	0	0	0	0	0	0	0	0	0	0	0	0	GO:0022857;GO:0016021	MF:transmembrane transporter activity;CC:integral component of membrane							XP_009251957.1	hypothetical protein FPSE_00562 [Fusarium pseudograminearum CS3096]
FPSE_00563	3.99	9.54	7.84	4.31	3.06	0.86	1.91	6.46	4.08	8.56	4.5	2.99	19.97	19.47	10.12	GO:0022857;GO:0046872;GO:0016021;GO:0020037;GO:0016491	MF:transmembrane transporter activity;MF:metal ion binding;CC:integral component of membrane;MF:heme binding;MF:oxidoreductase activity					COG0531	S:Function unknown	XP_009251958.1	hypothetical protein FPSE_00563 [Fusarium pseudograminearum CS3096]	sp|P50276|MUP1_YEAST	High-affinity methionine permease OS=Saccharomyces cerevisiae (strain ATCC 204508 / S288c) OX=559292 GN=MUP1 PE=1 SV=1	PF13520.7;PF00324.22	AA_permease_2;AA_permease	Amino acid permease;Amino acid permease
FPSE_00564	0	0	0	0.09	0.32	0	0.22	0.06	0	0	0	0	0.1	0.12	0.27	GO:0046872;GO:0020037;GO:0016491	MF:metal ion binding;MF:heme binding;MF:oxidoreductase activity	K00326	E1.6.2.2	map00520	Amino sugar and nucleotide sugar metabolism	COG5274;COG0543	S:Function unknown;S:Function unknown	XP_009251959.1	hypothetical protein FPSE_00564 [Fusarium pseudograminearum CS3096]	sp|Q2UFN3|NCB5R_ASPOR	NADH-cytochrome b5 reductase 1 OS=Aspergillus oryzae (strain ATCC 42149 / RIB 40) OX=510516 GN=cbr1 PE=3 SV=2	PF00175.22;PF00970.25;PF00173.29;PF08030.13	NAD_binding_1;FAD_binding_6;Cyt-b5;NAD_binding_6	Oxidoreductase NAD-binding domain;Oxidoreductase FAD-binding domain;Cytochrome b5-like Heme/Steroid binding domain;Ferric reductase NAD binding domain
FPSE_00565	0	0	0.12	0	0	0.04	0	0	0	0	0	0.04	0.04	0	0.09	GO:0005506;GO:0016705;GO:0004497;GO:0020037	MF:iron ion binding;MF:oxidoreductase activity, acting on paired donors, with incorporation or reduction of molecular oxygen;MF:monooxygenase activity;MF:heme binding					COG2124	S:Function unknown	XP_009251960.1	hypothetical protein FPSE_00565 [Fusarium pseudograminearum CS3096]	sp|A0A1U8QFC3|ALND_EMENI	Cytochrome P450 monooxygenase alnD OS=Emericella nidulans (strain FGSC A4 / ATCC 38163 / CBS 112.46 / NRRL 194 / M139) OX=227321 GN=alnD PE=2 SV=1	PF00067.23	p450	Cytochrome P450
FPSE_00566	0	0	0	0	0.02	0	0.02	0.02	0	0	0	0.02	0.03	0	0.03	GO:0042626;GO:0016021;GO:0016887;GO:0005524	MF:ATPase activity, coupled to transmembrane movement of substances;CC:integral component of membrane;MF:ATPase activity;MF:ATP binding					COG1132	S:Function unknown	XP_009251961.1	hypothetical protein FPSE_00566 [Fusarium pseudograminearum CS3096]	sp|Q4WT65|ABCB_ASPFU	ABC multidrug transporter B OS=Neosartorya fumigata (strain ATCC MYA-4609 / Af293 / CBS 101355 / FGSC A1100) OX=330879 GN=abcB PE=2 SV=2	PF00005.28;PF00664.24;PF02463.20	ABC_tran;ABC_membrane;SMC_N	ABC transporter;ABC transporter transmembrane region;RecF/RecN/SMC N terminal domain
FPSE_00567	45.96	33.28	34.6	18.71	19.97	16.67	23.72	39.86	35.71	21.05	20.14	27.2	32.01	29.96	24.12	GO:0016021	CC:integral component of membrane					ENOG4110WJK;ENOG410ZG9I	S:Function unknown;S:Function unknown	XP_009251962.1	hypothetical protein FPSE_00567 [Fusarium pseudograminearum CS3096]			PF10601.10	zf-LITAF-like	LITAF-like zinc ribbon domain
FPSE_00568	13.67	5.96	16.49	5.09	7.46	7.24	2.32	3.94	3.67	2.68	2.55	5.08	16.15	16.31	22.25	GO:0016021;GO:0005507;GO:0016491	CC:integral component of membrane;MF:copper ion binding;MF:oxidoreductase activity	K19791	FET3_5			COG2132	S:Function unknown	XP_009251963.1	hypothetical protein FPSE_00568 [Fusarium pseudograminearum CS3096]	sp|K7NCS2|FETC_EPIFE	Iron transport multicopper oxidase fetC OS=Epichloe festucae (strain E2368) OX=696363 GN=fetC PE=2 SV=1	PF07731.15;PF07732.16;PF00394.23	Cu-oxidase_2;Cu-oxidase_3;Cu-oxidase	Multicopper oxidase;Multicopper oxidase;Multicopper oxidase
FPSE_00569	47.8	25.15	81.31	32.26	47.13	45.26	8.79	14.47	18.45	7.89	9.96	16.45	55.93	61.38	79.64	GO:0005381;GO:0033573	MF:iron ion transmembrane transporter activity;CC:high-affinity iron permease complex	K07243	FTR, FTH1, efeU			COG0672	S:Function unknown	XP_009251964.1	hypothetical protein FPSE_00569 [Fusarium pseudograminearum CS3096]	sp|K7ND00|FTRA_EPIFE	High affinity iron permease ftrA OS=Epichloe festucae (strain E2368) OX=696363 GN=ftrA PE=2 SV=1	PF03239.15	FTR1	Iron permease FTR1 family
FPSE_00570	101.42	83.56	75.89	23.97	22.32	23.28	120.99	54.04	46.86	92.95	37.18	73.68	45.54	52.96	47.35	GO:0005634	CC:nucleus					ENOG410ZB9Z	S:Function unknown	XP_009251965.1	hypothetical protein FPSE_00570 [Fusarium pseudograminearum CS3096]			PF00385.25	Chromo	Chromo (CHRromatin Organisation MOdifier) domain
FPSE_00571	0	0	0	0	0	0	0	0	0	0	0	0	11.29	6.17	0									XP_009251966.1	hypothetical protein FPSE_00571 [Fusarium pseudograminearum CS3096]
FPSE_00572	287.08	282.41	468.45	326.77	361.3	337.68	252.08	231.11	258.59	214.49	154.28	141.48	269.18	282.52	262.81	GO:0022857;GO:0016021	MF:transmembrane transporter activity;CC:integral component of membrane					COG0531	S:Function unknown	XP_009251967.1	hypothetical protein FPSE_00572 [Fusarium pseudograminearum CS3096]	sp|P50276|MUP1_YEAST	High-affinity methionine permease OS=Saccharomyces cerevisiae (strain ATCC 204508 / S288c) OX=559292 GN=MUP1 PE=1 SV=1	PF13520.7;PF00324.22	AA_permease_2;AA_permease	Amino acid permease;Amino acid permease
FPSE_00573	3.51	2.29	4.38	2.86	2.09	2.99	1.29	2.07	1.96	1.26	2.23	1.89	2.82	3	3.85	GO:0008410;GO:0004181;GO:0005739;GO:0008270;GO:0008260;GO:0046952	MF:CoA-transferase activity;MF:metallocarboxypeptidase activity;CC:mitochondrion;MF:zinc ion binding;MF:3-oxoacid CoA-transferase activity;BP:ketone body catabolic process	K01027	OXCT	map00280;map00072;map00650	Valine, leucine and isoleucine degradation;Synthesis and degradation of ketone bodies;Butanoate metabolism	COG2057	S:Function unknown	XP_009251968.1	hypothetical protein FPSE_00573 [Fusarium pseudograminearum CS3096]	sp|P55809|SCOT1_HUMAN	Succinyl-CoA:3-ketoacid coenzyme A transferase 1, mitochondrial OS=Homo sapiens OX=9606 GN=OXCT1 PE=1 SV=1	PF01144.24;PF13336.7	CoA_trans;AcetylCoA_hyd_C	Coenzyme A transferase;Acetyl-CoA hydrolase/transferase C-terminal domain
FPSE_00574	1.16	1.28	0.86	0.99	0.5	0.44	0.11	0.35	0.92	0.11	0.48	0.89	3.03	2.96	1.54	GO:0008410;GO:0004181;GO:0008270	MF:CoA-transferase activity;MF:metallocarboxypeptidase activity;MF:zinc ion binding					COG2866	S:Function unknown	XP_009251969.1	hypothetical protein FPSE_00574 [Fusarium pseudograminearum CS3096]	sp|D4B5N0|MCPAL_ARTBC	Metallocarboxypeptidase A-like protein ARB_03789 OS=Arthroderma benhamiae (strain ATCC MYA-4681 / CBS 112371) OX=663331 GN=ARB_03789 PE=3 SV=1	PF00246.25	Peptidase_M14	Zinc carboxypeptidase
FPSE_00575	0.33	0.11	0.1	0.48	0	0.1	0.1	1.03	0.1	0.59	0.61	0.49	0.94	0.88	1.01	GO:0016757	MF:transferase activity, transferring glycosyl groups					ENOG4110AXW	S:Function unknown	EYB26007.1	hypothetical protein FG05_02148 [Fusarium graminearum]	sp|Q0TVF9|ALG3_PHANO	Dol-P-Man:Man(5)GlcNAc(2)-PP-Dol alpha-1,3-mannosyltransferase OS=Phaeosphaeria nodorum (strain SN15 / ATCC MYA-4574 / FGSC 10173) OX=321614 GN=ALG3 PE=3 SV=2
FPSE_00576	0	0	0.31	0	0	0	0	0.11	0	0	0	0	0.2	0	0	GO:0006839;GO:0016021;GO:0031966	BP:mitochondrial transport;CC:integral component of membrane;CC:mitochondrial membrane	K13577	SLC25A10, DIC			ENOG410XQHU	S:Function unknown	XP_009251971.1	hypothetical protein FPSE_00576 [Fusarium pseudograminearum CS3096]	sp|Q06143|DIC1_YEAST	Mitochondrial dicarboxylate transporter OS=Saccharomyces cerevisiae (strain ATCC 204508 / S288c) OX=559292 GN=DIC1 PE=1 SV=1	PF00153.28	Mito_carr	Mitochondrial carrier protein
FPSE_00577	0.79	0.91	1.55	1.53	1.27	1.89	1.58	1.63	2.18	1.35	1.12	0.7	3.25	2.01	1.65	GO:0005634;GO:0008270;GO:0000981	CC:nucleus;MF:zinc ion binding;MF:RNA polymerase II transcription factor activity, sequence-specific DNA binding					ENOG4111YUV	S:Function unknown	XP_009251972.1	hypothetical protein FPSE_00577 [Fusarium pseudograminearum CS3096]	sp|A0A084B9Z7|SAT9_STACB	Satratoxin biosynthesis SC1 cluster transcription factor SAT9 OS=Stachybotrys chartarum (strain CBS 109288 / IBT 7711) OX=1280523 GN=SAT9 PE=4 SV=1	PF00172.19	Zn_clus	Fungal Zn(2)-Cys(6) binuclear cluster domain
FPSE_00578	0	0.18	1.25	11.69	5.02	9.11	0.05	0.05	0.27	0	0	0	6.9	3.37	2.8	GO:0022857;GO:0016021	MF:transmembrane transporter activity;CC:integral component of membrane					ENOG410ZITE	S:Function unknown	XP_009251973.1	hypothetical protein FPSE_00578 [Fusarium pseudograminearum CS3096]	sp|Q9URX1|YLX5_SCHPO	UNC93-like protein C922.05c OS=Schizosaccharomyces pombe (strain 972 / ATCC 24843) OX=284812 GN=SPAC922.05c PE=3 SV=1	PF07690.17;PF05978.17	MFS_1;UNC-93	Major Facilitator Superfamily;Ion channel regulatory protein UNC-93
FPSE_00579	0.27	0.07	0	0.2	0.18	0	0	0.19	0.19	0.49	0.15	0.06	0.29	0.54	0	GO:0005524;GO:0004672	MF:ATP binding;MF:protein kinase activity					ENOG41112RR	S:Function unknown	XP_009251974.1	hypothetical protein FPSE_00579 [Fusarium pseudograminearum CS3096]
FPSE_00580	0.23	0.06	0.2	0.17	0.11	0.21	0.05	0.11	0.05	0.1	0.06	0.37	0.35	0.53	0	GO:0016021	CC:integral component of membrane					ENOG410Y9TB	S:Function unknown	XP_009251975.1	hypothetical protein FPSE_00580 [Fusarium pseudograminearum CS3096]	sp|A0A084B9Z2|SAT4_STACB	Satratoxin biosynthesis SC1 cluster protein 4 OS=Stachybotrys chartarum (strain CBS 109288 / IBT 7711) OX=1280523 GN=SAT4 PE=3 SV=1	PF05730.12	CFEM	CFEM domain
FPSE_00581	0	0	0	0	0	0	0.22	0	0	0	0	0	0	0	0	GO:0016021	CC:integral component of membrane					ENOG4110WUY	S:Function unknown	XP_009251976.1	hypothetical protein FPSE_00581 [Fusarium pseudograminearum CS3096]
FPSE_00582	8.05	6.01	7.39	7.21	8.31	5.24	5.53	9.81	11.07	5.66	6.23	6.55	10.92	10.77	10.36							ENOG41114Q3;ENOG410YFZ7;ENOG410XPG4	S:Function unknown;S:Function unknown;S:Function unknown	XP_009251977.1	hypothetical protein FPSE_00582 [Fusarium pseudograminearum CS3096]
FPSE_00583	2.22	1.79	1.04	3.34	2.96	2.91	2.13	2.5	2.87	1.54	2.04	0.91	1.33	0.89	0.82	GO:0022857;GO:0016021	MF:transmembrane transporter activity;CC:integral component of membrane					COG0738;ENOG410YCTC	S:Function unknown;S:Function unknown	XP_009251978.1	hypothetical protein FPSE_00583 [Fusarium pseudograminearum CS3096]	sp|Q08280|BSC6_YEAST	Bypass of stop codon protein 6 OS=Saccharomyces cerevisiae (strain ATCC 204508 / S288c) OX=559292 GN=BSC6 PE=1 SV=1	PF07690.17	MFS_1	Major Facilitator Superfamily
FPSE_00584	0.91	0.45	0	0	0	0	3.15	2.52	0	4.36	0	0.38	0	0	0							COG0251	S:Function unknown	XP_009251979.1	hypothetical protein FPSE_00584 [Fusarium pseudograminearum CS3096]	sp|P39332|YJGH_ECOLI	RutC family protein YjgH OS=Escherichia coli (strain K12) OX=83333 GN=yjgH PE=1 SV=1	PF01042.22	Ribonuc_L-PSP	Endoribonuclease L-PSP
FPSE_00585	2.88	3.75	3.9	0.58	0.48	0.47	13.42	8.7	5.62	12.93	5.19	4.63	2.2	4.88	2.16	GO:0016620	MF:oxidoreductase activity, acting on the aldehyde or oxo group of donors, NAD or NADP as acceptor	K00129	E1.2.1.5	map00340;map00360;map00410;map00350;map00010	Histidine metabolism;Phenylalanine metabolism;beta-Alanine metabolism;Tyrosine metabolism;Glycolysis / Gluconeogenesis	COG1012	S:Function unknown	XP_009251980.1	hypothetical protein FPSE_00585 [Fusarium pseudograminearum CS3096]	sp|P42041|ALDH_ALTAL	Aldehyde dehydrogenase OS=Alternaria alternata OX=5599 GN=ALTA10 PE=1 SV=2	PF00171.23	Aldedh	Aldehyde dehydrogenase family
FPSE_00586	0.36	1.15	7.79	1.66	1.22	0.66	0	1.38	1.31	0.16	1.97	1.65	5.45	9.73	5.89							COG5383	S:Function unknown	XP_009251981.1	hypothetical protein FPSE_00586 [Fusarium pseudograminearum CS3096]	sp|P76097|YDCJ_ECOLI	Uncharacterized protein YdcJ OS=Escherichia coli (strain K12) OX=83333 GN=ydcJ PE=4 SV=1	PF07063.14	DUF1338	Domain of unknown function (DUF1338
FPSE_00587	0	0	0	0	0	0	0	0	0	0	0	0	0	0	0							COG0251	S:Function unknown	XP_009251982.1	hypothetical protein FPSE_00587 [Fusarium pseudograminearum CS3096]			PF01042.22	Ribonuc_L-PSP	Endoribonuclease L-PSP
FPSE_00588	9.05	5.36	22.32	47.3	40.4	30.74	13.31	26	15.89	12.14	14.26	8.51	51.95	29.11	38.07	GO:0016021;GO:0008271	CC:integral component of membrane;MF:secondary active sulfate transmembrane transporter activity	K14708	SLC26A11			COG0659	S:Function unknown	XP_009251983.1	hypothetical protein FPSE_00588 [Fusarium pseudograminearum CS3096]	sp|P23622|CYS14_NEUCR	Sulfate permease 2 OS=Neurospora crassa (strain ATCC 24698 / 74-OR23-1A / CBS 708.71 / DSM 1257 / FGSC 987) OX=367110 GN=cys-14 PE=2 SV=3	PF00916.21;PF01740.22	Sulfate_transp;STAS	Sulfate permease family;STAS domain
FPSE_00589	0	0	0	0	0	0	0	0	0	0	0	0	0	0	0									XP_009251984.1	hypothetical protein FPSE_00589 [Fusarium pseudograminearum CS3096]
FPSE_00590	0	0	0	0.39	0.64	0.32	0	0	0	0	0	0	0	0	0	GO:0008270;GO:0016491	MF:zinc ion binding;MF:oxidoreductase activity					COG1064	S:Function unknown	XP_009251985.1	hypothetical protein FPSE_00590 [Fusarium pseudograminearum CS3096]	sp|P25377|ADH7_YEAST	NADP-dependent alcohol dehydrogenase 7 OS=Saccharomyces cerevisiae (strain ATCC 204508 / S288c) OX=559292 GN=ADH7 PE=1 SV=1	PF08240.13;PF00107.27;PF02826.20	ADH_N;ADH_zinc_N;2-Hacid_dh_C	Alcohol dehydrogenase GroES-like domain;Zinc-binding dehydrogenase;D-isomer specific 2-hydroxyacid dehydrogenase, NAD binding domain
FPSE_00591	2.24	5.73	25.56	153.85	99.45	3.82	1.55	14.83	9.16	6.23	18.17	7	35.09	8.93	36.21	GO:0016021	CC:integral component of membrane					ENOG4111DDX;ENOG41126E9	S:Function unknown;S:Function unknown	XP_009251986.1	hypothetical protein FPSE_00591 [Fusarium pseudograminearum CS3096]			PF10601.10	zf-LITAF-like	LITAF-like zinc ribbon domain
FPSE_00592	0.33	0.15	0.03	0.65	0.3	0.13	1.83	0.52	0.31	0.49	0.12	0.43	0.22	0.11	0.24	GO:0016021	CC:integral component of membrane					ENOG4110W9R;ENOG4111EP3	S:Function unknown;S:Function unknown	XP_009251987.1	hypothetical protein FPSE_00592 [Fusarium pseudograminearum CS3096]	sp|A0A084B9Z2|SAT4_STACB	Satratoxin biosynthesis SC1 cluster protein 4 OS=Stachybotrys chartarum (strain CBS 109288 / IBT 7711) OX=1280523 GN=SAT4 PE=3 SV=1
FPSE_00593	1.14	0.22	1.58	0.61	0.19	0.56	0.48	1.08	1.85	0.56	0.93	0.37	2.25	0.94	1.93	GO:0005634;GO:0016021;GO:0008270;GO:0000981	CC:nucleus;CC:integral component of membrane;MF:zinc ion binding;MF:RNA polymerase II transcription factor activity, sequence-specific DNA binding					ENOG410Y9K0;ENOG410YCAF;ENOG410YE2G	S:Function unknown;S:Function unknown;S:Function unknown	XP_009251988.1	hypothetical protein FPSE_00593 [Fusarium pseudograminearum CS3096]			PF00172.19;PF11951.9	Zn_clus;Fungal_trans_2	Fungal Zn(2)-Cys(6) binuclear cluster domain;Fungal specific transcription factor domain
FPSE_00594	0.17	0.46	1.42	0.33	0.15	0.1	0.1	0.21	1.04	0.25	0.5	1.25	0.48	1.34	1.03	GO:0008483;GO:0030170	MF:transaminase activity;MF:pyridoxal phosphate binding					COG0161	S:Function unknown	XP_009251989.1	hypothetical protein FPSE_00594 [Fusarium pseudograminearum CS3096]	sp|A0A098DDI1|FUSA3_GIBZE	Aminotransferase FGSG_17085 OS=Gibberella zeae (strain PH-1 / ATCC MYA-4620 / FGSC 9075 / NRRL 31084) OX=229533 GN=FGRAMPH1_01T09365 PE=3 SV=1	PF00202.22;PF00155.22	Aminotran_3;Aminotran_1_2	Aminotransferase class-III;Aminotransferase class I and II
FPSE_00595	4.14	5.34	5.43	0.25	0.22	0.13	2.47	3.62	7.41	2.54	3.2	4	1.69	5.03	0.86	GO:0004181;GO:0005975;GO:0008270;GO:0004553	MF:metallocarboxypeptidase activity;BP:carbohydrate metabolic process;MF:zinc ion binding;MF:hydrolase activity, hydrolyzing O-glycosyl compounds					ENOG410ZR46	O:Posttranslational modification, protein turnover, chaperones	XP_009251990.1	hypothetical protein FPSE_00595 [Fusarium pseudograminearum CS3096]	sp|B8XGR2|MCPB_TRIEQ	Carboxypeptidase 2 OS=Trichophyton equinum OX=63418 GN=MCPB PE=3 SV=1	PF00246.25	Peptidase_M14	Zinc carboxypeptidase
FPSE_00596	2.69	1.72	2.43	22.48	9.88	10.44	0.54	1.7	1.74	0.96	2.02	1.92	3.6	2.4	2.87	GO:0004181;GO:0016846;GO:0005975;GO:0008270;GO:0004553	MF:metallocarboxypeptidase activity;MF:carbon-sulfur lyase activity;BP:carbohydrate metabolic process;MF:zinc ion binding;MF:hydrolase activity, hydrolyzing O-glycosyl compounds					ENOG4110WT5;ENOG41120QY;ENOG410ZKYT	U:Intracellular trafficking, secretion, and vesicular transport;S:Function unknown;S:Function unknown	XP_009251991.1	hypothetical protein FPSE_00596 [Fusarium pseudograminearum CS3096]			PF00704.29;PF04828.15	Glyco_hydro_18;GFA	Glycosyl hydrolases family 18;Glutathione-dependent formaldehyde-activating enzyme
FPSE_00597	0	0.82	0	0	0.38	0	1.08	0	0.37	0	0	0	0.67	0	0							ENOG4110WSF;COG0596;ENOG4110WFD	S:Function unknown;S:Function unknown;S:Function unknown	XP_009251992.1	hypothetical protein FPSE_00597 [Fusarium pseudograminearum CS3096]			PF12697.8	Abhydrolase_6	Alpha/beta hydrolase family
FPSE_00598	16.1	12.95	5.46	17.26	10.85	6.25	26.01	24.08	20.57	16.69	13.89	13.36	10.75	10.81	8.6							ENOG4111W61	S:Function unknown	XP_009251993.1	hypothetical protein FPSE_00598 [Fusarium pseudograminearum CS3096]	sp|B5VL27|CIS3_YEAS6	Cell wall mannoprotein CIS3 OS=Saccharomyces cerevisiae (strain AWRI1631) OX=545124 GN=CIS3 PE=3 SV=1	PF00399.20	PIR	Yeast PIR protein repeat
FPSE_00599	0.07	0.12	0.24	0.3	0.14	0.13	0.03	0.3	0.21	0.1	0.58	0.46	0.44	0.36	0.12			K21440;K19626	ANKRD50;INVS			ENOG410YIPC;COG0666	S:Function unknown;S:Function unknown	XP_009251994.1	hypothetical protein FPSE_00599 [Fusarium pseudograminearum CS3096]	sp|Q96JX3|SRAC1_HUMAN	Protein SERAC1 OS=Homo sapiens OX=9606 GN=SERAC1 PE=1 SV=1	PF12796.8;PF13637.7;PF13857.7;PF00023.31;PF13191.7;PF13401.7;PF05729.13	Ank_2;Ank_4;Ank_5;Ank;AAA_16;AAA_22;NACHT	Ankyrin repeats (3 copies;Ankyrin repeats (many copies;Ankyrin repeats (many copies;Ankyrin repeat;AAA ATPase domain;AAA domain;NACHT domain
FPSE_00600	0	0	0	0.12	0	0	0	0	0	0	0	0	0	0	0	GO:0016021;GO:0071949;GO:0016491	CC:integral component of membrane;MF:FAD binding;MF:oxidoreductase activity					ENOG410YXA5	S:Function unknown	XP_009251995.1	hypothetical protein FPSE_00600 [Fusarium pseudograminearum CS3096]
FPSE_00601	3.05	4.44	8.82	4.25	4.15	3.57	1.32	2.45	1.83	1.86	1.95	2.16	5.76	5.65	5.13	GO:0004497;GO:0071949;GO:0016491	MF:monooxygenase activity;MF:FAD binding;MF:oxidoreductase activity					COG0277	S:Function unknown	XP_009251996.1	hypothetical protein FPSE_00601 [Fusarium pseudograminearum CS3096]	sp|G3Y424|YANF_ASPNA	FAD-dependent monooxygenase yanF OS=Aspergillus niger (strain ATCC 1015 / CBS 113.46 / FGSC A1144 / LSHB Ac4 / NCTC 3858a / NRRL 328 / USDA 3528.7) OX=380704 GN=yanF PE=1 SV=1	PF01565.24	FAD_binding_4	FAD binding domain
FPSE_00602	0	0.28	0	0.58	0.12	0	0	0	0	0	0	0	0.34	0	1.11									XP_009251997.1	hypothetical protein FPSE_00602 [Fusarium pseudograminearum CS3096]
FPSE_00603	0	0	0	0	0	0	0	0	0	0	0	0	0	0	0	GO:0016021	CC:integral component of membrane					ENOG4110WZ1	S:Function unknown	XP_009251998.1	hypothetical protein FPSE_00603 [Fusarium pseudograminearum CS3096]
FPSE_00604	0	0	0	0	0	0	0	0	0	0	0	0	0	0	0							ENOG41115P1	S:Function unknown	XP_009251999.1	hypothetical protein FPSE_00604 [Fusarium pseudograminearum CS3096]
FPSE_00605	0	0	0	0.07	0.37	0.04	0	0	0.04	0	0	0	0.04	0	0.13	GO:0046872	MF:metal ion binding					ENOG4112A4U	S:Function unknown	XP_009252000.1	hypothetical protein FPSE_00605 [Fusarium pseudograminearum CS3096]	sp|E1C5V0|SMYD2_CHICK	N-lysine methyltransferase SMYD2 OS=Gallus gallus OX=9031 GN=SMYD2 PE=3 SV=1	PF14737.7;PF01753.19	DUF4470;zf-MYND	Domain of unknown function (DUF4470;MYND finger
FPSE_00606	0	0	0.06	0.09	0.11	0.06	0.03	0.06	0.06	0	0.04	0	0.11	0.09	0.09	GO:0004497;GO:0071949	MF:monooxygenase activity;MF:FAD binding					ENOG4111A73;ENOG410YF00	S:Function unknown;S:Function unknown	XP_009252001.1	hypothetical protein FPSE_00606 [Fusarium pseudograminearum CS3096]			PF06985.12	HET	Heterokaryon incompatibility protein (HET
FPSE_00607	0	0	0	0.2	0	0	0	0	0	0	0	0	0	0	0.27							ENOG410Z1SS	S:Function unknown	XP_009252002.1	hypothetical protein FPSE_00607 [Fusarium pseudograminearum CS3096]			PF05730.12	CFEM	CFEM domain
FPSE_00608	0	0	0	0	0	0	0	0	0	0	0	0	0	0	0	GO:0016021;GO:0046872;GO:0020037;GO:0016491	CC:integral component of membrane;MF:metal ion binding;MF:heme binding;MF:oxidoreductase activity					COG0401	S:Function unknown	XP_009252003.1	hypothetical protein FPSE_00608 [Fusarium pseudograminearum CS3096]	sp|Q4HXT6|PMP3_GIBZE	Plasma membrane proteolipid 3 OS=Gibberella zeae (strain PH-1 / ATCC MYA-4620 / FGSC 9075 / NRRL 31084) OX=229533 GN=PMP3 PE=3 SV=2	PF01679.18	Pmp3	Proteolipid membrane potential modulator
FPSE_00609	0	0	0	0	0	0	0	0	0	0	0	0	0	0	0.09							ENOG410XR12	S:Function unknown	XP_009252004.1	hypothetical protein FPSE_00609 [Fusarium pseudograminearum CS3096]
FPSE_00610	0	0.05	0.04	0	0	0	0	0	0	0	0	0	0	0	0	GO:0016021	CC:integral component of membrane					ENOG41125JF	S:Function unknown	XP_009252005.1	hypothetical protein FPSE_00610 [Fusarium pseudograminearum CS3096]
FPSE_00611	0.18	0	0	0	0	0	0	0.06	0.06	0	0	0	0	0	0	GO:0005634;GO:0008270;GO:0000981	CC:nucleus;MF:zinc ion binding;MF:RNA polymerase II transcription factor activity, sequence-specific DNA binding					ENOG4110X9A;ENOG4110XF5;COG0500	S:Function unknown;S:Function unknown;Q:Secondary metabolites biosynthesis, transport and catabolism	XP_009252006.1	hypothetical protein FPSE_00611 [Fusarium pseudograminearum CS3096]			PF11951.9	Fungal_trans_2	Fungal specific transcription factor domain
FPSE_00612	0	0	0	0	0	0	0	0	0	0	0	0	0	0	0									XP_009252007.1	hypothetical protein FPSE_00612 [Fusarium pseudograminearum CS3096]
FPSE_00613	0	0	0	0	0	0	0	0	0	0	0	0	0	0	0							ENOG410Z96C;ENOG410YN44	S:Function unknown;S:Function unknown	XP_009252008.1	hypothetical protein FPSE_00613 [Fusarium pseudograminearum CS3096]
FPSE_00614	0.59	0	1.58	0.8	0	0	0	0.27	0	0.26	0.64	0.25	0.97	1.71	1.05							ENOG4110DDB;ENOG4111SCN	S:Function unknown;S:Function unknown	XP_009252009.1	hypothetical protein FPSE_00614 [Fusarium pseudograminearum CS3096]			PF15891.6	Nuc_deoxyri_tr2	Nucleoside 2-deoxyribosyltransferase like
FPSE_00615	0.96	1.39	1.91	0.66	0.6	0.38	1.56	2.39	1.8	1.63	2.09	2.23	1.99	1.57	1.68							ENOG410Z96C;ENOG410YN44	S:Function unknown;S:Function unknown	XP_009252010.1	hypothetical protein FPSE_00615 [Fusarium pseudograminearum CS3096]
FPSE_00616	15.28	15.39	10.78	2.84	3.68	2.17	13.71	25.77	37.7	11.75	19.27	17.78	8.87	15.42	6.33	GO:0016021	CC:integral component of membrane					ENOG410YEUS	S:Function unknown	XP_009252011.1	hypothetical protein FPSE_00616 [Fusarium pseudograminearum CS3096]			PF12796.8;PF13857.7;PF13637.7;PF13606.7;PF00023.31	Ank_2;Ank_5;Ank_4;Ank_3;Ank	Ankyrin repeats (3 copies;Ankyrin repeats (many copies;Ankyrin repeats (many copies;Ankyrin repeat;Ankyrin repeat
FPSE_00617	11.76	16.16	15.54	14.43	11.64	8.7	11.09	13.7	16.71	14.35	11.02	17.79	17.04	16.19	11.44							ENOG4110WEH	S:Function unknown	XP_009252012.1	hypothetical protein FPSE_00617 [Fusarium pseudograminearum CS3096]
FPSE_00618	1.8	1.77	2.08	7.11	7.3	10.37	2.94	2.11	3.17	1.15	1.54	0.57	0.83	2.24	2.36	GO:0016021	CC:integral component of membrane					ENOG4112CP0	S:Function unknown	XP_009252013.1	hypothetical protein FPSE_00618 [Fusarium pseudograminearum CS3096]	sp|O74505|YJD2_SCHPO	Uncharacterized protein C594.02c OS=Schizosaccharomyces pombe (strain 972 / ATCC 24843) OX=284812 GN=SPCC594.02c PE=1 SV=1	PF10445.10	DUF2456	Protein of unknown function (DUF2456
FPSE_00619	4.14	1.51	3.46	1.99	2.48	3.12	2.9	3.53	2.46	3.52	2.94	1.53	3.6	2.73	3.31							ENOG410YBW9;ENOG4111EC2	S:Function unknown;G:Carbohydrate transport and metabolism	XP_009252014.1	hypothetical protein FPSE_00619 [Fusarium pseudograminearum CS3096]	sp|O14405|GUN4_HYPJE	Endoglucanase-4 OS=Hypocrea jecorina OX=51453 GN=cel61a PE=1 SV=1	PF03443.15	Glyco_hydro_61	Glycosyl hydrolase family 61
FPSE_00620	4.48	4	15.5	5.41	4.31	3.24	0.61	2.69	4.8	1.88	5.99	2.94	16.53	12.08	9.94	GO:0016787	MF:hydrolase activity	K01061	E3.1.1.45			COG0412	S:Function unknown	XP_009252015.1	hypothetical protein FPSE_00620 [Fusarium pseudograminearum CS3096]	sp|Q07505|DLHH_YEAST	Putative carboxymethylenebutenolidase OS=Saccharomyces cerevisiae (strain ATCC 204508 / S288c) OX=559292 GN=YDL086W PE=1 SV=1	PF01738.19	DLH	Dienelactone hydrolase family
FPSE_00621	34.96	18.91	32.8	18.67	25.36	30.32	10.04	23.91	25.16	15.85	17.14	17.06	27.75	22.95	22.66	GO:0016021;GO:0005789;GO:0005509;GO:0055085	CC:integral component of membrane;CC:endoplasmic reticulum membrane;MF:calcium ion binding;BP:transmembrane transport	K22048	MSL4S			COG0668	S:Function unknown	XP_009252016.1	hypothetical protein FPSE_00621 [Fusarium pseudograminearum CS3096]	sp|O14050|MSY2_SCHPO	Mechanosensitive ion channel protein Msy2 OS=Schizosaccharomyces pombe (strain 972 / ATCC 24843) OX=284812 GN=msy2 PE=1 SV=1	PF00924.19	MS_channel	Mechanosensitive ion channel
FPSE_00622	2.79	1.83	1.19	0.97	0.65	0.68	4.75	4.15	3.31	2.65	1.86	3.31	1.87	1.76	1.96	GO:0022857;GO:0016021	MF:transmembrane transporter activity;CC:integral component of membrane					ENOG410XNQK	S:Function unknown	XP_009252017.1	hypothetical protein FPSE_00622 [Fusarium pseudograminearum CS3096]	sp|P54723|YFIG_BACSU	Putative metabolite transport protein YfiG OS=Bacillus subtilis (strain 168) OX=224308 GN=yfiG PE=3 SV=1	PF00083.25	Sugar_tr	Sugar (and other) transporter
FPSE_00623	6.58	4.2	2.74	5.51	5.92	5.21	8	14.99	11.01	10.47	8.79	9.33	3.52	2	4.41							ENOG410ZJF2	S:Function unknown	XP_009252018.1	hypothetical protein FPSE_00623 [Fusarium pseudograminearum CS3096]	sp|Q9USY4|ABP2_SCHPO	ARS-binding protein 2 OS=Schizosaccharomyces pombe (strain 972 / ATCC 24843) OX=284812 GN=abp2 PE=1 SV=1	PF09441.11	Abp2	ARS binding protein 2
FPSE_00624	65.64	109.73	68.98	412.71	164.8	321.56	392.1	314.37	301.55	558.39	624.84	393.92	260.65	128.87	207.81							ENOG4110YRH	S:Function unknown	XP_009252019.1	hypothetical protein FPSE_00624 [Fusarium pseudograminearum CS3096]	sp|B8N0E7|ASAB_ASPFN	Hydroxylase/desaturase asaB OS=Aspergillus flavus (strain ATCC 200026 / FGSC A1120 / NRRL 3357 / JCM 12722 / SRRC 167) OX=332952 GN=asaB PE=2 SV=1
FPSE_00625	75.01	55.31	33.19	20.95	29.06	35.04	51.87	61.51	40.19	58	22	35.88	25.02	31.18	23.83							ENOG41128PV	S:Function unknown	XP_009252020.1	hypothetical protein FPSE_00625 [Fusarium pseudograminearum CS3096]			PF08598.12	Sds3	Sds3-like
FPSE_00626	4.99	2.66	1.46	3.29	3.21	4.03	3.53	2.33	0.7	1.96	0.92	1.28	2.34	0.83	1.46							ENOG4111YX0	S:Function unknown	XP_009252021.1	hypothetical protein FPSE_00626 [Fusarium pseudograminearum CS3096]
FPSE_00627	2.44	1.78	5.22	2.65	2.68	5.24	0.34	1.5	1.93	0.33	1.77	1.74	5.77	3.54	3.27	GO:0030170	MF:pyridoxal phosphate binding	K06997	yggS, PROSC			COG0325	S:Function unknown	XP_009252022.1	hypothetical protein FPSE_00627 [Fusarium pseudograminearum CS3096]	sp|Q9P6Q1|PLPHP_SCHPO	Pyridoxal phosphate homeostasis protein OS=Schizosaccharomyces pombe (strain 972 / ATCC 24843) OX=284812 GN=SPAC644.09 PE=3 SV=1	PF01168.21	Ala_racemase_N	Alanine racemase, N-terminal domain
FPSE_00628	25.3	15.97	22.33	18.43	26.63	20.7	8.82	20.21	20.29	8.55	10.6	9.64	22.5	26.45	28.01	GO:0030122;GO:0006886;GO:0072583;GO:0035615	CC:AP-2 adaptor complex;BP:intracellular protein transport;BP:clathrin-dependent endocytosis;MF:clathrin adaptor activity	K11824	AP2A	map04144	Endocytosis	ENOG410XNQE	U:Intracellular trafficking, secretion, and vesicular transport	XP_009252023.1	hypothetical protein FPSE_00628 [Fusarium pseudograminearum CS3096]	sp|Q0VCK5|AP2A2_BOVIN	AP-2 complex subunit alpha-2 OS=Bos taurus OX=9913 GN=AP2A2 PE=1 SV=1	PF01602.21;PF02296.17;PF02883.21	Adaptin_N;Alpha_adaptin_C;Alpha_adaptinC2	Adaptin N terminal region;Alpha adaptin AP2, C-terminal domain;Adaptin C-terminal domain
FPSE_00629	1.26	1.08	1.97	1.39	1.45	1.42	0.88	1.87	1.78	0.86	1.15	0.29	4.33	2.87	2.72	GO:0008168;GO:0032259	MF:methyltransferase activity;BP:methylation	K18162	NDUFAF5			COG0500	A:RNA processing and modification	XP_009252024.1	hypothetical protein FPSE_00629 [Fusarium pseudograminearum CS3096]	sp|A3KP37|NDUF5_DANRE	Arginine-hydroxylase NDUFAF5, mitochondrial OS=Danio rerio OX=7955 GN=ndufaf5 PE=2 SV=1	PF08241.13;PF13489.7;PF08242.13;PF13649.7;PF13847.7	Methyltransf_11;Methyltransf_23;Methyltransf_12;Methyltransf_25;Methyltransf_31	Methyltransferase domain;Methyltransferase domain;Methyltransferase domain;Methyltransferase domain;Methyltransferase domain
FPSE_00630	13.58	9.76	26.98	12.11	12.59	15.81	2.53	8.04	16.65	4.66	11.92	12.41	32.45	26.34	21.39	GO:0005885;GO:0034314	CC:Arp2/3 protein complex;BP:Arp2/3 complex-mediated actin nucleation	K05754	ARPC5	map04144	Endocytosis	ENOG4111FGV	A:RNA processing and modification	XP_009252025.1	hypothetical protein FPSE_00630 [Fusarium pseudograminearum CS3096]	sp|Q641B9|APC5C_XENLA	Actin-related protein 2/3 complex subunit 5-C OS=Xenopus laevis OX=8355 GN=arpc5-c PE=2 SV=1	PF04699.15	P16-Arc	ARP2/3 complex 16 kDa subunit (p16-Arc
FPSE_00631	0.84	0.4	0.82	1	0.58	0.76	0.35	1.35	0.4	0.61	0.33	0.46	1.55	0.98	0.91	GO:1904668;GO:0010997;GO:0097027;GO:0051301	BP:positive regulation of ubiquitin protein ligase activity;MF:anaphase-promoting complex binding;MF:ubiquitin-protein transferase activator activity;BP:cell division	K03363	CDC20	map04111;map04113;map04120	Cell cycle - yeast;Meiosis - yeast;Ubiquitin mediated proteolysis	ENOG410XQ8I	D:Cell cycle control, cell division, chromosome partitioning	XP_009252026.1	hypothetical protein FPSE_00631 [Fusarium pseudograminearum CS3096]	sp|P78972|SLP1_SCHPO	WD repeat-containing protein slp1 OS=Schizosaccharomyces pombe (strain 972 / ATCC 24843) OX=284812 GN=slp1 PE=1 SV=1	PF12894.8;PF00400.33;PF16529.6;PF08662.12	ANAPC4_WD40;WD40;Ge1_WD40;eIF2A	Anaphase-promoting complex subunit 4 WD40 domain;WD domain, G-beta repeat;WD40 region of Ge1, enhancer of mRNA-decapping protein;Eukaryotic translation initiation factor eIF2A
FPSE_00632	13.92	12.14	9.9	6.84	6.73	6.41	7.91	12.22	10.72	7.57	7.11	9.45	10.35	10.34	9.7							ENOG410Y5WM	D:Cell cycle control, cell division, chromosome partitioning	XP_009252027.1	hypothetical protein FPSE_00632 [Fusarium pseudograminearum CS3096]	sp|Q8RWD9|ACBP5_ARATH	Acyl-CoA-binding domain-containing protein 5 OS=Arabidopsis thaliana OX=3702 GN=ACBP5 PE=1 SV=1	PF13418.7;PF13854.7;PF13964.7;PF01344.26;PF13415.7;PF07646.16;PF00651.32	Kelch_4;Kelch_5;Kelch_6;Kelch_1;Kelch_3;Kelch_2;BTB	Galactose oxidase, central domain;Kelch motif;Kelch motif;Kelch motif;Galactose oxidase, central domain;Kelch motif;BTB/POZ domain
FPSE_00633	52.84	81.48	65.99	73.1	62.58	43.81	68.09	168.88	198.64	86.85	120.92	101.72	268.92	311.5	145.25	GO:0003676	MF:nucleic acid binding	K19487	SFP1			COG5189	S:Function unknown	XP_009252028.1	hypothetical protein FPSE_00633 [Fusarium pseudograminearum CS3096]	sp|P32432|SFP1_YEAST	Transcription factor SFP1 OS=Saccharomyces cerevisiae (strain ATCC 204508 / S288c) OX=559292 GN=SFP1 PE=1 SV=1	PF17017.6	zf-C2H2_aberr	Aberrant zinc-finger
FPSE_00634	0	0	0	0	0	0	0	0	0	0	0	0	0	0	0									XP_009252029.1	hypothetical protein FPSE_00634 [Fusarium pseudograminearum CS3096]
FPSE_00635	6838.57	6944.4	4842.15	3812.71	4061.36	5247.99	6386.2	7409.06	7474.03	5753.13	5367.53	5640.71	4654.48	5619.41	3562.9	GO:0016021	CC:integral component of membrane					ENOG4111JVA	S:Function unknown	XP_009252030.1	hypothetical protein FPSE_00635 [Fusarium pseudograminearum CS3096]	sp|Q9P3B2|RCF2_SCHPO	Respiratory supercomplex factor 2 homolog C1565.01 OS=Schizosaccharomyces pombe (strain 972 / ATCC 24843) OX=284812 GN=rcf2 PE=3 SV=1	PF04588.14	HIG_1_N	Hypoxia induced protein conserved region
FPSE_00636	31.72	22.11	17.39	8.8	9	9.9	15.39	17.76	13.72	14.13	8.78	10.31	12.09	11.55	9							ENOG410YK5Z	S:Function unknown	XP_009252031.1	hypothetical protein FPSE_00636 [Fusarium pseudograminearum CS3096]	sp|Q9Y5Z7|HCFC2_HUMAN	Host cell factor 2 OS=Homo sapiens OX=9606 GN=HCFC2 PE=1 SV=1	PF01344.26;PF13415.7;PF13418.7;PF13854.7;PF13964.7;PF07646.16	Kelch_1;Kelch_3;Kelch_4;Kelch_5;Kelch_6;Kelch_2	Kelch motif;Galactose oxidase, central domain;Galactose oxidase, central domain;Kelch motif;Kelch motif;Kelch motif
FPSE_00637	4.57	2.56	2.31	2.53	3.46	2.5	2.88	4.03	3.17	2.86	2.3	2.53	1.46	1.47	2.45	GO:0017150;GO:0046872;GO:0050660;GO:0102265	MF:tRNA dihydrouridine synthase activity;MF:metal ion binding;MF:flavin adenine dinucleotide binding;MF:tRNA-dihydrouridine47 synthase activity	K05544	DUS3			COG0042	J:Translation, ribosomal structure and biogenesis	XP_009252032.1	hypothetical protein FPSE_00637 [Fusarium pseudograminearum CS3096]	sp|Q2HDP2|DUS3_CHAGB	tRNA-dihydrouridine(47) synthase [NAD(P)(+)] OS=Chaetomium globosum (strain ATCC 6205 / CBS 148.51 / DSM 1962 / NBRC 6347 / NRRL 1970) OX=306901 GN=DUS3 PE=3 SV=2	PF01207.18;PF18044.2	Dus;zf-CCCH_4	Dihydrouridine synthase (Dus;CCCH-type zinc finger
FPSE_00638	24.95	22.9	23.63	11.68	13.14	11.8	22.43	26.05	25.95	15.36	19.25	19.36	29.73	28.41	30.55	GO:0016021;GO:0005777;GO:0016560	CC:integral component of membrane;CC:peroxisome;BP:protein import into peroxisome matrix, docking	K13344	PEX13	map04146	Peroxisome	ENOG410XRU7	U:Intracellular trafficking, secretion, and vesicular transport	XP_009252033.1	hypothetical protein FPSE_00638 [Fusarium pseudograminearum CS3096]	sp|P80667|PEX13_YEAST	Peroxisomal membrane protein PAS20 OS=Saccharomyces cerevisiae (strain ATCC 204508 / S288c) OX=559292 GN=PEX13 PE=1 SV=1	PF04088.14;PF07653.18;PF00018.29;PF14604.7	Peroxin-13_N;SH3_2;SH3_1;SH3_9	Peroxin 13, N-terminal region;Variant SH3 domain;SH3 domain;Variant SH3 domain
FPSE_00639	2.77	1.19	2.82	2.32	3.45	3.35	0.29	2.11	2.07	0.87	1.04	0.97	2.71	2.71	3.76			K10751	CHAF1B			ENOG410XPU4	S:Function unknown	XP_009252034.1	hypothetical protein FPSE_00639 [Fusarium pseudograminearum CS3096]	sp|O13985|YEG3_SCHPO	Uncharacterized WD repeat-containing protein C26H5.03 OS=Schizosaccharomyces pombe (strain 972 / ATCC 24843) OX=284812 GN=SPAC26H5.03 PE=1 SV=2	PF00400.33;PF12894.8;PF08662.12	WD40;ANAPC4_WD40;eIF2A	WD domain, G-beta repeat;Anaphase-promoting complex subunit 4 WD40 domain;Eukaryotic translation initiation factor eIF2A
FPSE_00640	1.09	0.9	1.12	0.59	0.52	0.81	0.95	1.76	1.3	1.09	0.89	1.36	1.03	1.23	0.98	GO:0042626;GO:0016021;GO:0016887;GO:0005524	MF:ATPase activity, coupled to transmembrane movement of substances;CC:integral component of membrane;MF:ATPase activity;MF:ATP binding					COG1132	S:Function unknown	XP_009252035.1	hypothetical protein FPSE_00640 [Fusarium pseudograminearum CS3096]	sp|Q6FWS5|YBT1_CANGA	Pleiotropic ABC efflux transporter of multiple drugs YBT1 OS=Candida glabrata (strain ATCC 2001 / CBS 138 / JCM 3761 / NBRC 0622 / NRRL Y-65) OX=284593 GN=YBT1 PE=2 SV=1	PF00005.28;PF00664.24;PF02463.20	ABC_tran;ABC_membrane;SMC_N	ABC transporter;ABC transporter transmembrane region;RecF/RecN/SMC N terminal domain
FPSE_00641	5.38	4.71	4.7	4.5	4.94	6.24	4.07	4.72	3.94	2.56	2.96	3.79	10.76	5.7	7							ENOG4111R65	S:Function unknown	XP_009252036.1	hypothetical protein FPSE_00641 [Fusarium pseudograminearum CS3096]
FPSE_00642	264.25	147.88	57.04	38.47	29.14	38.07	142	168.28	119.66	118.36	62.31	87.17	64.93	49.05	65.76	GO:0003735;GO:0006412;GO:0005840	MF:structural constituent of ribosome;BP:translation;CC:ribosome	K02949	RP-S11e, RPS11	map03010	Ribosome	COG0186	J:Translation, ribosomal structure and biogenesis	XP_009252037.1	hypothetical protein FPSE_00642 [Fusarium pseudograminearum CS3096]	sp|P0CX47|RS11A_YEAST	40S ribosomal protein S11-A OS=Saccharomyces cerevisiae (strain ATCC 204508 / S288c) OX=559292 GN=RPS11A PE=1 SV=1	PF16205.6;PF00366.21	Ribosomal_S17_N;Ribosomal_S17	Ribosomal_S17 N-terminal;Ribosomal protein S17
FPSE_00643	0.26	0.08	0.26	0.05	0.14	0.2	0.13	0.29	0.47	0.14	0.23	0.18	0.29	0.35	0.31			K11563	SPC7, SPC105			ENOG4110U0A	S:Function unknown	XP_009252038.1	hypothetical protein FPSE_00643 [Fusarium pseudograminearum CS3096]	sp|O59757|SPC7_SCHPO	Kinetochore protein spc7 OS=Schizosaccharomyces pombe (strain 972 / ATCC 24843) OX=284812 GN=spc7 PE=1 SV=1	PF15402.7;PF08317.12;PF15577.7	Spc7_N;Spc7;Spc7_C2	N-terminus of kinetochore NMS complex subunit Spc7;Spc7 kinetochore protein;Spc7_C2
FPSE_00644	0.05	0	0.04	0.09	0.07	0.09	0.02	0.05	0.05	0	0.03	0.05	0.02	0	0.05	GO:0016021	CC:integral component of membrane					ENOG4110XVA	S:Function unknown	XP_009252039.1	hypothetical protein FPSE_00644 [Fusarium pseudograminearum CS3096]
FPSE_00645	8.13	4.5	4.05	7.95	9.65	7.82	3.6	4.33	2.61	2.41	2.99	3.47	4.8	3.86	8.22	GO:0015031;GO:0034045;GO:0006914;GO:0005774	BP:protein transport;CC:pre-autophagosomal structure membrane;BP:autophagy;CC:vacuolar membrane					ENOG4111HD9	S:Function unknown	XP_009252040.1	hypothetical protein FPSE_00645 [Fusarium pseudograminearum CS3096]	sp|I1RAY1|ATG14_GIBZE	Autophagy-related protein 14 OS=Gibberella zeae (strain PH-1 / ATCC MYA-4620 / FGSC 9075 / NRRL 31084) OX=229533 GN=ATG14 PE=3 SV=1	PF10186.10	Atg14	Vacuolar sorting 38 and autophagy-related subunit 14
FPSE_00646	1.22	2.15	2.75	1.25	0.56	0.27	2.17	3.41	1.94	0.54	2.33	1.3	2.26	2.37	0							ENOG410ZBIA	S:Function unknown	XP_009252041.1	hypothetical protein FPSE_00646 [Fusarium pseudograminearum CS3096]
FPSE_00647	8.52	8.67	8.53	5.74	4.89	5.13	5.24	12.52	10.91	6.27	3.2	8.2	6.3	9.31	6.59							ENOG410ZBIA	S:Function unknown	XP_009252042.1	hypothetical protein FPSE_00647 [Fusarium pseudograminearum CS3096]			PF12720.8	DUF3807	Protein of unknown function (DUF3807
FPSE_00648	39.91	33.09	44.17	15.01	14.98	12.03	18.11	26.77	29.04	17.61	21.24	20.87	34.33	38.27	33.49	GO:0004674;GO:0005524	MF:protein serine/threonine kinase activity;MF:ATP binding	K03097	CSNK2A	map03008;map04139	Ribosome biogenesis in eukaryotes;Mitophagy - yeast	ENOG410XNPP	T:Signal transduction mechanisms	XP_009252043.1	hypothetical protein FPSE_00648 [Fusarium pseudograminearum CS3096]	sp|Q8TG13|CSK2A_NEUCR	Casein kinase II subunit alpha OS=Neurospora crassa (strain ATCC 24698 / 74-OR23-1A / CBS 708.71 / DSM 1257 / FGSC 987) OX=367110 GN=cka PE=2 SV=1	PF00069.26;PF07714.18;PF01636.24;PF17667.2	Pkinase;PK_Tyr_Ser-Thr;APH;Pkinase_fungal	Protein kinase domain;Protein tyrosine and serine/threonine kinase;Phosphotransferase enzyme family;Fungal protein kinase
FPSE_00649	0.11	0.07	0.12	0.12	0.17	0.19	0.06	0.13	0.04	0.04	0.1	0.06	0.1	0.05	0.26	GO:0046982;GO:0042393;GO:0005634;GO:0003677	MF:protein heterodimerization activity;MF:histone binding;CC:nucleus;MF:DNA binding					ENOG410YPW7;ENOG410YWMD	S:Function unknown;S:Function unknown	XP_009252044.1	hypothetical protein FPSE_00649 [Fusarium pseudograminearum CS3096]			PF10384.10	Scm3	Centromere protein Scm3
FPSE_00650	7.2	6.42	6.35	3.05	4.12	2.8	1.99	3.65	4.98	1.65	2.46	3.26	5.05	3.89	7.15	GO:0015031;GO:0034045;GO:0006914;GO:0005774;GO:0010008	BP:protein transport;CC:pre-autophagosomal structure membrane;BP:autophagy;CC:vacuolar membrane;CC:endosome membrane	K08334	BECN, VPS30, ATG6	map04136;map04138	Autophagy - other;Autophagy - yeast	ENOG410XQ85	S:Function unknown	XP_009252045.1	hypothetical protein FPSE_00650 [Fusarium pseudograminearum CS3096]	sp|I1S4N7|BECN1_GIBZE	Vacuolar protein sorting-associated protein 30 OS=Gibberella zeae (strain PH-1 / ATCC MYA-4620 / FGSC 9075 / NRRL 31084) OX=229533 GN=VPS30 PE=3 SV=1	PF04111.13;PF17675.2	APG6;APG6_N	Apg6 BARA domain;Apg6 coiled-coil region
FPSE_00651	0.1	0	0.17	0	0.09	0	0	0	0	0	0	0	0	0	0.09	GO:0006914;GO:0046872	BP:autophagy;MF:metal ion binding					ENOG4110WGR;ENOG4112CRU;ENOG410XQ85	S:Function unknown;S:Function unknown;S:Function unknown	XP_009252046.1	hypothetical protein FPSE_00651 [Fusarium pseudograminearum CS3096]			PF01753.19	zf-MYND	MYND finger
FPSE_00652	11.01	9.44	4.16	2.15	1.94	2.53	12.47	25.82	21.07	26.49	28.84	35.78	4.51	4.49	4.24	GO:0005524	MF:ATP binding					ENOG4110SBZ	O:Posttranslational modification, protein turnover, chaperones	XP_009252047.1	hypothetical protein FPSE_00652 [Fusarium pseudograminearum CS3096]	sp|Q5T9A4|ATD3B_HUMAN	ATPase family AAA domain-containing protein 3B OS=Homo sapiens OX=9606 GN=ATAD3B PE=1 SV=1	PF00004.30	AAA	ATPase family associated with various cellular activities (AAA
FPSE_00653	0	0	0	0	0	0	0	0	0	0	0	0	0	0	0									XP_009252048.1	hypothetical protein FPSE_00653 [Fusarium pseudograminearum CS3096]
FPSE_00654	25.3	9.52	145.05	100.13	147.9	286.09	0	97.89	76.96	8.47	119.11	78.57	157.95	80.12	162.39							ENOG410ZC49	S:Function unknown	XP_009252049.1	hypothetical protein FPSE_00654 [Fusarium pseudograminearum CS3096]
FPSE_00655	7.3	4.42	2.51	2.41	4.48	5.28	4.18	6.9	6.2	2.54	3.19	3.87	2.81	2.46	4.12			K17560	URI1			ENOG4111T6J	S:Function unknown	XP_009252050.1	hypothetical protein FPSE_00655 [Fusarium pseudograminearum CS3096]			PF13758.7;PF12927.8	Prefoldin_3;DUF3835	Prefoldin subunit;Domain of unknown function (DUF3835
FPSE_00656	0.87	0.83	1.13	0.76	0.44	0.14	1.55	0.9	0.37	1.22	1.34	1.22	0.55	1.52	0.67	GO:0016846;GO:0004326;GO:0005524	MF:carbon-sulfur lyase activity;MF:tetrahydrofolylpolyglutamate synthase activity;MF:ATP binding					ENOG410Y2GE	S:Function unknown	XP_009252051.1	hypothetical protein FPSE_00656 [Fusarium pseudograminearum CS3096]			PF04828.15	GFA	Glutathione-dependent formaldehyde-activating enzyme
FPSE_00657	2.54	0.56	1.97	1.73	2.09	1.25	12.55	3.77	1.45	3.23	1.25	1.35	2	1.13	1.19	GO:0006730;GO:0046872;GO:0016846;GO:0004326;GO:0005524	BP:one-carbon metabolic process;MF:metal ion binding;MF:carbon-sulfur lyase activity;MF:tetrahydrofolylpolyglutamate synthase activity;MF:ATP binding	K01930	FPGS	map00790	Folate biosynthesis	COG0285	S:Function unknown	XP_009252052.1	hypothetical protein FPSE_00657 [Fusarium pseudograminearum CS3096]	sp|O13492|FOLE_NEUCR	Folylpolyglutamate synthase OS=Neurospora crassa (strain ATCC 24698 / 74-OR23-1A / CBS 708.71 / DSM 1257 / FGSC 987) OX=367110 GN=met-6 PE=1 SV=2
FPSE_00658	0.46	0.08	0.41	0.23	0.21	0.42	0.07	0.22	0.22	0.21	0	0	0.4	0.39	0.22	GO:0006730;GO:0046872;GO:0004326;GO:0005524	BP:one-carbon metabolic process;MF:metal ion binding;MF:tetrahydrofolylpolyglutamate synthase activity;MF:ATP binding	K01930	FPGS	map00790	Folate biosynthesis	COG0285	S:Function unknown	XP_009252053.1	hypothetical protein FPSE_00658 [Fusarium pseudograminearum CS3096]	sp|O13492|FOLE_NEUCR	Folylpolyglutamate synthase OS=Neurospora crassa (strain ATCC 24698 / 74-OR23-1A / CBS 708.71 / DSM 1257 / FGSC 987) OX=367110 GN=met-6 PE=1 SV=2
FPSE_00659	35.18	31.26	31.22	17.88	18.59	17.34	17.82	22.29	20.71	15.24	13.49	15.68	31.6	25.55	30.25	GO:0005743;GO:0016021	CC:mitochondrial inner membrane;CC:integral component of membrane	K17785	IMMT, FCJ1, MNOS2			ENOG410Y49V	U:Intracellular trafficking, secretion, and vesicular transport	XP_009252054.1	hypothetical protein FPSE_00659 [Fusarium pseudograminearum CS3096]	sp|C7YIH6|MIC60_NECH7	MICOS complex subunit MIC60 OS=Nectria haematococca (strain 77-13-4 / ATCC MYA-4622 / FGSC 9596 / MPVI) OX=660122 GN=MIC60 PE=3 SV=1	PF09731.10;PF08633.11	Mitofilin;Rox3	Mitochondrial inner membrane protein;Rox3 mediator complex subunit
FPSE_00660	191.54	159.14	126.65	80.09	85.7	79.14	185.3	191.93	138.76	149.13	115.1	141.26	130.8	133.33	133.64	GO:0003924;GO:0031901;GO:0034058;GO:0005525	MF:GTPase activity;CC:early endosome membrane;BP:endosomal vesicle fusion;MF:GTP binding	K07889	RAB5C	map04145;map04144	Phagosome;Endocytosis	ENOG410YCCP	U:Intracellular trafficking, secretion, and vesicular transport	XP_009252055.1	hypothetical protein FPSE_00660 [Fusarium pseudograminearum CS3096]	sp|P36586|YPT5_SCHPO	GTP-binding protein ypt5 OS=Schizosaccharomyces pombe (strain 972 / ATCC 24843) OX=284812 GN=ypt5 PE=1 SV=1	PF00071.23;PF08477.14;PF00025.22;PF00009.28;PF04670.13;PF01926.24	Ras;Roc;Arf;GTP_EFTU;Gtr1_RagA;MMR_HSR1	Ras family;Ras of Complex, Roc, domain of DAPkinase;ADP-ribosylation factor family;Elongation factor Tu GTP binding domain;Gtr1/RagA G protein conserved region;50S ribosome-binding GTPase
FPSE_00661	31.78	21.33	20.26	6.63	9.76	6.34	20.67	24.06	21	19.57	10.87	15.8	19.19	20.86	15.48	GO:0042578;GO:0016021	MF:phosphoric ester hydrolase activity;CC:integral component of membrane	K21797	SAC1, SACM1L	map04070;map00562	Phosphatidylinositol signaling system;Inositol phosphate metabolism	COG5329	U:Intracellular trafficking, secretion, and vesicular transport	XP_009252056.1	hypothetical protein FPSE_00661 [Fusarium pseudograminearum CS3096]	sp|P32368|SAC1_YEAST	Phosphoinositide phosphatase SAC1 OS=Saccharomyces cerevisiae (strain ATCC 204508 / S288c) OX=559292 GN=SAC1 PE=1 SV=1	PF02383.19	Syja_N	SacI homology domain
FPSE_00662	3.43	2.44	2.24	2.05	2.95	1.75	1.59	2.23	1.54	1.55	1.28	1.74	3.57	4.94	7.44	GO:0000049;GO:0004822;GO:0016021;GO:0006428;GO:0002161;GO:0005524	MF:tRNA binding;MF:isoleucine-tRNA ligase activity;CC:integral component of membrane;BP:isoleucyl-tRNA aminoacylation;MF:aminoacyl-tRNA editing activity;MF:ATP binding					ENOG4111GIC	S:Function unknown	XP_009252057.1	hypothetical protein FPSE_00662 [Fusarium pseudograminearum CS3096]
FPSE_00663	4.03	2.68	4.16	1.58	2.75	2.97	1.51	2.94	2.62	1.35	1.23	2.05	4.76	4.33	4.78	GO:0000049;GO:0004822;GO:0016021;GO:0006428;GO:0004812;GO:0002161;GO:0006418;GO:0005524	MF:tRNA binding;MF:isoleucine-tRNA ligase activity;CC:integral component of membrane;BP:isoleucyl-tRNA aminoacylation;MF:aminoacyl-tRNA ligase activity;MF:aminoacyl-tRNA editing activity;BP:tRNA aminoacylation for protein translation;MF:ATP binding	K01870	IARS, ileS	map00970	Aminoacyl-tRNA biosynthesis	COG0060	S:Function unknown	XP_009252058.1	hypothetical protein FPSE_00663 [Fusarium pseudograminearum CS3096]	sp|B1WVA3|SYI_CYAA5	Isoleucine--tRNA ligase OS=Cyanothece sp. (strain ATCC 51142) OX=43989 GN=ileS PE=3 SV=1	PF00133.23;PF09334.12;PF08264.14	tRNA-synt_1;tRNA-synt_1g;Anticodon_1	tRNA synthetases class I (I, L, M and V;tRNA synthetases class I (M;Anticodon-binding domain of tRNA ligase
FPSE_00664	8	9.28	7.43	10.01	10.29	9.36	5.22	10.51	9.03	6.32	4.72	7.97	12.76	13.6	9.47							ENOG4111R3Y	S:Function unknown	XP_009252059.1	hypothetical protein FPSE_00664 [Fusarium pseudograminearum CS3096]
FPSE_00665	0.11	0	0.28	0.31	0.68	0.19	0	0.3	0.1	0.19	0.12	0.1	0.18	0.21	0.3	GO:0005634;GO:0008270;GO:0000981	CC:nucleus;MF:zinc ion binding;MF:RNA polymerase II transcription factor activity, sequence-specific DNA binding					ENOG4110X2B;ENOG4110W87	S:Function unknown;S:Function unknown	XP_009252060.1	hypothetical protein FPSE_00665 [Fusarium pseudograminearum CS3096]
FPSE_00666	0.09	0.1	0.24	0.14	0.25	0.04	0.08	0.09	0.26	0.04	0.05	0	0.44	0.18	0.21							ENOG41110Y3	S:Function unknown	XP_009252061.1	hypothetical protein FPSE_00666 [Fusarium pseudograminearum CS3096]
FPSE_00667	82.31	42.81	69.51	42.32	56.19	47.4	25.3	41.8	49.82	34.52	39.21	38.46	49.24	54.19	59.86	GO:0016021;GO:0016491	CC:integral component of membrane;MF:oxidoreductase activity					ENOG410XNZY	S:Function unknown	XP_009252062.1	hypothetical protein FPSE_00667 [Fusarium pseudograminearum CS3096]	sp|P36033|FRE2_YEAST	Ferric/cupric reductase transmembrane component 2 OS=Saccharomyces cerevisiae (strain ATCC 204508 / S288c) OX=559292 GN=FRE2 PE=1 SV=1	PF01794.20;PF08030.13;PF08022.13;PF00175.22	Ferric_reduct;NAD_binding_6;FAD_binding_8;NAD_binding_1	Ferric reductase like transmembrane component;Ferric reductase NAD binding domain;FAD-binding domain;Oxidoreductase NAD-binding domain
FPSE_00668	0	0	0	0	0	0	0	0	0	0	0	0	0	0	0	GO:0005634;GO:0006351;GO:0008270;GO:0000981;GO:0003677	CC:nucleus;BP:transcription, DNA-templated;MF:zinc ion binding;MF:RNA polymerase II transcription factor activity, sequence-specific DNA binding;MF:DNA binding					ENOG410YHV9	S:Function unknown	XP_009252063.1	hypothetical protein FPSE_00668 [Fusarium pseudograminearum CS3096]			PF04082.19	Fungal_trans	Fungal specific transcription factor domain
FPSE_00669	0	0	0	0	0	0	0	0	0	0	0	0	0	0	0	GO:0016021;GO:0022857	CC:integral component of membrane;MF:transmembrane transporter activity					ENOG410YAD0;COG0477	G:Carbohydrate transport and metabolism;G:Carbohydrate transport and metabolism	XP_009252064.1	hypothetical protein FPSE_00669 [Fusarium pseudograminearum CS3096]	sp|B8N0F1|ASAE_ASPFN	MFS transporter asaE OS=Aspergillus flavus (strain ATCC 200026 / FGSC A1120 / NRRL 3357 / JCM 12722 / SRRC 167) OX=332952 GN=asaE PE=2 SV=1
FPSE_00670	0.11	0.06	0.15	0	0	0	0.05	0	0.1	0	0	0.05	0.1	0.22	0	GO:0016021;GO:0071949	CC:integral component of membrane;MF:FAD binding					ENOG410YCWA	S:Function unknown	XP_009252065.1	hypothetical protein FPSE_00670 [Fusarium pseudograminearum CS3096]			PF01494.20;PF13454.7	FAD_binding_3;NAD_binding_9	FAD binding domain;FAD-NAD(P)-binding
FPSE_00671	0.2	0.04	0.18	0.15	0.18	0.21	0	0.06	0.16	0.03	0.15	0	0.15	0.1	0.19	GO:0016021	CC:integral component of membrane					ENOG4110XSS;ENOG4110WTN;ENOG4111FYX	S:Function unknown;S:Function unknown;S:Function unknown	XP_009252066.1	hypothetical protein FPSE_00671 [Fusarium pseudograminearum CS3096]
FPSE_00672	0	0.23	0	0	0.1	0	0	0	0	0	0	0	0	0.11	0.1							ENOG41119Y9;ENOG4110X54;ENOG4110WD7;COG2124	S:Function unknown;S:Function unknown;S:Function unknown;S:Function unknown	XP_009252067.1	hypothetical protein FPSE_00672 [Fusarium pseudograminearum CS3096]
FPSE_00673	0.02	0	0.06	0	0	0	0	0	0	0	0.03	0	0.02	0	0							ENOG410XZJI	S:Function unknown	XP_009252068.1	hypothetical protein FPSE_00673 [Fusarium pseudograminearum CS3096]			PF12770.8;PF13374.7	CHAT;TPR_10	CHAT domain;Tetratricopeptide repeat
FPSE_00674	0	0	0	0	0	0	0	0	0	0	0	0	0	0	0	GO:0008168;GO:0032259	MF:methyltransferase activity;BP:methylation					COG0500	S:Function unknown	XP_009252069.1	hypothetical protein FPSE_00674 [Fusarium pseudograminearum CS3096]	sp|P44074|Y912_HAEIN	Uncharacterized protein HI_0912 OS=Haemophilus influenzae (strain ATCC 51907 / DSM 11121 / KW20 / Rd) OX=71421 GN=HI_0912 PE=4 SV=1	PF08241.13;PF13489.7;PF13649.7;PF13847.7;PF08242.13;PF08003.12;PF03848.15;PF01209.19	Methyltransf_11;Methyltransf_23;Methyltransf_25;Methyltransf_31;Methyltransf_12;Methyltransf_9;TehB;Ubie_methyltran	Methyltransferase domain;Methyltransferase domain;Methyltransferase domain;Methyltransferase domain;Methyltransferase domain;Protein of unknown function (DUF1698;Tellurite resistance protein TehB;ubiE/COQ5 methyltransferase family
FPSE_00675	0	0	0	0	0	0	0	0	0	0	0	0	0	0	0	GO:0016787	MF:hydrolase activity					ENOG4111FV8	S:Function unknown	XP_009252070.1	hypothetical protein FPSE_00675 [Fusarium pseudograminearum CS3096]
FPSE_00676	0	0	0	0	0	0	0	0	0	0	0	0	0	0	0	GO:0016491	MF:oxidoreductase activity					COG1231	E:Amino acid transport and metabolism	XP_009252071.1	hypothetical protein FPSE_00676 [Fusarium pseudograminearum CS3096]	sp|P23623|OXLA_NEUCR	L-amino-acid oxidase OS=Neurospora crassa (strain ATCC 24698 / 74-OR23-1A / CBS 708.71 / DSM 1257 / FGSC 987) OX=367110 GN=lox PE=1 SV=2	PF01593.25;PF13450.7;PF01266.25	Amino_oxidase;NAD_binding_8;DAO	Flavin containing amine oxidoreductase;NAD(P)-binding Rossmann-like domain;FAD dependent oxidoreductase
FPSE_00677	0.04	0.09	0.04	0	0.08	0.04	0	0.04	0	0	0	0	0	0	0							COG4289	S:Function unknown	XP_009252072.1	hypothetical protein FPSE_00677 [Fusarium pseudograminearum CS3096]			PF10022.10	DUF2264	Uncharacterized protein conserved in bacteria (DUF2264
FPSE_00678	0.05	0	0	0.03	0	0	0	0	0	0	0	0	0	0	0	GO:0003824;GO:0016787	MF:catalytic activity;MF:hydrolase activity					ENOG410XPY2	S:Function unknown	XP_009252073.1	hypothetical protein FPSE_00678 [Fusarium pseudograminearum CS3096]	sp|Q9A0T3|UCDH_STRP1	Unsaturated chondroitin disaccharide hydrolase OS=Streptococcus pyogenes serotype M1 OX=301447 GN=ugl PE=1 SV=1	PF07470.14	Glyco_hydro_88	Glycosyl Hydrolase Family 88
FPSE_00679	0.13	0.28	0.59	0.12	0.09	0.21	0.12	0.13	0.28	0.15	0.15	0.12	0.47	0.54	0.37	GO:0005634;GO:0006351;GO:0008270;GO:0000981;GO:0003677	CC:nucleus;BP:transcription, DNA-templated;MF:zinc ion binding;MF:RNA polymerase II transcription factor activity, sequence-specific DNA binding;MF:DNA binding					ENOG4111F28	S:Function unknown	XP_009252074.1	hypothetical protein FPSE_00679 [Fusarium pseudograminearum CS3096]	sp|A0A0M9ER64|DEP6_FUSLA	Depudecin biosynthesis cluster-specific transcription activator DEP6 OS=Fusarium langsethiae OX=179993 GN=DEP6 PE=2 SV=2	PF04082.19	Fungal_trans	Fungal specific transcription factor domain
FPSE_00680	1.57	1.52	5.01	1.85	1.15	1.75	1.11	1.61	3.01	0.91	2.54	2.11	2.85	3.74	3.28	GO:0005634;GO:0006351;GO:0008270;GO:0000981;GO:0003677	CC:nucleus;BP:transcription, DNA-templated;MF:zinc ion binding;MF:RNA polymerase II transcription factor activity, sequence-specific DNA binding;MF:DNA binding					ENOG4110BKD	S:Function unknown	XP_009252075.1	hypothetical protein FPSE_00680 [Fusarium pseudograminearum CS3096]
FPSE_00681	0.28	0.15	0.67	0.24	0.09	0.26	0.13	0.18	0.13	0.21	0.21	0.17	0.41	0.24	0.49	GO:0022857;GO:0016021	MF:transmembrane transporter activity;CC:integral component of membrane					COG0477	S:Function unknown	XP_009252076.1	hypothetical protein FPSE_00681 [Fusarium pseudograminearum CS3096]	sp|O94343|YHMA_SCHPO	Uncharacterized MFS-type transporter C1271.10c OS=Schizosaccharomyces pombe (strain 972 / ATCC 24843) OX=284812 GN=SPBC1271.10c PE=1 SV=1	PF07690.17;PF00083.25	MFS_1;Sugar_tr	Major Facilitator Superfamily;Sugar (and other) transporter
FPSE_00682	0	0	0.11	0	0	0	0	0	0	0	0	0	0	0	0	GO:0004334;GO:0006572;GO:0046872;GO:0016853;GO:0006559	MF:fumarylacetoacetase activity;BP:tyrosine catabolic process;MF:metal ion binding;MF:isomerase activity;BP:L-phenylalanine catabolic process	K01555	FAH, fahA	map00350	Tyrosine metabolism	COG0179	S:Function unknown	XP_009252077.1	hypothetical protein FPSE_00682 [Fusarium pseudograminearum CS3096]	sp|Q6H7M1|FAH_ORYSJ	Fumarylacetoacetase OS=Oryza sativa subsp. japonica OX=39947 GN=FAH PE=2 SV=1	PF01557.19;PF09298.12	FAA_hydrolase;FAA_hydrolase_N	Fumarylacetoacetate (FAA) hydrolase family;Fumarylacetoacetase N-terminal
FPSE_00683	0.21	0.21	0.56	0.29	0.76	0.92	0	0	0.19	0	0	0	1.23	0.41	0.19							ENOG410YQJT	S:Function unknown	XP_009252078.1	hypothetical protein FPSE_00683 [Fusarium pseudograminearum CS3096]			PF07883.12	Cupin_2	Cupin domain
FPSE_00684	0	0	0.05	0.04	0.16	0.05	0	0.05	0.05	0	0	0.1	0.05	0.06	0.21	GO:0071949	MF:FAD binding	K00480	E1.14.13.1			COG0654	S:Function unknown	XP_009252079.1	hypothetical protein FPSE_00684 [Fusarium pseudograminearum CS3096]	sp|J4VWM7|OPS4_BEAB2	FAD-dependent monooxygenase OpS4 OS=Beauveria bassiana (strain ARSEF 2860) OX=655819 GN=OpS4 PE=1 SV=1	PF01494.20;PF01266.25;PF07992.15;PF13450.7;PF03486.15;PF00890.25;PF12831.8;PF05834.13	FAD_binding_3;DAO;Pyr_redox_2;NAD_binding_8;HI0933_like;FAD_binding_2;FAD_oxidored;Lycopene_cycl	FAD binding domain;FAD dependent oxidoreductase;Pyridine nucleotide-disulphide oxidoreductase;NAD(P)-binding Rossmann-like domain;HI0933-like protein;FAD binding domain;FAD dependent oxidoreductase;Lycopene cyclase protein
FPSE_00685	0	0.64	0.61	0	0	0	0	0.61	0	0.58	0	0	1.56	0	2.84							ENOG4111Q91	S:Function unknown	XP_009252080.1	hypothetical protein FPSE_00685 [Fusarium pseudograminearum CS3096]
FPSE_00686	0	0	0	0	0	0	0	0	0	0	0	0	0	0	0	GO:0003824;GO:0016787	MF:catalytic activity;MF:hydrolase activity					COG0179	Q:Secondary metabolites biosynthesis, transport and catabolism	XP_009252081.1	hypothetical protein FPSE_00686 [Fusarium pseudograminearum CS3096]	sp|Q6GLT8|FAHD2_XENLA	Fumarylacetoacetate hydrolase domain-containing protein 2 OS=Xenopus laevis OX=8355 GN=fahd2 PE=2 SV=1	PF01557.19	FAA_hydrolase	Fumarylacetoacetate (FAA) hydrolase family
FPSE_00687	0.07	0	0	0	0	0	0	0	0	0	0	0	0	0	0							ENOG410XQTF	S:Function unknown	XP_009252082.1	hypothetical protein FPSE_00687 [Fusarium pseudograminearum CS3096]			PF12006.9	DUF3500	Protein of unknown function (DUF3500
FPSE_00688	0.36	0.53	0.44	0.24	0.33	0.39	0.57	0.57	0.94	0.81	1.16	0.59	0.69	1.34	0.43	GO:0005634;GO:0006351;GO:0003677;GO:0016021;GO:0000981;GO:0008270	CC:nucleus;BP:transcription, DNA-templated;MF:DNA binding;CC:integral component of membrane;MF:RNA polymerase II transcription factor activity, sequence-specific DNA binding;MF:zinc ion binding					ENOG410Y8ZU;COG1917	K:Transcription;S:Function unknown	XP_009252083.1	hypothetical protein FPSE_00688 [Fusarium pseudograminearum CS3096]	sp|A0A075TXZ8|PATL_PENEN	Patulin cluster transcription factor patL OS=Penicillium expansum OX=27334 GN=patL PE=1 SV=1	PF04082.19;PF00172.19	Fungal_trans;Zn_clus	Fungal specific transcription factor domain;Fungal Zn(2)-Cys(6) binuclear cluster domain
FPSE_00689	0.16	0	0.07	0.12	0.3	0.15	0.15	0.08	0	0	0	0	0.21	0.08	0.31							COG1917	S:Function unknown	XP_009252084.1	hypothetical protein FPSE_00689 [Fusarium pseudograminearum CS3096]	sp|P42106|QDOI_BACSU	Quercetin 2,3-dioxygenase OS=Bacillus subtilis (strain 168) OX=224308 GN=qdoI PE=1 SV=2	PF07883.12	Cupin_2	Cupin domain
FPSE_00690	0	0	0	0.04	0.05	0.1	0	0.05	0.05	0	0.13	0	0	0	0.05	GO:0005634;GO:0008270;GO:0000981;GO:0008236	CC:nucleus;MF:zinc ion binding;MF:RNA polymerase II transcription factor activity, sequence-specific DNA binding;MF:serine-type peptidase activity					ENOG410XPIU	S:Function unknown	XP_009252085.1	hypothetical protein FPSE_00690 [Fusarium pseudograminearum CS3096]	sp|Q96FB5|RRNAD_HUMAN	Protein RRNAD1 OS=Homo sapiens OX=9606 GN=RRNAD1 PE=2 SV=2	PF13679.7;PF13847.7;PF05175.15	Methyltransf_32;Methyltransf_31;MTS	Methyltransferase domain;Methyltransferase domain;Methyltransferase small domain
FPSE_00691	0	0	0	0	0	0	0	0	0	0	0	0	0	0	0	GO:0010494;GO:0007026;GO:0005829;GO:0005739;GO:0002181;GO:0034599;GO:0010507	CC:cytoplasmic stress granule;BP:negative regulation of microtubule depolymerization;CC:cytosol;CC:mitochondrion;BP:cytoplasmic translation;BP:cellular response to oxidative stress;BP:negative regulation of autophagy					ENOG4111FVP	S:Function unknown	XP_009252086.1	hypothetical protein FPSE_00691 [Fusarium pseudograminearum CS3096]	sp|Q6FKB6|TCTP_CANGA	Translationally-controlled tumor protein homolog OS=Candida glabrata (strain ATCC 2001 / CBS 138 / JCM 3761 / NBRC 0622 / NRRL Y-65) OX=284593 GN=CAGL0L12870g PE=3 SV=1	PF00838.18	TCTP	Translationally controlled tumour protein
FPSE_00692	0	0	0	0	0	0	0	0	0	0	0	0	0	0	0	GO:0051537;GO:0005623;GO:0045454;GO:0046872;GO:0015035;GO:0009055	MF:2 iron, 2 sulfur cluster binding;CC:cell;BP:cell redox homeostasis;MF:metal ion binding;MF:protein disulfide oxidoreductase activity;MF:electron carrier activity					COG0278	O:Posttranslational modification, protein turnover, chaperones	XP_009252087.1	hypothetical protein FPSE_00692 [Fusarium pseudograminearum CS3096]	sp|Q28ID3|GLRX3_XENTR	Glutaredoxin-3 OS=Xenopus tropicalis OX=8364 GN=glrx3 PE=2 SV=2	PF00462.25	Glutaredoxin	Glutaredoxin
FPSE_00693	0	0	0	0	0	0	0	0	0	0	0	0	0	0	0	GO:0005576;GO:0050525	CC:extracellular region;MF:cutinase activity	K08095	E3.1.1.74			ENOG410YD63	G:Carbohydrate transport and metabolism	XP_009252088.1	hypothetical protein FPSE_00693 [Fusarium pseudograminearum CS3096]	sp|Q5B2C1|CUTI1_EMENI	Probable cutinase 1 OS=Emericella nidulans (strain FGSC A4 / ATCC 38163 / CBS 112.46 / NRRL 194 / M139) OX=227321 GN=AN5309 PE=3 SV=1	PF01083.23;PF08237.12	Cutinase;PE-PPE	Cutinase;PE-PPE domain
FPSE_00694	0	0	0	0	0	0	0	0	0	0	0	0	0.02	0	0	GO:0016021	CC:integral component of membrane					COG0666	S:Function unknown	XP_009252089.1	hypothetical protein FPSE_00694 [Fusarium pseudograminearum CS3096]	sp|Q4Z8K6|RBP9X_DROME	Ran-binding proteins 9/10 homolog OS=Drosophila melanogaster OX=7227 GN=RanBPM PE=1 SV=1	PF12796.8;PF00023.31;PF13857.7;PF13637.7;PF00622.29	Ank_2;Ank;Ank_5;Ank_4;SPRY	Ankyrin repeats (3 copies;Ankyrin repeat;Ankyrin repeats (many copies;Ankyrin repeats (many copies;SPRY domain
FPSE_00695	0	0.05	0.14	0.15	0.14	0.83	0	0.05	0	0	0	0.09	0.13	0.05	0.05	GO:0071949;GO:0016491	MF:FAD binding;MF:oxidoreductase activity					COG0277	S:Function unknown	XP_009252090.1	hypothetical protein FPSE_00695 [Fusarium pseudograminearum CS3096]	sp|D4B1P2|A2372_ARTBC	Uncharacterized FAD-linked oxidoreductase ARB_02372 OS=Arthroderma benhamiae (strain ATCC MYA-4681 / CBS 112371) OX=663331 GN=ARB_02372 PE=1 SV=1	PF01565.24	FAD_binding_4	FAD binding domain
FPSE_00696	1.46	0.99	0.84	0.82	1.18	0.77	0.32	0.9	0.64	0.23	0.29	1.09	1.34	2.08	1.68	GO:0016021	CC:integral component of membrane					ENOG4110WI6	S:Function unknown	XP_009252091.1	hypothetical protein FPSE_00696 [Fusarium pseudograminearum CS3096]			PF05730.12	CFEM	CFEM domain
FPSE_00697	0.44	0.19	0.47	1.34	1.66	0.32	0.08	0.38	0.46	0	0.05	0.2	2.51	1.7	1.16	GO:0005506;GO:0016705;GO:0016021;GO:0004497;GO:0020037	MF:iron ion binding;MF:oxidoreductase activity, acting on paired donors, with incorporation or reduction of molecular oxygen;CC:integral component of membrane;MF:monooxygenase activity;MF:heme binding					COG2124	S:Function unknown	XP_009252092.1	hypothetical protein FPSE_00697 [Fusarium pseudograminearum CS3096]	sp|Q9C1I4|TRI13_FUSSP	Cytochrome P450 monooxygenase TRI13 OS=Fusarium sporotrichioides OX=5514 GN=TRI13 PE=2 SV=2	PF00067.23	p450	Cytochrome P450
FPSE_00698	0	0	0	0	0	0	0	0	0.03	0	0	0	0	0	0							ENOG410XXB8	S:Function unknown	XP_009252093.1	hypothetical protein FPSE_00698 [Fusarium pseudograminearum CS3096]
FPSE_00699	0.04	0	0	0	0.08	0	0	0.04	0.04	0.08	0	0	0.12	0	0							ENOG410ZFR2	S:Function unknown	XP_009252094.1	hypothetical protein FPSE_00699 [Fusarium pseudograminearum CS3096]
FPSE_00700	0.91	0.6	1.04	3.07	3.2	3.06	0.44	0.7	0.76	0.38	0.64	0.36	2.19	1.23	2.82	GO:0009039;GO:0016151;GO:0005634;GO:0006351;GO:0003677;GO:0043419;GO:0000981;GO:0008270	MF:urease activity;MF:nickel cation binding;CC:nucleus;BP:transcription, DNA-templated;MF:DNA binding;BP:urea catabolic process;MF:RNA polymerase II transcription factor activity, sequence-specific DNA binding;MF:zinc ion binding	K01427	URE	map00220;map00230;map00791	Arginine biosynthesis;Purine metabolism;Atrazine degradation	COG0804	E:Amino acid transport and metabolism	XP_009252095.1	hypothetical protein FPSE_00700 [Fusarium pseudograminearum CS3096]	sp|Q6A3P9|UREA_ASPFU	Urease OS=Neosartorya fumigata (strain ATCC MYA-4609 / Af293 / CBS 101355 / FGSC A1100) OX=330879 GN=ure1 PE=2 SV=2	PF01979.21;PF00449.21;PF00699.21;PF00547.19;PF04082.19;PF07969.12;PF00172.19	Amidohydro_1;Urease_alpha;Urease_beta;Urease_gamma;Fungal_trans;Amidohydro_3;Zn_clus	Amidohydrolase family;Urease alpha-subunit, N-terminal domain;Urease beta subunit;Urease, gamma subunit;Fungal specific transcription factor domain;Amidohydrolase family;Fungal Zn(2)-Cys(6) binuclear cluster domain
FPSE_00701	0	0.5	0.42	1.04	1.22	1.28	0	0	0.44	0.17	0.11	0.26	0.41	0.67	0.09	GO:0003824;GO:0009058;GO:0016021	MF:catalytic activity;BP:biosynthetic process;CC:integral component of membrane					COG0384	S:Function unknown	XP_009252096.1	hypothetical protein FPSE_00701 [Fusarium pseudograminearum CS3096]	sp|Q98KN6|Y1393_RHILO	Uncharacterized isomerase mll1393 OS=Mesorhizobium japonicum (strain LMG 29417 / CECT 9101 / MAFF 303099) OX=266835 GN=mll1393 PE=3 SV=1	PF02567.17	PhzC-PhzF	Phenazine biosynthesis-like protein
FPSE_00702	3.47	0	0	1.74	2.86	5.07	0	0	0	0	0	0	2.29	2.67	2.47									XP_009252097.1	hypothetical protein FPSE_00702 [Fusarium pseudograminearum CS3096]
FPSE_00703	1.36	0.55	0.73	0.75	0	0	0.24	0.25	0.49	1.2	4.74	3.02	0	0.53	0.73	GO:0016021	CC:integral component of membrane					ENOG411177G	S:Function unknown	XP_009252098.1	hypothetical protein FPSE_00703 [Fusarium pseudograminearum CS3096]			PF17107.6	SesA	N-terminal domain on NACHT_NTPase and P-loop NTPases
FPSE_00704	4.65	1.62	3.97	4.18	3.82	3.39	1.25	1.28	2.36	0.88	1.19	0.44	3.53	5.65	2.61	GO:0004488	MF:methylenetetrahydrofolate dehydrogenase (NADP+) activity					COG0190	S:Function unknown	XP_009252099.1	hypothetical protein FPSE_00704 [Fusarium pseudograminearum CS3096]	sp|Q7M8X1|FOLD_WOLSU	Bifunctional protein FolD OS=Wolinella succinogenes (strain ATCC 29543 / DSM 1740 / LMG 7466 / NCTC 11488 / FDC 602W) OX=273121 GN=folD PE=3 SV=1	PF00763.24;PF02882.20	THF_DHG_CYH;THF_DHG_CYH_C	Tetrahydrofolate dehydrogenase/cyclohydrolase, catalytic domain;Tetrahydrofolate dehydrogenase/cyclohydrolase, NAD(P)-binding domain
FPSE_00705	4.48	3.68	3.5	8.84	5.76	5.36	4.29	2.91	3.91	0.55	9.39	4.07	18.86	13.61	3.79							ENOG4110XRH;ENOG4110W6U;ENOG4110TAR	S:Function unknown;S:Function unknown;S:Function unknown	XP_009252100.1	hypothetical protein FPSE_00705 [Fusarium pseudograminearum CS3096]
FPSE_00706	0	0	0	0	0	0	0	0	0	0	0	0	0	0	0.38							ENOG4110UV2	S:Function unknown	XP_009252101.1	hypothetical protein FPSE_00706 [Fusarium pseudograminearum CS3096]			PF08881.11	CVNH	CVNH domain
FPSE_00707	0.28	0.15	0.38	0.17	0.16	0.13	0.03	0.05	0.32	0.1	0.29	0.05	0.15	0.6	0.19							ENOG410Y987	S:Function unknown	XP_009252102.1	hypothetical protein FPSE_00707 [Fusarium pseudograminearum CS3096]
FPSE_00708	0	0	0	0	0	0	0	0	0	0	0	0	0	0	0							ENOG410YY21	S:Function unknown	XP_009252103.1	hypothetical protein FPSE_00708 [Fusarium pseudograminearum CS3096]
FPSE_00709	2.66	1.65	2.67	5.84	5.39	5.05	0.89	1.94	1.73	0.12	0.69	0.93	3.52	2.41	2.55	GO:0016021;GO:0005975;GO:0004553	CC:integral component of membrane;BP:carbohydrate metabolic process;MF:hydrolase activity, hydrolyzing O-glycosyl compounds					ENOG4110X1E;ENOG4111S1B	S:Function unknown;S:Function unknown	XP_009252104.1	hypothetical protein FPSE_00709 [Fusarium pseudograminearum CS3096]			PF00722.22	Glyco_hydro_16	Glycosyl hydrolases family 16
FPSE_00710	0.06	0	0	0	0	0	0	0	0	0	0	0	0	0	0	GO:0051287;GO:0000271;GO:0016628;GO:0016616	MF:NAD binding;BP:polysaccharide biosynthetic process;MF:oxidoreductase activity, acting on the CH-CH group of donors, NAD or NADP as acceptor;MF:oxidoreductase activity, acting on the CH-OH group of donors, NAD or NADP as acceptor					COG0677	M:Cell wall/membrane/envelope biogenesis	XP_009252105.1	hypothetical protein FPSE_00710 [Fusarium pseudograminearum CS3096]	sp|G3XD94|UGND_PSEAE	UDP-N-acetyl-D-glucosamine 6-dehydrogenase OS=Pseudomonas aeruginosa (strain ATCC 15692 / DSM 22644 / CIP 104116 / JCM 14847 / LMG 12228 / 1C / PRS 101 / PAO1) OX=208964 GN=wbpA PE=1 SV=1	PF00984.20;PF03721.15;PF03446.16	UDPG_MGDP_dh;UDPG_MGDP_dh_N;NAD_binding_2	UDP-glucose/GDP-mannose dehydrogenase family, central domain;UDP-glucose/GDP-mannose dehydrogenase family, NAD binding domain;NAD binding domain of 6-phosphogluconate dehydrogenase
FPSE_00711	0	0	0	0	0	0	0	0	0	0	0	0	0	0	0	GO:0016021;GO:0004100	CC:integral component of membrane;MF:chitin synthase activity	K00698	CHS1	map00520	Amino sugar and nucleotide sugar metabolism	COG1215	S:Function unknown	XP_009252106.1	hypothetical protein FPSE_00711 [Fusarium pseudograminearum CS3096]	sp|P30573|CHS3_CANAX	Chitin synthase 3 OS=Candida albicans OX=5476 GN=CHS3 PE=3 SV=1	PF03142.16;PF00535.27;PF13632.7	Chitin_synth_2;Glycos_transf_2;Glyco_trans_2_3	Chitin synthase;Glycosyl transferase family 2;Glycosyl transferase family group 2
FPSE_00712	0	0	0	0	0	0	0	0	0	0	0	0	0	0	0	GO:0016021	CC:integral component of membrane							XP_009252107.1	hypothetical protein FPSE_00712 [Fusarium pseudograminearum CS3096]
FPSE_00713	0	0	0.04	0.11	0.14	0.69	0	0.02	0	0.02	0.02	0	0.11	0.18	0.27	GO:0003824;GO:0031177;GO:0008610	MF:catalytic activity;MF:phosphopantetheine binding;BP:lipid biosynthetic process					COG3320	S:Function unknown	XP_009252108.1	hypothetical protein FPSE_00713 [Fusarium pseudograminearum CS3096]	sp|A0A0D2YG01|FUB8_FUSO4	Non-canonical non-ribosomal peptide synthetase FUB8 OS=Fusarium oxysporum f. sp. lycopersici (strain 4287 / CBS 123668 / FGSC 9935 / NRRL 34936) OX=426428 GN=FUB8 PE=1 SV=1	PF07993.13;PF00501.29;PF01370.22;PF00550.26;PF04321.18;PF16363.6	NAD_binding_4;AMP-binding;Epimerase;PP-binding;RmlD_sub_bind;GDP_Man_Dehyd	Male sterility protein;AMP-binding enzyme;NAD dependent epimerase/dehydratase family;Phosphopantetheine attachment site;RmlD substrate binding domain;GDP-mannose 4,6 dehydratase
FPSE_00714	0	0.08	0.03	0.02	0.07	0	0.06	0.14	0.07	0.11	0.03	0.01	0.09	0.11	0							ENOG410XP3K;ENOG410XNP8	S:Function unknown;S:Function unknown	XP_009252109.1	hypothetical protein FPSE_00714 [Fusarium pseudograminearum CS3096]	sp|Q00808|HETE1_PODAS	Vegetative incompatibility protein HET-E-1 OS=Podospora anserina OX=5145 GN=HET-E1 PE=4 SV=1	PF17100.6;PF00400.33;PF12894.8;PF05729.13	NACHT_N;WD40;ANAPC4_WD40;NACHT	N-terminal domain of NWD NACHT-NTPase;WD domain, G-beta repeat;Anaphase-promoting complex subunit 4 WD40 domain;NACHT domain
FPSE_00715	0	0	0.03	0	0.03	0	0	0	0	0	0	0	0	0	0	GO:0102483;GO:0030245;GO:0008422	MF:scopolin beta-glucosidase activity;BP:cellulose catabolic process;MF:beta-glucosidase activity	K05349	bglX	map00460;map00500	Cyanoamino acid metabolism;Starch and sucrose metabolism	COG1472	G:Carbohydrate transport and metabolism	XP_009252110.1	hypothetical protein FPSE_00715 [Fusarium pseudograminearum CS3096]	sp|B8N5S6|BGLM_ASPFN	Probable beta-glucosidase M OS=Aspergillus flavus (strain ATCC 200026 / FGSC A1120 / NRRL 3357 / JCM 12722 / SRRC 167) OX=332952 GN=bglM PE=3 SV=1	PF01915.23;PF00933.22;PF14310.7	Glyco_hydro_3_C;Glyco_hydro_3;Fn3-like	Glycosyl hydrolase family 3 C-terminal domain;Glycosyl hydrolase family 3 N terminal domain;Fibronectin type III-like domain
FPSE_00716	0	0	0	0	0	0	0	0	0	0	0	0	0	0	0	GO:0046872;GO:0004601;GO:0020037;GO:0006979	MF:metal ion binding;MF:peroxidase activity;MF:heme binding;BP:response to oxidative stress	K00428	E1.11.1.5			COG0376	P:Inorganic ion transport and metabolism	XP_009252111.1	hypothetical protein FPSE_00716 [Fusarium pseudograminearum CS3096]	sp|Q4HWQ2|CCPR2_GIBZE	Putative heme-binding peroxidase OS=Gibberella zeae (strain PH-1 / ATCC MYA-4620 / FGSC 9075 / NRRL 31084) OX=229533 GN=FGRRES_10606 PE=3 SV=1	PF00141.24	peroxidase	Peroxidase
FPSE_00717	0	0	0	0	0	0	0	0	0	0	0	0	0	0	0	GO:0046872;GO:0008716;GO:0005524	MF:metal ion binding;MF:D-alanine-D-alanine ligase activity;MF:ATP binding					ENOG410Y65F	S:Function unknown	XP_009252112.1	hypothetical protein FPSE_00717 [Fusarium pseudograminearum CS3096]
FPSE_00718	0	0	0	0	0	0	0	0	0	0	0	0	0	0	0.17	GO:0005507;GO:0016491	MF:copper ion binding;MF:oxidoreductase activity					COG2132	S:Function unknown	XP_009252113.1	hypothetical protein FPSE_00718 [Fusarium pseudograminearum CS3096]	sp|Q96WM9|LAC2_BOTFU	Laccase-2 OS=Botryotinia fuckeliana OX=40559 GN=lcc2 PE=2 SV=1	PF07731.15;PF07732.16;PF00394.23	Cu-oxidase_2;Cu-oxidase_3;Cu-oxidase	Multicopper oxidase;Multicopper oxidase;Multicopper oxidase
FPSE_00719	0	0	0	0	0	0.19	0	0	0	0	0.24	0	0	0	0	GO:0016021	CC:integral component of membrane					ENOG411173Z;ENOG410YR3M	S:Function unknown;S:Function unknown	XP_009252114.1	hypothetical protein FPSE_00719 [Fusarium pseudograminearum CS3096]			PF08592.12	DUF1772	Domain of unknown function (DUF1772
FPSE_00720	63.28	43.38	40.49	18.1	25.91	10.37	24.91	73.93	70.91	63.34	91.36	95.63	71.71	102.95	56.13	GO:0051537	MF:2 iron, 2 sulfur cluster binding							XP_009252115.1	hypothetical protein FPSE_00720 [Fusarium pseudograminearum CS3096]
FPSE_00721	0.09	0.14	0.28	0.3	0.12	0	0.08	0.08	0.08	0.08	0.05	0.16	0.62	0.32	0.63									XP_009252116.1	hypothetical protein FPSE_00721 [Fusarium pseudograminearum CS3096]	sp|Q9UV10|HET6_NEUCR	Heterokaryon incompatibility protein 6, OR allele OS=Neurospora crassa (strain ATCC 24698 / 74-OR23-1A / CBS 708.71 / DSM 1257 / FGSC 987) OX=367110 GN=het-6 PE=4 SV=1	PF06985.12	HET	Heterokaryon incompatibility protein (HET
FPSE_00722	0.13	0.06	0.2	0.1	0.15	0.12	0.02	0.07	0.02	0.07	0.15	0.02	0.21	0.26	0.3	GO:0003824;GO:0009116	MF:catalytic activity;BP:nucleoside metabolic process					ENOG410XNP8	S:Function unknown	XP_009252117.1	hypothetical protein FPSE_00722 [Fusarium pseudograminearum CS3096]	sp|Q00808|HETE1_PODAS	Vegetative incompatibility protein HET-E-1 OS=Podospora anserina OX=5145 GN=HET-E1 PE=4 SV=1	PF00400.33;PF05729.13;PF17108.6;PF13191.7;PF11060.9	WD40;NACHT;HET-S;AAA_16;DUF2861	WD domain, G-beta repeat;NACHT domain;N-terminal small S protein of HET, non-prionic;AAA ATPase domain;Protein of unknown function (DUF2861
HETs	4.24	2.11	2.55	1.78	1.07	0.86	0.69	2.21	0.99	2.59	4.86	3.34	2.57	3.3	2.76							ENOG410YM9X;ENOG410YWG7	S:Function unknown;S:Function unknown	XP_009252118.1	HETs [Fusarium pseudograminearum CS3096]	sp|Q03689|HETS_PODAS	Heterokaryon incompatibility protein s OS=Podospora anserina OX=5145 GN=het-s PE=1 SV=3	PF14479.7;PF11558.9	HeLo;HET-s_218-289	Prion-inhibition and propagation;Het-s 218-289
FPSE_00724	0	0	0	0	0	0	0	0	0	0	0	0	0	0	0									XP_009252119.1	hypothetical protein FPSE_00724 [Fusarium pseudograminearum CS3096]			PF11558.9	HET-s_218-289	Het-s 218-289
FPSE_00725	121.94	90.73	255.33	65.9	80.66	172.36	35.23	163.78	204.61	49.88	95	98.35	458.88	447.51	277.54	GO:0016787;GO:0016810	MF:hydrolase activity;MF:hydrolase activity, acting on carbon-nitrogen (but not peptide) bonds					COG1574	S:Function unknown	XP_009252120.1	hypothetical protein FPSE_00725 [Fusarium pseudograminearum CS3096]	sp|A0A1I9LN01|LAF3_ARATH	Protein LONG AFTER FAR-RED 3 OS=Arabidopsis thaliana OX=3702 GN=LAF3 PE=2 SV=1	PF07969.12;PF01979.21	Amidohydro_3;Amidohydro_1	Amidohydrolase family;Amidohydrolase family
FPSE_00726	70.93	53.47	101.33	17.01	18.51	22.67	7.68	38.01	62.9	26	28.52	31.75	57.86	38.71	40.4							ENOG4110X17	S:Function unknown	XP_009252121.1	hypothetical protein FPSE_00726 [Fusarium pseudograminearum CS3096]
FPSE_00727	4.73	2.75	3.04	1.28	2.72	1.87	1.12	1.66	1.54	1.59	1.97	3.45	0.95	1.32	1.02	GO:0005975;GO:0003676;GO:0004553	BP:carbohydrate metabolic process;MF:nucleic acid binding;MF:hydrolase activity, hydrolyzing O-glycosyl compounds	K18740	EXD1, EGL			ENOG41126E6	S:Function unknown	XP_009252122.1	hypothetical protein FPSE_00727 [Fusarium pseudograminearum CS3096]
FPSE_00728	0.21	0.15	0.83	0.16	0.13	0	0.07	0.27	0.13	0.19	0.16	0.13	1.06	0.87	0.33	GO:0004252;GO:0005576	MF:serine-type endopeptidase activity;CC:extracellular region					COG1404	S:Function unknown	XP_009252123.1	hypothetical protein FPSE_00728 [Fusarium pseudograminearum CS3096]	sp|B8N106|ORYZ_ASPFN	Alkaline protease 1 OS=Aspergillus flavus (strain ATCC 200026 / FGSC A1120 / NRRL 3357 / JCM 12722 / SRRC 167) OX=332952 GN=alp1 PE=1 SV=1	PF00082.23;PF05922.17	Peptidase_S8;Inhibitor_I9	Subtilase family;Peptidase inhibitor I9
FPSE_00729	0	0	0	0	0	0	0	0	0	0	0	0	0	0	0									XP_009252124.1	hypothetical protein FPSE_00729 [Fusarium pseudograminearum CS3096]
FPSE_00730	0.47	0	1.67	8.59	3.4	0.61	8.16	1.31	1.28	2.28	0.26	1.21	2.34	2.29	1.26									XP_009252125.1	hypothetical protein FPSE_00730 [Fusarium pseudograminearum CS3096]
FPSE_00731	0.54	0.53	0.49	0.35	0.49	0.46	0.46	0	0	0.47	2.29	0.87	1.28	1.01	0							ENOG410YUIU	S:Function unknown	XP_009252126.1	hypothetical protein FPSE_00731 [Fusarium pseudograminearum CS3096]
FPSE_00732	0.18	0.1	0.19	0.34	0.23	0.36	0.07	0.17	0.12	0.15	0.1	0.3	0.29	0.07	0.07	GO:0005524;GO:0004672	MF:ATP binding;MF:protein kinase activity					COG0666;COG0515	S:Function unknown;T:Signal transduction mechanisms	XP_009252127.1	hypothetical protein FPSE_00732 [Fusarium pseudograminearum CS3096]	sp|Q5VJL3|GDT9_DICDI	Probable serine/threonine-protein kinase gdt9 OS=Dictyostelium discoideum OX=44689 GN=gdt9 PE=2 SV=2	PF13637.7;PF12796.8;PF13857.7;PF13606.7;PF00069.26;PF07714.18	Ank_4;Ank_2;Ank_5;Ank_3;Pkinase;PK_Tyr_Ser-Thr	Ankyrin repeats (many copies;Ankyrin repeats (3 copies;Ankyrin repeats (many copies;Ankyrin repeat;Protein kinase domain;Protein tyrosine and serine/threonine kinase
FPSE_00733	24.03	25.12	25.97	12.94	10.84	13.43	10.43	13.45	18.95	14.82	36.38	29.7	17.32	13.45	13.92	GO:0016021	CC:integral component of membrane					ENOG410YQYR	S:Function unknown	XP_009252128.1	hypothetical protein FPSE_00733 [Fusarium pseudograminearum CS3096]
FPSE_00734	0.9	1.57	2.25	0.99	1.63	1.78	0.6	2.57	2.59	1.38	1.75	0.97	2.84	2.55	1.85	GO:0005524;GO:0004672	MF:ATP binding;MF:protein kinase activity					ENOG410YW7J;ENOG410YD8N	S:Function unknown;S:Function unknown	XP_009252129.1	hypothetical protein FPSE_00734 [Fusarium pseudograminearum CS3096]
FPSE_00735	0	0	0	0	0	0	0.1	0	0	0	0.12	0	0	0	0									XP_009252130.1	hypothetical protein FPSE_00735 [Fusarium pseudograminearum CS3096]
FPSE_00736	0.65	0.53	1.6	0.16	0.4	0.23	0.23	0.21	0.32	0.37	0.32	0.26	1.48	1.21	1.15	GO:0048038;GO:0005507;GO:0009308;GO:0008131	MF:quinone binding;MF:copper ion binding;BP:amine metabolic process;MF:primary amine oxidase activity	K00276	AOC3, AOC2, tynA	map00350;map00360;map00410;map00260	Tyrosine metabolism;Phenylalanine metabolism;beta-Alanine metabolism;Glycine, serine and threonine metabolism	COG3733	Q:Secondary metabolites biosynthesis, transport and catabolism	XP_009252131.1	hypothetical protein FPSE_00736 [Fusarium pseudograminearum CS3096]	sp|O08590|AOC3_RAT	Membrane primary amine oxidase OS=Rattus norvegicus OX=10116 GN=Aoc3 PE=1 SV=4	PF01179.21;PF09248.11;PF02727.17	Cu_amine_oxid;DUF1965;Cu_amine_oxidN2	Copper amine oxidase, enzyme domain;Domain of unknown function (DUF1965;Copper amine oxidase, N2 domain
FPSE_00737	0	0	0	0	0	0	0	0	0	0	0	0	0	0	0							ENOG4110XPX	S:Function unknown	XP_009252132.1	hypothetical protein FPSE_00737 [Fusarium pseudograminearum CS3096]
FPSE_00738	0.99	1.04	2.73	3.11	3.56	3.25	1.09	1.28	2.79	0.57	1.11	0.98	7.06	5.82	5.13							ENOG411196H;COG1917	S:Function unknown;S:Function unknown	XP_009252133.1	hypothetical protein FPSE_00738 [Fusarium pseudograminearum CS3096]			PF07883.12	Cupin_2	Cupin domain
FPSE_00739	0	0	0	0	0	0.11	0	0	0.12	0	0	0	0	0	0	GO:0016021	CC:integral component of membrane					ENOG4111GZT	S:Function unknown	XP_009252134.1	hypothetical protein FPSE_00739 [Fusarium pseudograminearum CS3096]
FPSE_00740	0.15	0.31	0	2.82	0.28	0.67	2.35	5.71	0.28	11.02	10.77	13.97	0.65	0.3	0.42							ENOG4111ZN2	S:Function unknown	XP_009252135.1	hypothetical protein FPSE_00740 [Fusarium pseudograminearum CS3096]	sp|A0A098D8A0|ZEA2_GIBZE	Highly reducing polyketide synthase ZEA2 OS=Gibberella zeae (strain PH-1 / ATCC MYA-4620 / FGSC 9075 / NRRL 31084) OX=229533 GN=ZEA2 PE=2 SV=1	PF00106.26;PF13561.7;PF08659.11;PF03435.19;PF01370.22	adh_short;adh_short_C2;KR;Sacchrp_dh_NADP;Epimerase	short chain dehydrogenase;Enoyl-(Acyl carrier protein) reductase;KR domain;Saccharopine dehydrogenase NADP binding domain;NAD dependent epimerase/dehydratase family
FPSE_00741	0	0	0	2.06	1.04	0	0	4.18	0.99	3.92	3.59	2.64	0	1.04	0.95	GO:0016021	CC:integral component of membrane					ENOG410ZGPP	S:Function unknown	XP_009252136.1	hypothetical protein FPSE_00741 [Fusarium pseudograminearum CS3096]
FPSE_00742	0	0	0	0	0	0.38	0	0	0	0	0	0	0	0	0	GO:0004252	MF:serine-type endopeptidase activity					ENOG41118ZP;COG1404	O:Posttranslational modification, protein turnover, chaperones;O:Posttranslational modification, protein turnover, chaperones	XP_009252137.1	hypothetical protein FPSE_00742 [Fusarium pseudograminearum CS3096]
FPSE_00743	0.11	0	0	0.12	0.05	0.15	0	0.36	0.05	0.05	0.12	0	0	0.11	0.1	GO:0043531	MF:ADP binding					COG0666;ENOG410YHDH	G:Carbohydrate transport and metabolism;S:Function unknown	XP_009252138.1	hypothetical protein FPSE_00743 [Fusarium pseudograminearum CS3096]
FPSE_00744	0	0	0	0	0	0	0	0	0	0	0	0	0	0	0	GO:0005737;GO:0005634;GO:0016301;GO:0005524;GO:0006014;GO:0019303;GO:0046872;GO:0004747	CC:cytoplasm;CC:nucleus;MF:kinase activity;MF:ATP binding;BP:D-ribose metabolic process;BP:D-ribose catabolic process;MF:metal ion binding;MF:ribokinase activity	K00852	rbsK, RBKS	map00030	Pentose phosphate pathway	COG0524	G:Carbohydrate transport and metabolism	XP_009252139.1	hypothetical protein FPSE_00744 [Fusarium pseudograminearum CS3096]	sp|O60116|RBSK_SCHPO	Ribokinase OS=Schizosaccharomyces pombe (strain 972 / ATCC 24843) OX=284812 GN=rbk1 PE=3 SV=1	PF00294.25	PfkB	pfkB family carbohydrate kinase
FPSE_00745	0	0	0	0	0	0	0	0	0	0	0	0	0	0	0	GO:0022857;GO:0016021	MF:transmembrane transporter activity;CC:integral component of membrane					COG0477	S:Function unknown	XP_009252140.1	hypothetical protein FPSE_00745 [Fusarium pseudograminearum CS3096]
FPSE_00746	0	0	0	0.12	0.05	0	0	0	0.05	0	0.18	0	0.09	0	0							ENOG4110WQH;ENOG4110WQB;ENOG4111BWJ	S:Function unknown;S:Function unknown;S:Function unknown	XP_009252141.1	hypothetical protein FPSE_00746 [Fusarium pseudograminearum CS3096]			PF06985.12	HET	Heterokaryon incompatibility protein (HET
FPSE_00747	0.06	0	0.03	0.06	0.12	0.04	0.03	0	0	0	0.02	0	0	0.02	0.02	GO:0042626;GO:0016021;GO:0016887;GO:0005524	MF:ATPase activity, coupled to transmembrane movement of substances;CC:integral component of membrane;MF:ATPase activity;MF:ATP binding					COG1131;COG0842	V:Defense mechanisms;V:Defense mechanisms	XP_009252142.1	hypothetical protein FPSE_00747 [Fusarium pseudograminearum CS3096]	sp|Q4WDD4|ATRF_ASPFU	ABC multidrug transporter atrF OS=Neosartorya fumigata (strain ATCC MYA-4609 / Af293 / CBS 101355 / FGSC A1100) OX=330879 GN=atrF PE=2 SV=1	PF01061.25;PF00005.28;PF06422.13;PF19055.1;PF12698.8;PF14510.7;PF13191.7;PF03193.17	ABC2_membrane;ABC_tran;PDR_CDR;ABC2_membrane_7;ABC2_membrane_3;ABC_trans_N;AAA_16;RsgA_GTPase	ABC-2 type transporter;ABC transporter;CDR ABC transporter;ABC-2 type transporter;ABC-2 family transporter protein;ABC-transporter N-terminal;AAA ATPase domain;RsgA GTPase
FPSE_00748	0	0	0.11	0.09	0	0.05	0	0	0.28	0.05	0.07	0	0.16	0.12	0.06	GO:0005634;GO:0008270;GO:0000981	CC:nucleus;MF:zinc ion binding;MF:RNA polymerase II transcription factor activity, sequence-specific DNA binding					ENOG410YC0H	S:Function unknown	XP_009252143.1	hypothetical protein FPSE_00748 [Fusarium pseudograminearum CS3096]			PF00172.19	Zn_clus	Fungal Zn(2)-Cys(6) binuclear cluster domain
FPSE_00749	0.05	0	0.07	0.11	0.09	0.02	0.05	0.02	0.14	0.09	0.06	0.05	0.11	0.08	0.12	GO:0016021;GO:0016491;GO:0016740;GO:0010181	CC:integral component of membrane;MF:oxidoreductase activity;MF:transferase activity;MF:FMN binding	K03377	CASD1			ENOG410XPE6	S:Function unknown	XP_009252144.1	hypothetical protein FPSE_00749 [Fusarium pseudograminearum CS3096]	sp|P0CM57|CAS1_CRYNB	Probable O-acetyltransferase CAS1 OS=Cryptococcus neoformans var. neoformans serotype D (strain B-3501A) OX=283643 GN=CAS1 PE=3 SV=1	PF07779.13	Cas1_AcylT	10 TM Acyl Transferase domain found in Cas1p
FPSE_00750	30.45	18.75	29.26	57.99	75.02	57.62	9.8	18.37	18.19	16.56	20.42	30.79	19.04	22.24	22.91	GO:0003824;GO:0009116	MF:catalytic activity;BP:nucleoside metabolic process					COG1082	G:Carbohydrate transport and metabolism	XP_009252145.1	hypothetical protein FPSE_00750 [Fusarium pseudograminearum CS3096]	sp|P07046|3SHD_NEUCR	3-dehydroshikimate dehydratase OS=Neurospora crassa (strain ATCC 24698 / 74-OR23-1A / CBS 708.71 / DSM 1257 / FGSC 987) OX=367110 GN=qa-4 PE=4 SV=1	PF01261.25	AP_endonuc_2	Xylose isomerase-like TIM barrel
FPSE_00751	0.17	0.26	0.37	0.34	0.25	0.3	0.14	0.41	0.27	0.38	0.26	0.36	0.31	0.63	0.23							ENOG410Z5C7;ENOG410YBJD;ENOG410YBDW	S:Function unknown;S:Function unknown;S:Function unknown	XP_009252146.1	hypothetical protein FPSE_00751 [Fusarium pseudograminearum CS3096]			PF01823.20	MACPF	MAC/Perforin domain
FPSE_00752	0.03	0.07	0.12	0.13	0.28	0.18	0	0	0	0	0	0	0.09	0.1	0.25							ENOG4111AUC	S:Function unknown	XP_009252147.1	hypothetical protein FPSE_00752 [Fusarium pseudograminearum CS3096]
FPSE_00753	1.17	1.03	0.22	0.29	0	0.04	1.96	1.44	2.12	1.69	2.81	2.06	0.17	0.74	0.14	GO:0005506;GO:0016705;GO:0016021;GO:0004497;GO:0020037	MF:iron ion binding;MF:oxidoreductase activity, acting on paired donors, with incorporation or reduction of molecular oxygen;CC:integral component of membrane;MF:monooxygenase activity;MF:heme binding					COG2124	S:Function unknown	XP_009252148.1	hypothetical protein FPSE_00753 [Fusarium pseudograminearum CS3096]	sp|G1XU03|AR282_ARTOA	Cytochrome P450 monooxygenase AOL_s00215g282 OS=Arthrobotrys oligospora (strain ATCC 24927 / CBS 115.81 / DSM 1491) OX=756982 GN=AOL_s00215g282 PE=3 SV=1	PF00067.23	p450	Cytochrome P450
FPSE_00754	1.15	1	0.47	0.31	0.24	0.14	2.98	3.39	2.52	2.05	3.01	3.44	0.18	0.8	0.05	GO:0022857;GO:0016021	MF:transmembrane transporter activity;CC:integral component of membrane					ENOG410XNQK	S:Function unknown	XP_009252149.1	hypothetical protein FPSE_00754 [Fusarium pseudograminearum CS3096]	sp|P46333|CSBC_BACSU	Probable metabolite transport protein CsbC OS=Bacillus subtilis (strain 168) OX=224308 GN=csbC PE=1 SV=3	PF00083.25;PF07690.17	Sugar_tr;MFS_1	Sugar (and other) transporter;Major Facilitator Superfamily
FPSE_00755	2.32	1.51	1.99	0.99	1.14	0.53	0.55	2.16	2.29	1.13	3.23	3.25	2.79	2.35	1.38							COG0666;COG5048	L:Replication, recombination and repair;S:Function unknown	XP_009252150.1	hypothetical protein FPSE_00755 [Fusarium pseudograminearum CS3096]	sp|Q00808|HETE1_PODAS	Vegetative incompatibility protein HET-E-1 OS=Podospora anserina OX=5145 GN=HET-E1 PE=4 SV=1	PF12796.8;PF13637.7;PF13857.7;PF13606.7;PF00023.31;PF13401.7;PF05729.13;PF13191.7;PF17109.6	Ank_2;Ank_4;Ank_5;Ank_3;Ank;AAA_22;NACHT;AAA_16;Goodbye	Ankyrin repeats (3 copies;Ankyrin repeats (many copies;Ankyrin repeats (many copies;Ankyrin repeat;Ankyrin repeat;AAA domain;NACHT domain;AAA ATPase domain;fungal STAND N-terminal Goodbye domain
FPSE_00756	0.24	0.52	0.22	0.3	0.07	0.04	0.19	0.66	0.46	0.15	0.05	0.56	0.39	0.62	0.19	GO:0005524	MF:ATP binding					COG0553;ENOG410YA3J	O:Posttranslational modification, protein turnover, chaperones;O:Posttranslational modification, protein turnover, chaperones	XP_009252151.1	hypothetical protein FPSE_00756, partial [Fusarium pseudograminearum CS3096]	sp|Q9FF61|SM3L1_ARATH	Putative SWI/SNF-related matrix-associated actin-dependent regulator of chromatin subfamily A member 3-like 1 OS=Arabidopsis thaliana OX=3702 GN=At5g05130 PE=2 SV=1	PF00176.24;PF00270.30	SNF2_N;DEAD	SNF2 family N-terminal domain;DEAD/DEAH box helicase
FPSE_00757	3.27	1.96	0.76	2.12	3.43	2.24	2.17	8.33	7.01	1.62	1.66	2.75	4.74	4.55	4.35	GO:0003676	MF:nucleic acid binding					ENOG4111ED7	S:Function unknown	XP_009252152.1	hypothetical protein FPSE_00757 [Fusarium pseudograminearum CS3096]	sp|A0A0B2XG51|BRLA_METRA	C2H2 type master regulator of conidiophore development BrlA OS=Metarhizium robertsii (strain ARSEF 23 / ATCC MYA-3075) OX=655844 GN=BrlA PE=2 SV=1	PF00096.27	zf-C2H2	Zinc finger, C2H2 type
FPSE_00758	2.94	2.77	3.02	2.09	2.91	2.25	1.2	2.36	3.47	1.88	2.54	2.27	4.6	4.15	4.14	GO:0003743	MF:translation initiation factor activity	K03241	EIF2B3	map03013	RNA transport	COG1208	S:Function unknown	XP_009252153.1	hypothetical protein FPSE_00758 [Fusarium pseudograminearum CS3096]	sp|P56288|EI2BG_SCHPO	Probable translation initiation factor eIF-2B subunit gamma OS=Schizosaccharomyces pombe (strain 972 / ATCC 24843) OX=284812 GN=tif223 PE=1 SV=2
FPSE_00759	23.36	17.02	16.19	8.78	11.34	8.14	15.93	19.12	17.77	13.09	10.54	12.87	12.76	14.09	14.23	GO:0000124;GO:0016021;GO:0003712	CC:SAGA complex;CC:integral component of membrane;MF:transcription cofactor activity	K11361	SPT20, ADA5			ENOG410Y2D0;ENOG410Y3WI	S:Function unknown;S:Function unknown	XP_009252154.1	hypothetical protein FPSE_00759 [Fusarium pseudograminearum CS3096]	sp|O14174|SPT20_SCHPO	SAGA complex subunit spt20 OS=Schizosaccharomyces pombe (strain 972 / ATCC 24843) OX=284812 GN=spt20 PE=1 SV=1	PF12090.9	Spt20	Spt20 family
FPSE_00760	109.49	77.58	78.16	47.24	58.84	41.99	45.6	70.78	53.16	39.42	30.16	45.22	85.98	98.67	129.2	GO:0016021;GO:0031966;GO:0034045;GO:0030659;GO:0015031;GO:0000139;GO:0006914	CC:integral component of membrane;CC:mitochondrial membrane;CC:pre-autophagosomal structure membrane;CC:cytoplasmic vesicle membrane;BP:protein transport;CC:Golgi membrane;BP:autophagy	K21141	ATG27	map04138	Autophagy - yeast	ENOG4111GYW	S:Function unknown	XP_009252155.1	hypothetical protein FPSE_00760 [Fusarium pseudograminearum CS3096]	sp|I1RD82|ATG27_GIBZE	Autophagy-related protein 27 OS=Gibberella zeae (strain PH-1 / ATCC MYA-4620 / FGSC 9075 / NRRL 31084) OX=229533 GN=ATG27 PE=3 SV=1	PF09451.11;PF00878.19	ATG27;CIMR	Autophagy-related protein 27;Cation-independent mannose-6-phosphate receptor repeat
FPSE_00761	3.39	3.07	3.22	2.07	2.51	2.47	1.05	4.24	6.16	1.03	4.42	4.22	3.75	3.31	4.34	GO:0008483;GO:0030170;GO:0006525	MF:transaminase activity;MF:pyridoxal phosphate binding;BP:arginine metabolic process	K00818	E2.6.1.11, argD	map00220	Arginine biosynthesis	COG4992	S:Function unknown	XP_009252156.1	hypothetical protein FPSE_00761 [Fusarium pseudograminearum CS3096]	sp|Q9P3I3|ARGD_NEUCR	Acetylornithine aminotransferase, mitochondrial OS=Neurospora crassa (strain ATCC 24698 / 74-OR23-1A / CBS 708.71 / DSM 1257 / FGSC 987) OX=367110 GN=arg-8 PE=3 SV=1	PF00202.22;PF00155.22	Aminotran_3;Aminotran_1_2	Aminotransferase class-III;Aminotransferase class I and II
FPSE_00762	478.08	275.37	522.09	2209.16	2153.26	521.97	403.12	561.62	523.59	516.49	324.43	329.89	302.22	244.86	491.6	GO:0006536;GO:0030170;GO:0004351	BP:glutamate metabolic process;MF:pyridoxal phosphate binding;MF:glutamate decarboxylase activity	K01580	E4.1.1.15, gadB, gadA, GAD	map00250;map00430;map00410;map00650	Alanine, aspartate and glutamate metabolism;Taurine and hypotaurine metabolism;beta-Alanine metabolism;Butanoate metabolism	COG0076	S:Function unknown	XP_009252157.1	hypothetical protein FPSE_00762 [Fusarium pseudograminearum CS3096]	sp|Q9ZPS3|DCE4_ARATH	Glutamate decarboxylase 4 OS=Arabidopsis thaliana OX=3702 GN=GAD4 PE=1 SV=1	PF00282.20	Pyridoxal_deC	Pyridoxal-dependent decarboxylase conserved domain
FPSE_00763	3.93	3.02	3.89	16.84	19.45	3.21	3.98	5.13	4.43	3.07	1.93	1.86	4.95	4.82	15.02	GO:0016787	MF:hydrolase activity					COG0657	S:Function unknown	XP_009252158.1	hypothetical protein FPSE_00763 [Fusarium pseudograminearum CS3096]	sp|Q05469|LIPS_HUMAN	Hormone-sensitive lipase OS=Homo sapiens OX=9606 GN=LIPE PE=1 SV=4	PF07859.14	Abhydrolase_3	alpha/beta hydrolase fold
FPSE_00764	5.88	1.99	6.44	4.68	6.54	6.84	0.73	4.47	3.44	1.54	3.67	2.97	6.05	6.08	8.31	GO:0005576;GO:0050525	CC:extracellular region;MF:cutinase activity					ENOG41121AD	S:Function unknown	XP_009252159.1	hypothetical protein FPSE_00764 [Fusarium pseudograminearum CS3096]	sp|Q00298|CUTI_BOTFU	Cutinase OS=Botryotinia fuckeliana OX=40559 GN=cutA PE=3 SV=1	PF01083.23	Cutinase	Cutinase
FPSE_00765	4.59	3.18	5.95	1.03	2.25	1.5	0.87	2.97	1.58	1.21	1.27	2.43	3.59	5.64	4.1	GO:0004198	MF:calcium-dependent cysteine-type endopeptidase activity					ENOG410XP0B	O:Posttranslational modification, protein turnover, chaperones	XP_009252160.1	hypothetical protein FPSE_00765 [Fusarium pseudograminearum CS3096]	sp|Q6ZFZ4|DEK1_ORYSJ	Calpain-type cysteine protease ADL1 OS=Oryza sativa subsp. japonica OX=39947 GN=ADL1 PE=1 SV=1	PF00648.22;PF15845.6	Peptidase_C2;NICE-1	Calpain family cysteine protease;Cysteine-rich C-terminal 1 family
FPSE_00766	22	30.18	16.84	7.75	9.18	5.64	18.98	23.45	15.35	11.15	12.78	27.38	18.29	14.59	16.76	GO:0034450;GO:0006511;GO:0008270;GO:0000151	MF:ubiquitin-ubiquitin ligase activity;BP:ubiquitin-dependent protein catabolic process;MF:zinc ion binding;CC:ubiquitin ligase complex	K10597	UBE4B, UFD2	map04120;map04141	Ubiquitin mediated proteolysis;Protein processing in endoplasmic reticulum	ENOG410Z7YX;COG5113	S:Function unknown;O:Posttranslational modification, protein turnover, chaperones	XP_009252161.1	hypothetical protein FPSE_00766 [Fusarium pseudograminearum CS3096]	sp|Q3ZCC3|TRAF6_BOVIN	TNF receptor-associated factor 6 OS=Bos taurus OX=9913 GN=TRAF6 PE=2 SV=1	PF02176.19;PF00097.26;PF13923.7;PF13445.7;PF13920.7;PF15227.7;PF13639.7;PF14634.7;PF15965.6	zf-TRAF;zf-C3HC4;zf-C3HC4_2;zf-RING_UBOX;zf-C3HC4_3;zf-C3HC4_4;zf-RING_2;zf-RING_5;zf-TRAF_2	TRAF-type zinc finger;Zinc finger, C3HC4 type (RING finger;Zinc finger, C3HC4 type (RING finger;RING-type zinc-finger;Zinc finger, C3HC4 type (RING finger;zinc finger of C3HC4-type, RING;Ring finger domain;zinc-RING finger domain;TRAF-like zinc-finger
FPSE_00767	3.99	2.28	3.63	3.01	3.22	1.64	4.41	4.48	2.77	2.76	1.92	3.32	4.17	3.89	5.12	GO:0034450;GO:0006511;GO:0000151;GO:0008270	MF:ubiquitin-ubiquitin ligase activity;BP:ubiquitin-dependent protein catabolic process;CC:ubiquitin ligase complex;MF:zinc ion binding	K10597	UBE4B, UFD2	map04120;map04141	Ubiquitin mediated proteolysis;Protein processing in endoplasmic reticulum	COG5113	O:Posttranslational modification, protein turnover, chaperones	XP_009252162.1	hypothetical protein FPSE_00767 [Fusarium pseudograminearum CS3096]	sp|Q9HE05|UFD2_SCHPO	Ubiquitin conjugation factor E4 OS=Schizosaccharomyces pombe (strain 972 / ATCC 24843) OX=284812 GN=ufd2 PE=2 SV=1	PF10408.10;PF04564.16	Ufd2P_core;U-box	Ubiquitin elongating factor core;U-box domain
FPSE_00768	0.96	0.25	1.43	1	0.74	1.45	0.22	0.3	0.15	0.44	0.09	0.07	0.56	0.81	0.75	GO:0005737;GO:0005634;GO:0009117;GO:0008270;GO:0043103;GO:0000034;GO:0010389;GO:0009168;GO:0006146	CC:cytoplasm;CC:nucleus;BP:nucleotide metabolic process;MF:zinc ion binding;BP:hypoxanthine salvage;MF:adenine deaminase activity;BP:regulation of G2/M transition of mitotic cell cycle;BP:purine ribonucleoside monophosphate biosynthetic process;BP:adenine catabolic process	K01488	add, ADA	map00230	Purine metabolism	COG1816	K:Transcription	XP_009252163.1	hypothetical protein FPSE_00768 [Fusarium pseudograminearum CS3096]	sp|Q4IMJ1|ADE_GIBZE	Adenine deaminase OS=Gibberella zeae (strain PH-1 / ATCC MYA-4620 / FGSC 9075 / NRRL 31084) OX=229533 GN=AAH1 PE=3 SV=1	PF00962.23	A_deaminase	Adenosine/AMP deaminase
FPSE_00769	0	0	0	0	0	0.27	0.27	0	0	0	0.33	0.26	0	0	0	GO:0016021	CC:integral component of membrane							XP_009252164.1	hypothetical protein FPSE_00769 [Fusarium pseudograminearum CS3096]
FPSE_00770	2.29	2.52	1.17	0.57	0.57	0.51	3.2	3.54	1.93	1.94	0.85	1.44	1.06	1.54	0.98	GO:0005634;GO:0006351;GO:0008270;GO:0000981;GO:0003677	CC:nucleus;BP:transcription, DNA-templated;MF:zinc ion binding;MF:RNA polymerase II transcription factor activity, sequence-specific DNA binding;MF:DNA binding					ENOG410XR3W	K:Transcription	XP_009252165.1	hypothetical protein FPSE_00770 [Fusarium pseudograminearum CS3096]	sp|O14130|YF54_SCHPO	Uncharacterized transcriptional regulatory protein C3C7.04 OS=Schizosaccharomyces pombe (strain 972 / ATCC 24843) OX=284812 GN=SPAC3C7.04 PE=3 SV=1	PF04082.19;PF00172.19	Fungal_trans;Zn_clus	Fungal specific transcription factor domain;Fungal Zn(2)-Cys(6) binuclear cluster domain
FPSE_00771	0.06	0	0.05	0.02	0	0.03	0.11	0.05	0	0.1	0	0.03	0.02	0.03	0	GO:0090173;GO:0051321;GO:0016021;GO:0008270;GO:0005634;GO:0000981	BP:regulation of synaptonemal complex assembly;BP:meiotic cell cycle;CC:integral component of membrane;MF:zinc ion binding;CC:nucleus;MF:RNA polymerase II transcription factor activity, sequence-specific DNA binding					ENOG410YTHY	S:Function unknown	XP_009252166.1	hypothetical protein FPSE_00771 [Fusarium pseudograminearum CS3096]			PF08631.11	SPO22	Meiosis protein SPO22/ZIP4 like
FPSE_00772	10.57	10.46	9.43	5.66	6.12	5.65	8.96	10.43	8.96	8.68	5.84	6.4	9.71	8.91	10.53	GO:0090173;GO:0051321;GO:0005634;GO:0008270;GO:0016021;GO:0000981	BP:regulation of synaptonemal complex assembly;BP:meiotic cell cycle;CC:nucleus;MF:zinc ion binding;CC:integral component of membrane;MF:RNA polymerase II transcription factor activity, sequence-specific DNA binding					ENOG410XS2K	S:Function unknown	XP_009252167.1	hypothetical protein FPSE_00772 [Fusarium pseudograminearum CS3096]	sp|E5DG73|ACUM_ASPFU	Zinc cluster transcription factor acuM OS=Neosartorya fumigata (strain ATCC MYA-4609 / Af293 / CBS 101355 / FGSC A1100) OX=330879 GN=AcuM PE=2 SV=2
FPSE_00773	1.1	1.66	3.08	1.36	1.63	1.25	1.3	2.14	2.66	1.4	2.07	1.45	2.44	3.1	3.33	GO:0051537;GO:0004855;GO:0004854;GO:0005506;GO:0071949;GO:0009055	MF:2 iron, 2 sulfur cluster binding;MF:xanthine oxidase activity;MF:xanthine dehydrogenase activity;MF:iron ion binding;MF:FAD binding;MF:electron carrier activity	K00106	XDH	map04146;map00230;map00232	Peroxisome;Purine metabolism;Caffeine metabolism	COG4630	F:Nucleotide transport and metabolism	XP_009252168.1	hypothetical protein FPSE_00773 [Fusarium pseudograminearum CS3096]	sp|Q12553|XDH_EMENI	Xanthine dehydrogenase OS=Emericella nidulans (strain FGSC A4 / ATCC 38163 / CBS 112.46 / NRRL 194 / M139) OX=227321 GN=hxA PE=2 SV=2	PF02738.19;PF00941.22;PF01315.23;PF01799.21;PF03450.18;PF00111.28	Ald_Xan_dh_C2;FAD_binding_5;Ald_Xan_dh_C;Fer2_2;CO_deh_flav_C;Fer2	Molybdopterin-binding domain of aldehyde dehydrogenase;FAD binding domain in molybdopterin dehydrogenase;Aldehyde oxidase and xanthine dehydrogenase, a/b hammerhead domain;[2Fe-2S] binding domain;CO dehydrogenase flavoprotein C-terminal domain;2Fe-2S iron-sulfur cluster binding domain
FPSE_00774	12.85	14.33	21.33	25.57	24.94	25.38	10.09	17.71	28.83	12.36	29.77	20.86	25.28	20.78	20.34	GO:0008483;GO:0003824;GO:0009058;GO:0030170;GO:0004672;GO:0005524	MF:transaminase activity;MF:catalytic activity;BP:biosynthetic process;MF:pyridoxal phosphate binding;MF:protein kinase activity;MF:ATP binding	K14264	BNA3	map00380	Tryptophan metabolism	COG0436	S:Function unknown	XP_009252169.1	hypothetical protein FPSE_00774 [Fusarium pseudograminearum CS3096]	sp|O14209|YDT4_SCHPO	Uncharacterized aminotransferase C6B12.04c OS=Schizosaccharomyces pombe (strain 972 / ATCC 24843) OX=284812 GN=SPAC6B12.04c PE=3 SV=1	PF00155.22;PF01053.21;PF01041.18	Aminotran_1_2;Cys_Met_Meta_PP;DegT_DnrJ_EryC1	Aminotransferase class I and II;Cys/Met metabolism PLP-dependent enzyme;DegT/DnrJ/EryC1/StrS aminotransferase family
FPSE_00775	0.22	0.23	0.1	0.24	0.3	0.2	0	0	0	0	0	0	0.19	0	0.1	GO:0004674;GO:0008483;GO:0009058;GO:0030170;GO:0004672;GO:0005524	MF:protein serine/threonine kinase activity;MF:transaminase activity;BP:biosynthetic process;MF:pyridoxal phosphate binding;MF:protein kinase activity;MF:ATP binding	K08861;K08794	PLK2;CAMK1			ENOG410XRMJ	S:Function unknown	XP_009252170.1	hypothetical protein FPSE_00775 [Fusarium pseudograminearum CS3096]	sp|P32562|CDC5_YEAST	Cell cycle serine/threonine-protein kinase CDC5/MSD2 OS=Saccharomyces cerevisiae (strain ATCC 204508 / S288c) OX=559292 GN=CDC5 PE=1 SV=1	PF00069.26;PF07714.18;PF06293.15	Pkinase;PK_Tyr_Ser-Thr;Kdo	Protein kinase domain;Protein tyrosine and serine/threonine kinase;Lipopolysaccharide kinase (Kdo/WaaP) family
FPSE_00776	36.17	34.33	20.58	7.87	13.06	6.25	31.58	31.93	24.16	33.6	14.33	26.01	18.87	29.15	18.72	GO:0005634;GO:0046872	CC:nucleus;MF:metal ion binding					ENOG410XP0T;COG5141	S:Function unknown;S:Function unknown	XP_009252171.1	hypothetical protein FPSE_00776 [Fusarium pseudograminearum CS3096]	sp|P39956|RPH1_YEAST	DNA damage-responsive transcriptional repressor RPH1 OS=Saccharomyces cerevisiae (strain ATCC 204508 / S288c) OX=559292 GN=RPH1 PE=1 SV=1	PF02373.23;PF13832.7;PF13771.7;PF02375.18	JmjC;zf-HC5HC2H_2;zf-HC5HC2H;JmjN	JmjC domain, hydroxylase;PHD-zinc-finger like domain;PHD-like zinc-binding domain;jmjN domain
FPSE_00777	16.67	10.11	10.1	2.93	4.9	3.3	9.22	22.94	14.71	11.59	8.54	12.23	6.17	9.92	4.17	GO:0016021	CC:integral component of membrane					ENOG410Y9PP	S:Function unknown	XP_009252172.1	hypothetical protein FPSE_00777 [Fusarium pseudograminearum CS3096]			PF00328.23	His_Phos_2	Histidine phosphatase superfamily (branch 2
FPSE_00778	0.37	0.34	0.36	0.55	0.56	0.22	0.11	0.35	0.27	0.3	0.05	0.15	0.61	0.41	0.31	GO:0003700	MF:transcription factor activity, sequence-specific DNA binding					ENOG41121G8	S:Function unknown	XP_009252173.1	hypothetical protein FPSE_00778 [Fusarium pseudograminearum CS3096]	sp|Q9UV10|HET6_NEUCR	Heterokaryon incompatibility protein 6, OR allele OS=Neurospora crassa (strain ATCC 24698 / 74-OR23-1A / CBS 708.71 / DSM 1257 / FGSC 987) OX=367110 GN=het-6 PE=4 SV=1	PF06985.12	HET	Heterokaryon incompatibility protein (HET
ZIF1	534.16	416.43	530.91	240.36	288.46	282.57	339.88	588.94	641.71	727.62	560.01	737.62	815.89	921.7	568.99	GO:0003700	MF:transcription factor activity, sequence-specific DNA binding	K21452	MBZ1			ENOG41123CD	S:Function unknown	XP_009252174.1	ZIF1 [Fusarium pseudograminearum CS3096]	sp|E9EPV1|MBZ11_METRA	BZIP-type transcription factor MBZ1 OS=Metarhizium robertsii (strain ARSEF 23 / ATCC MYA-3075) OX=655844 GN=MBZ1 PE=2 SV=2	PF00170.22	bZIP_1	bZIP transcription factor
FPSE_00780	12.43	8.61	9.63	5.79	6.46	5.46	4.83	8.27	6.87	6.37	5.78	8.61	12.22	13.2	12.61							ENOG410YAMC;ENOG4110VDG	S:Function unknown;S:Function unknown	XP_009252175.1	hypothetical protein FPSE_00780 [Fusarium pseudograminearum CS3096]			PF10056.10	DUF2293	Uncharacterized conserved protein (DUF2293
FPSE_00781	1.48	1.14	0.56	0.6	0.43	0.45	1.44	2.54	2.02	1.74	1.09	1.48	1	0.77	0.72	GO:0000462;GO:0030688;GO:0005634	BP:maturation of SSU-rRNA from tricistronic rRNA transcript (SSU-rRNA, 5.8S rRNA, LSU-rRNA;CC:preribosome, small subunit precursor;CC:nucleus	K14794	RRP12			ENOG410XQ3D	S:Function unknown	XP_009252176.1	hypothetical protein FPSE_00781 [Fusarium pseudograminearum CS3096]	sp|Q12754|RRP12_YEAST	Ribosomal RNA-processing protein 12 OS=Saccharomyces cerevisiae (strain ATCC 204508 / S288c) OX=559292 GN=RRP12 PE=1 SV=1	PF08161.13	NUC173	NUC173 domain
FPSE_00782	22.7	13.12	21.5	16.99	17	17.11	8.68	14.28	18	7.38	12.02	14	22.4	22.48	18.83	GO:0030904;GO:0005829;GO:0042147	CC:retromer complex;CC:cytosol;BP:retrograde transport, endosome to Golgi	K18467	VPS29	map04144	Endocytosis	COG0622	S:Function unknown	XP_009252177.1	hypothetical protein FPSE_00782 [Fusarium pseudograminearum CS3096]	sp|Q9UTI5|VPS29_SCHPO	Vacuolar protein sorting-associated protein 29 OS=Schizosaccharomyces pombe (strain 972 / ATCC 24843) OX=284812 GN=vps29 PE=3 SV=1	PF12850.8	Metallophos_2	Calcineurin-like phosphoesterase superfamily domain
FPSE_00783	0	0.15	0.26	0.35	0.3	0.16	0	0.21	0.27	0.13	0.04	0.03	0.32	0.07	0	GO:0005634;GO:0045132;GO:0000775	CC:nucleus;BP:meiotic chromosome segregation;CC:chromosome, centromeric region					ENOG41127DR	S:Function unknown	XP_009252178.1	hypothetical protein FPSE_00783 [Fusarium pseudograminearum CS3096]	sp|Q872U8|SGO1_NEUCR	Shugoshin OS=Neurospora crassa (strain ATCC 24698 / 74-OR23-1A / CBS 708.71 / DSM 1257 / FGSC 987) OX=367110 GN=sgo-1 PE=3 SV=1	PF07558.12;PF07557.12	Shugoshin_N;Shugoshin_C	Shugoshin N-terminal coiled-coil region;Shugoshin C terminus
FPSE_00784	0	0	1.4	0.77	0	0	0	0	0.69	0.68	0.83	0.97	1.25	1.85	2.04	GO:0042729;GO:0072686;GO:0000278	CC:DASH complex;CC:mitotic spindle;BP:mitotic cell cycle	K11567	DAD2, HSK1			ENOG4111V9Y	S:Function unknown	XP_009252179.1	hypothetical protein FPSE_00784 [Fusarium pseudograminearum CS3096]	sp|Q6BV14|DAD2_DEBHA	DASH complex subunit DAD2 OS=Debaryomyces hansenii (strain ATCC 36239 / CBS 767 / JCM 1990 / NBRC 0083 / IGC 2968) OX=284592 GN=DAD2 PE=3 SV=2	PF08654.11	DASH_Dad2	DASH complex subunit Dad2
FPSE_00785	0.2	0.32	0.09	0.08	0	0.05	0.05	0.34	0.29	0.14	0.11	0.19	0.27	0.1	0.48							ENOG410YGY2	S:Function unknown	XP_009252180.1	hypothetical protein FPSE_00785 [Fusarium pseudograminearum CS3096]
FPSE_00786	36.28	26.2	20.57	12.57	15.54	11.6	22.73	28.26	20.17	19.71	13.72	22.31	18.43	19.84	19.56	GO:0016021	CC:integral component of membrane					ENOG4111Y91	S:Function unknown	XP_009252181.1	hypothetical protein FPSE_00786 [Fusarium pseudograminearum CS3096]			PF08693.11	SKG6	Transmembrane alpha-helix domain
FPSE_00787	34.04	17.27	32.97	14.6	24.46	25.75	11.12	26.76	19.53	16.65	11.79	14.04	24.76	21.05	23.39	GO:0016021	CC:integral component of membrane					ENOG4111K6X	S:Function unknown	XP_009252182.1	hypothetical protein FPSE_00787 [Fusarium pseudograminearum CS3096]
FPSE_00788	0	0	0	0	0	0	0	0	0	0	0	0	0	0	0							ENOG4110WH3	S:Function unknown	XP_009252183.1	hypothetical protein FPSE_00788 [Fusarium pseudograminearum CS3096]
FPSE_00789	0.29	0.19	0.38	0.43	0.4	0.33	0.03	0.24	0.34	0.16	0.16	0.13	0.13	0.48	0.41	GO:0005524;GO:0004386	MF:ATP binding;MF:helicase activity	K13117	DHX35			COG1643	S:Function unknown	XP_009252184.1	hypothetical protein FPSE_00789 [Fusarium pseudograminearum CS3096]	sp|Q9H5Z1|DHX35_HUMAN	Probable ATP-dependent RNA helicase DHX35 OS=Homo sapiens OX=9606 GN=DHX35 PE=1 SV=2	PF04408.24;PF07717.17;PF00271.32;PF13401.7;PF13604.7	HA2;OB_NTP_bind;Helicase_C;AAA_22;AAA_30	Helicase associated domain (HA2;Oligonucleotide/oligosaccharide-binding (OB)-fold;Helicase conserved C-terminal domain;AAA domain;AAA domain
FPSE_00790	34.53	32.06	27.62	17.87	23.09	14.67	32.27	29.99	22.1	34.66	20.57	37.04	23.7	31.24	40.15							ENOG4111HCV	S:Function unknown	XP_009252185.1	hypothetical protein FPSE_00790 [Fusarium pseudograminearum CS3096]	sp|O14319|CUE5_SCHPO	CUE domain-containing protein 5 OS=Schizosaccharomyces pombe (strain 972 / ATCC 24843) OX=284812 GN=SPBC16E9.02c PE=4 SV=1	PF02845.17	CUE	CUE domain
FPSE_00791	54.56	64.76	71.99	83.81	85.82	52.36	77.76	92.6	89.88	73.95	70.64	74.18	79.32	79.75	69.76	GO:0004861;GO:0006796;GO:0005634;GO:0006629;GO:0008081	MF:cyclin-dependent protein serine/threonine kinase inhibitor activity;BP:phosphate-containing compound metabolic process;CC:nucleus;BP:lipid metabolic process;MF:phosphoric diester hydrolase activity	K06653	PHO81	map04111	Cell cycle - yeast	COG0666	S:Function unknown	XP_009252186.1	hypothetical protein FPSE_00791 [Fusarium pseudograminearum CS3096]	sp|Q01317|NUC2_NEUCR	Ankyrin repeat protein nuc-2 OS=Neurospora crassa (strain ATCC 24698 / 74-OR23-1A / CBS 708.71 / DSM 1257 / FGSC 987) OX=367110 GN=nuc-2 PE=4 SV=2	PF12796.8;PF13637.7;PF03105.20;PF13606.7;PF13857.7;PF00023.31;PF03009.18	Ank_2;Ank_4;SPX;Ank_3;Ank_5;Ank;GDPD	Ankyrin repeats (3 copies;Ankyrin repeats (many copies;SPX domain;Ankyrin repeat;Ankyrin repeats (many copies;Ankyrin repeat;Glycerophosphoryl diester phosphodiesterase family
FPSE_00792	31.05	22.89	22.45	31.73	34.76	28.69	9.91	9.54	8.75	5.05	5.31	4.25	50.32	46.14	79.85	GO:0016021	CC:integral component of membrane					ENOG410YGP6	S:Function unknown	XP_009252187.1	hypothetical protein FPSE_00792 [Fusarium pseudograminearum CS3096]
FPSE_00793	106.21	68.46	117.82	62.71	74.92	74.74	30.27	58	60.91	38.17	33.31	44.07	102.76	104.54	110.47	GO:0033617;GO:0005739	BP:mitochondrial respiratory chain complex IV assembly;CC:mitochondrion	K18173	COA1			ENOG411229I	S:Function unknown	XP_009252188.1	hypothetical protein FPSE_00793 [Fusarium pseudograminearum CS3096]	sp|P40452|COA1_YEAST	Cytochrome c oxidase assembly factor 1 OS=Saccharomyces cerevisiae (strain ATCC 204508 / S288c) OX=559292 GN=COA1 PE=1 SV=1	PF08695.11	Coa1	Cytochrome oxidase complex assembly protein 1
FPSE_00794	30.05	23.81	33.11	19.08	19.4	27.03	12.46	20.86	18.43	11.31	11.26	13.02	38.85	25.17	30.42	GO:0003735;GO:0006412;GO:0005840	MF:structural constituent of ribosome;BP:translation;CC:ribosome	K02906	RP-L3, MRPL3, rplC	map03010	Ribosome	COG0087	S:Function unknown	XP_009252189.1	hypothetical protein FPSE_00794 [Fusarium pseudograminearum CS3096]	sp|A7IFY1|RL3_XANP2	50S ribosomal protein L3 OS=Xanthobacter autotrophicus (strain ATCC BAA-1158 / Py2) OX=78245 GN=rplC PE=3 SV=1	PF00297.23	Ribosomal_L3	Ribosomal protein L3
FPSE_00795	1.56	1.45	0.28	1	0.86	1.94	0.85	1.32	0.87	1.54	1.38	0	1.6	0.93	0.86	GO:0005737;GO:0003735;GO:0005634;GO:0006412;GO:0005840	CC:cytoplasm;MF:structural constituent of ribosome;CC:nucleus;BP:translation;CC:ribosome					ENOG411157A	S:Function unknown	XP_009252190.1	hypothetical protein FPSE_00795 [Fusarium pseudograminearum CS3096]	sp|Q9P7A1|PITH1_SCHPO	PITH domain-containing protein P35G2.02 OS=Schizosaccharomyces pombe (strain 972 / ATCC 24843) OX=284812 GN=SPBP35G2.02 PE=3 SV=1	PF06201.14	PITH	PITH domain
FPSE_00796	1.22	0.52	0.95	0.55	1	0.93	0.31	0.83	0.55	0.24	0.45	0.41	0.94	0.38	0.48	GO:0003743	MF:translation initiation factor activity	K15218	RRN6			ENOG4111JKS	S:Function unknown	XP_009252191.1	hypothetical protein FPSE_00796 [Fusarium pseudograminearum CS3096]			PF10214.10	Rrn6	RNA polymerase I-specific transcription-initiation factor
FPSE_00797	2.27	1.84	1.46	1.37	2.2	1.02	3.02	7.16	4.83	1.37	2.67	2.03	1.09	1.39	1.52	GO:0005634;GO:0051301;GO:0007049;GO:0000777	CC:nucleus;BP:cell division;BP:cell cycle;CC:condensed chromosome kinetochore	K11558	SPC25			ENOG4111Y5R	S:Function unknown	XP_009252192.1	hypothetical protein FPSE_00797 [Fusarium pseudograminearum CS3096]	sp|Q4IMM0|SPC25_GIBZE	Probable kinetochore protein SPC25 OS=Gibberella zeae (strain PH-1 / ATCC MYA-4620 / FGSC 9075 / NRRL 31084) OX=229533 GN=SPC25 PE=3 SV=3	PF08234.13	Spindle_Spc25	Chromosome segregation protein Spc25
FPSE_00798	20.69	20.29	26.39	50.93	40.29	32.7	5.74	22.98	28.08	18.46	63.16	16.36	29.57	62.13	43.29	GO:0008274;GO:0033566	CC:gamma-tubulin ring complex;BP:gamma-tubulin complex localization	K18633	MZT1, GIP1, GIP2			ENOG410XVXZ;ENOG411154S	O:Posttranslational modification, protein turnover, chaperones;S:Function unknown	XP_009252193.1	hypothetical protein FPSE_00798 [Fusarium pseudograminearum CS3096]	sp|Q2GVR6|MZT1_CHAGB	Mitotic-spindle organizing protein 1 OS=Chaetomium globosum (strain ATCC 6205 / CBS 148.51 / DSM 1962 / NBRC 6347 / NRRL 1970) OX=306901 GN=CHGG_07938 PE=3 SV=1	PF12554.9	MOZART1	Mitotic-spindle organizing gamma-tubulin ring associated
FPSE_00799	11.5	8.22	9.07	10.19	12.97	9.95	3	8.5	7.57	4.49	6.51	7.01	7.33	5.9	10.85	GO:0008270	MF:zinc ion binding					ENOG410XXHF	S:Function unknown	XP_009252194.1	hypothetical protein FPSE_00799 [Fusarium pseudograminearum CS3096]	sp|O14099|YERG_SCHPO	Uncharacterized RING finger protein C2F3.16 OS=Schizosaccharomyces pombe (strain 972 / ATCC 24843) OX=284812 GN=SPAC2F3.16 PE=4 SV=1	PF14599.7;PF05495.13;PF13639.7;PF13445.7;PF13923.7;PF13920.7;PF00097.26;PF14447.7	zinc_ribbon_6;zf-CHY;zf-RING_2;zf-RING_UBOX;zf-C3HC4_2;zf-C3HC4_3;zf-C3HC4;Prok-RING_4	Zinc-ribbon;CHY zinc finger;Ring finger domain;RING-type zinc-finger;Zinc finger, C3HC4 type (RING finger;Zinc finger, C3HC4 type (RING finger;Zinc finger, C3HC4 type (RING finger;Prokaryotic RING finger family 4
FPSE_00800	10.42	7.32	10.89	10.15	12.31	10.23	5.98	13.55	13.75	8.58	7.1	6.67	16.13	14.08	11.11	GO:0006493;GO:0016021;GO:0000030;GO:0004169;GO:0005789	BP:protein O-linked glycosylation;CC:integral component of membrane;MF:mannosyltransferase activity;MF:dolichyl-phosphate-mannose-protein mannosyltransferase activity;CC:endoplasmic reticulum membrane	K00728	POMT, pmt	map00514;map00515	Other types of O-glycan biosynthesis;Mannose type O-glycan biosynthesis	COG1928	S:Function unknown	XP_009252195.1	hypothetical protein FPSE_00800 [Fusarium pseudograminearum CS3096]	sp|Q5ADM9|PMT2_CANAL	Dolichyl-phosphate-mannose--protein mannosyltransferase 2 OS=Candida albicans (strain SC5314 / ATCC MYA-2876) OX=237561 GN=PMT2 PE=1 SV=1	PF02366.19;PF16192.6;PF02815.20;PF13231.7;PF11190.9	PMT;PMT_4TMC;MIR;PMT_2;DUF2976	Dolichyl-phosphate-mannose-protein mannosyltransferase;C-terminal four TMM region of protein-O-mannosyltransferase;MIR domain;Dolichyl-phosphate-mannose-protein mannosyltransferase;Protein of unknown function (DUF2976
FPSE_00801	157.47	82.97	49.71	56.32	74.99	27.64	98.14	80.27	49.06	64.7	19.66	43.93	29.67	32.22	57.49	GO:0003924;GO:0005525	MF:GTPase activity;MF:GTP binding					COG1100	S:Function unknown	XP_009252196.1	hypothetical protein FPSE_00801 [Fusarium pseudograminearum CS3096]	sp|P36863|YPTV4_VOLCA	GTP-binding protein yptV4 OS=Volvox carteri OX=3067 GN=YPTV4 PE=3 SV=1	PF00071.23;PF08477.14;PF00025.22;PF00009.28;PF04670.13;PF01926.24	Ras;Roc;Arf;GTP_EFTU;Gtr1_RagA;MMR_HSR1	Ras family;Ras of Complex, Roc, domain of DAPkinase;ADP-ribosylation factor family;Elongation factor Tu GTP binding domain;Gtr1/RagA G protein conserved region;50S ribosome-binding GTPase
FPSE_00802	9.21	7.69	5.04	5.22	5.86	3.75	5.56	7.12	6.03	5.47	3.6	5.59	6.51	6.77	12.84	GO:0016021	CC:integral component of membrane					ENOG410XS0P	S:Function unknown	XP_009252197.1	hypothetical protein FPSE_00802 [Fusarium pseudograminearum CS3096]	sp|O74441|CTL1_SCHPO	Choline transporter-like protein ctl1 OS=Schizosaccharomyces pombe (strain 972 / ATCC 24843) OX=284812 GN=ctl1 PE=1 SV=1	PF04515.13	Choline_transpo	Plasma-membrane choline transporter
FPSE_00803	48.45	26.88	99.25	58.86	67.15	85.36	12.2	27.68	31.31	21.66	27.08	17.78	107.01	70.51	82.14							ENOG410XUVQ	S:Function unknown	XP_009252198.1	hypothetical protein FPSE_00803 [Fusarium pseudograminearum CS3096]
FPSE_00804	0.51	0.15	1.03	0.96	1.53	1.04	0.4	0.69	0.68	0.46	0.16	0.26	1.45	1.09	1.55	GO:0016491;GO:0010181	MF:oxidoreductase activity;MF:FMN binding					COG1304	U:Intracellular trafficking, secretion, and vesicular transport	XP_009252199.1	hypothetical protein FPSE_00804 [Fusarium pseudograminearum CS3096]	sp|P09437|CYB2_WICAO	Cytochrome b2, mitochondrial OS=Wickerhamomyces anomalus OX=4927 GN=CYB2 PE=1 SV=2	PF01070.19;PF03060.16	FMN_dh;NMO	FMN-dependent dehydrogenase;Nitronate monooxygenase
FPSE_00805	1.73	1.3	1.68	0.67	0.74	0.63	0.51	0.8	1.07	0.6	1.07	1.36	2.42	1.91	1.6	GO:0016758;GO:0005975;GO:0030259	MF:transferase activity, transferring hexosyl groups;BP:carbohydrate metabolic process;BP:lipid glycosylation					COG1819	U:Intracellular trafficking, secretion, and vesicular transport	XP_009252200.1	hypothetical protein FPSE_00805 [Fusarium pseudograminearum CS3096]	sp|Q9XIG1|U80B1_ARATH	Sterol 3-beta-glucosyltransferase UGT80B1 OS=Arabidopsis thaliana OX=3702 GN=UGT80B1 PE=2 SV=1	PF03033.21;PF00201.19;PF09333.12	Glyco_transf_28;UDPGT;ATG_C	Glycosyltransferase family 28 N-terminal domain;UDP-glucoronosyl and UDP-glucosyl transferase;Autophagy-related protein C terminal domain
FPSE_00806	0	0.18	0	0	0	0	0	0	0	0	0	0	0	0	0	GO:0016758;GO:0005975;GO:0030259	MF:transferase activity, transferring hexosyl groups;BP:carbohydrate metabolic process;BP:lipid glycosylation							XP_009252201.1	hypothetical protein FPSE_00806 [Fusarium pseudograminearum CS3096]
FPSE_00807	118.87	88.26	128.37	82.77	132.76	106.06	37.93	84.87	111.11	52.99	49.96	58.16	153.96	131.77	131.69	GO:0006886;GO:0016791;GO:0016021;GO:0005784	BP:intracellular protein transport;MF:phosphatase activity;CC:integral component of membrane;CC:Sec61 translocon complex	K09481	SEC61B, SBH2	map04145;map03060;map04141	Phagosome;Protein export;Protein processing in endoplasmic reticulum	ENOG4111UAR	U:Intracellular trafficking, secretion, and vesicular transport	XP_009252202.1	hypothetical protein FPSE_00807 [Fusarium pseudograminearum CS3096]	sp|Q9HFC7|SC61B_YARLI	Protein transport protein Sec61 subunit beta OS=Yarrowia lipolytica (strain CLIB 122 / E 150) OX=284591 GN=SBH1 PE=3 SV=1	PF03911.17	Sec61_beta	Sec61beta family
FPSE_00808	54.6	37.64	38.33	23.81	39.27	32.56	36.98	44.27	41.87	35.59	23.8	28.98	38.15	38.7	36.86	GO:0016021;GO:0016791	CC:integral component of membrane;MF:phosphatase activity	K15731	CTDSP			COG5190	S:Function unknown	XP_009252203.1	hypothetical protein FPSE_00808 [Fusarium pseudograminearum CS3096]	sp|Q07949|PSR2_YEAST	Probable phosphatase PSR2 OS=Saccharomyces cerevisiae (strain ATCC 204508 / S288c) OX=559292 GN=PSR2 PE=1 SV=1	PF03031.19	NIF	NLI interacting factor-like phosphatase
FPSE_00809	1.5	2.69	2.06	0.62	0.95	0.72	2.79	4.04	2.4	2.31	1.83	2.33	2.16	2.97	4.86	GO:0042626;GO:0006635;GO:0005324;GO:0016021;GO:0005779;GO:0015910;GO:0015916;GO:0016887;GO:0042758;GO:0042760;GO:0005524	MF:ATPase activity, coupled to transmembrane movement of substances;BP:fatty acid beta-oxidation;MF:long-chain fatty acid transporter activity;CC:integral component of membrane;CC:integral component of peroxisomal membrane;BP:peroxisomal long-chain fatty acid import;BP:fatty-acyl-CoA transport;MF:ATPase activity;BP:long-chain fatty acid catabolic process;BP:very long-chain fatty acid catabolic pr…	K15628	PXA	map04146;map02010	Peroxisome;ABC transporters	COG4178	S:Function unknown	XP_009252204.1	hypothetical protein FPSE_00809 [Fusarium pseudograminearum CS3096]	sp|P41909|PXA1_YEAST	Peroxisomal long-chain fatty acid import protein 2 OS=Saccharomyces cerevisiae (strain ATCC 204508 / S288c) OX=559292 GN=PXA1 PE=1 SV=2	PF06472.16;PF00005.28	ABC_membrane_2;ABC_tran	ABC transporter transmembrane region 2;ABC transporter
FPSE_00810	0.17	0.26	0.07	0.06	0	0	0.08	0.55	0.23	0.07	0.09	0.15	0.29	0.08	0.08	GO:0016021	CC:integral component of membrane					ENOG410Z0EN	S:Function unknown	XP_009252205.1	hypothetical protein FPSE_00810 [Fusarium pseudograminearum CS3096]
FPSE_00811	0.96	0.71	0.94	0.35	0.18	0.43	0.8	0.91	0.9	0.35	0.65	0.61	0.42	0.87	0.45	GO:0016021;GO:0005524;GO:0004672	CC:integral component of membrane;MF:ATP binding;MF:protein kinase activity							KAF0645333.1	hypothetical protein FPSE5266_05025 [Fusarium pseudograminearum]
FPSE_00812	2.1	1.93	2.89	0	0.93	0.85	0	0	1.78	2.63	1.07	0	0	1.86	2.55	GO:0016818;GO:0008270;GO:0003676;GO:0005524;GO:0004386	MF:hydrolase activity, acting on acid anhydrides, in phosphorus-containing anhydrides;MF:zinc ion binding;MF:nucleic acid binding;MF:ATP binding;MF:helicase activity	K15711	SMARCA3, HLTF			ENOG410XQ1S;COG0553	L:Replication, recombination and repair;L:Replication, recombination and repair	XP_009252207.1	hypothetical protein FPSE_00812, partial [Fusarium pseudograminearum CS3096]
FPSE_00813	0	1.17	2.22	2.69	2.74	5.11	0	0	0.53	0	1.28	0	1.42	0	1.03							ENOG410YV4X	S:Function unknown	XP_009252208.1	hypothetical protein FPSE_00813 [Fusarium pseudograminearum CS3096]
FPSE_00814	10.55	2.52	7.31	11.08	18.55	8.98	1.2	2.74	4.8	2.4	2.14	3.52	4.61	3.6	7.24							ENOG4111KCK	S:Function unknown	XP_009252209.1	hypothetical protein FPSE_00814 [Fusarium pseudograminearum CS3096]
FPSE_00815	2673.39	3936.51	3929.22	1664.72	1509.79	1147.98	2223.99	2648.75	3443.8	3448.54	6592.17	6468.78	2479.11	3178.76	2341.42
FPSE_00816	3.77	2.06	12.31	6.94	7.22	13.1	0.58	2.01	8.27	0.85	3.18	2.21	6.98	6.5	7.33							COG4448	E:Amino acid transport and metabolism	XP_009252211.1	hypothetical protein FPSE_00816 [Fusarium pseudograminearum CS3096]			PF06089.13	Asparaginase_II	L-asparaginase II
FPSE_00817	0	0	0	0	0	0	0	0	0	0	0	0	0	0	0	GO:0016787;GO:0016021	MF:hydrolase activity;CC:integral component of membrane					COG2272	E:Amino acid transport and metabolism	XP_009252212.1	hypothetical protein FPSE_00817 [Fusarium pseudograminearum CS3096]	sp|P32948|LIP4_DIURU	Lipase 4 OS=Diutina rugosa OX=5481 GN=LIP4 PE=3 SV=1	PF00135.29;PF07859.14	COesterase;Abhydrolase_3	Carboxylesterase family;alpha/beta hydrolase fold
FPSE_00818	0.1	0	0.09	0.07	0.09	0	0	0	0	0	0	0	0.26	0	0	GO:0016787;GO:0016021;GO:0004888;GO:0007166	MF:hydrolase activity;CC:integral component of membrane;MF:transmembrane signaling receptor activity;BP:cell surface receptor signaling pathway					ENOG41124GG	S:Function unknown	XP_009252213.1	hypothetical protein FPSE_00818 [Fusarium pseudograminearum CS3096]			PF11710.9;PF00001.22;PF05462.12	Git3;7tm_1;Dicty_CAR	G protein-coupled glucose receptor regulating Gpa2;7 transmembrane receptor (rhodopsin family;Slime mold cyclic AMP receptor
FPSE_00819	0.33	0.56	0.73	0.61	0.45	0.59	0.12	0.08	0.54	0.19	0.42	0.04	0.94	1	0.58	GO:0008233;GO:0005634;GO:0008270;GO:0000981	MF:peptidase activity;CC:nucleus;MF:zinc ion binding;MF:RNA polymerase II transcription factor activity, sequence-specific DNA binding					ENOG4110XB4;ENOG4110WGI	S:Function unknown;S:Function unknown	XP_009252214.1	hypothetical protein FPSE_00819 [Fusarium pseudograminearum CS3096]	sp|B6HRH5|PRTT_PENRW	Transcriptional activator of proteases prtT OS=Penicillium rubens (strain ATCC 28089 / DSM 1075 / NRRL 1951 / Wisconsin 54-1255) OX=500485 GN=prtT PE=3 SV=1	PF00172.19	Zn_clus	Fungal Zn(2)-Cys(6) binuclear cluster domain
FPSE_00820	0	0.18	0	0.06	0	0	0	0.08	0.08	0	0	0.08	0.61	0	0.08	GO:0016787;GO:0046556;GO:0008152	MF:hydrolase activity;MF:alpha-L-arabinofuranosidase activity;BP:metabolic process					ENOG410XS8F;ENOG410ZW28	S:Function unknown;S:Function unknown	XP_009252215.1	hypothetical protein FPSE_00820 [Fusarium pseudograminearum CS3096]			PF04616.15	Glyco_hydro_43	Glycosyl hydrolases family 43
FPSE_00821	15.99	12.81	2.63	2.68	3.14	0.87	22.01	10.75	9.82	12.58	4.88	7.35	3.61	8.92	4.19	GO:0005506;GO:0017172;GO:0042412	MF:iron ion binding;MF:cysteine dioxygenase activity;BP:taurine biosynthetic process	K00456	CDO1	map00270;map00430	Cysteine and methionine metabolism;Taurine and hypotaurine metabolism	ENOG410XQM4	E:Amino acid transport and metabolism	XP_009252216.1	hypothetical protein FPSE_00821 [Fusarium pseudograminearum CS3096]	sp|D4AN26|CDO_ARTBC	Cysteine dioxygenase OS=Arthroderma benhamiae (strain ATCC MYA-4681 / CBS 112371) OX=663331 GN=CDO1 PE=1 SV=2	PF05995.13	CDO_I	Cysteine dioxygenase type I
FPSE_00822	22.34	24.42	10.77	5.9	4.27	2.72	37.02	20.34	10.24	25.87	8.4	12.98	11.68	16.17	15.75	GO:0016021;GO:0055085	CC:integral component of membrane;BP:transmembrane transport					COG1275	E:Amino acid transport and metabolism	XP_009252217.1	hypothetical protein FPSE_00822 [Fusarium pseudograminearum CS3096]	sp|A3R044|SSU1_ARTBC	Sulfite efflux pump SSU1 OS=Arthroderma benhamiae (strain ATCC MYA-4681 / CBS 112371) OX=663331 GN=SSU1 PE=2 SV=1	PF03595.18	SLAC1	Voltage-dependent anion channel
FPSE_00823	5.52	2.83	6.18	3.4	4.57	4.18	2.19	4.38	4.47	2.69	3.36	2.73	5.01	4.71	4.34	GO:0008033;GO:0003824;GO:0031591;GO:0051539;GO:0010181	BP:tRNA processing;MF:catalytic activity;BP:wybutosine biosynthetic process;MF:4 iron, 4 sulfur cluster binding;MF:FMN binding	K15449	TYW1			COG0731	C:Energy production and conversion	XP_009252218.1	hypothetical protein FPSE_00823 [Fusarium pseudograminearum CS3096]	sp|O59761|TYW1_SCHPO	S-adenosyl-L-methionine-dependent tRNA 4-demethylwyosine synthase OS=Schizosaccharomyces pombe (strain 972 / ATCC 24843) OX=284812 GN=tyw1 PE=3 SV=1	PF08608.13;PF04055.22;PF00258.26	Wyosine_form;Radical_SAM;Flavodoxin_1	Wyosine base formation;Radical SAM superfamily;Flavodoxin
FPSE_00824	46.57	28.11	42.74	30.2	31.16	31.22	16.06	28.16	24.35	14.81	10.64	14.61	61.89	45.14	44.21	GO:0005742;GO:0016021;GO:0006605	CC:mitochondrial outer membrane translocase complex;CC:integral component of membrane;BP:protein targeting	K17770	TOM20			ENOG4111NAH	U:Intracellular trafficking, secretion, and vesicular transport	XP_009252219.1	hypothetical protein FPSE_00824 [Fusarium pseudograminearum CS3096]	sp|P35848|TOM20_NEUCR	Mitochondrial import receptor subunit tom20 OS=Neurospora crassa (strain ATCC 24698 / 74-OR23-1A / CBS 708.71 / DSM 1257 / FGSC 987) OX=367110 GN=tom20 PE=3 SV=1	PF02064.16	MAS20	MAS20 protein import receptor
FPSE_00825	3.64	2.93	3.9	2.71	2.58	2.12	2.33	4.18	4.02	2.46	2.93	2.74	3.49	4.72	4.57	GO:0015031;GO:0030133;GO:0006887;GO:0000145	BP:protein transport;CC:transport vesicle;BP:exocytosis;CC:exocyst	K19986	EXOC8, SEC84			ENOG410XT7U	U:Intracellular trafficking, secretion, and vesicular transport	XP_009252220.1	hypothetical protein FPSE_00825 [Fusarium pseudograminearum CS3096]	sp|Q4HYZ2|EXO84_GIBZE	Exocyst complex component EXO84 OS=Gibberella zeae (strain PH-1 / ATCC MYA-4620 / FGSC 9075 / NRRL 31084) OX=229533 GN=EXO84 PE=3 SV=1	PF16528.6;PF08700.12	Exo84_C;Vps51	Exocyst component 84 C-terminal;Vps51/Vps67
FPSE_00826	11.92	11.92	10.37	8.53	6.96	3.25	8.28	11.21	8.64	8.5	7.19	8.15	11.13	11.73	10.76	GO:0004721	MF:phosphoprotein phosphatase activity	K04382	PPP2C	map04136;map04111;map04113;map03015;map04138	Autophagy - other;Cell cycle - yeast;Meiosis - yeast;mRNA surveillance pathway;Autophagy - yeast	COG0639	U:Intracellular trafficking, secretion, and vesicular transport	XP_009252221.1	hypothetical protein FPSE_00826 [Fusarium pseudograminearum CS3096]	sp|P48580|PP2A1_NEUCR	Serine/threonine-protein phosphatase PP2A catalytic subunit OS=Neurospora crassa (strain ATCC 24698 / 74-OR23-1A / CBS 708.71 / DSM 1257 / FGSC 987) OX=367110 GN=pph-1 PE=3 SV=3	PF00149.29	Metallophos	Calcineurin-like phosphoesterase
FPSE_00827	793.02	690.55	855.96	497.45	527.37	489.03	636.85	1333.13	1587.5	1475.76	1135.42	1265.61	1805.7	2022.3	1052.96	GO:0016021	CC:integral component of membrane					ENOG4111HZ2	S:Function unknown	XP_009252222.1	hypothetical protein FPSE_00827 [Fusarium pseudograminearum CS3096]			PF11309.9	DUF3112	Protein of unknown function (DUF3112
FPSE_00828	26.29	12.88	19.01	15.05	16.75	7.18	11.95	24.79	23.54	16.12	16.43	21.45	33.11	32.18	25.82	GO:0016491;GO:0004523;GO:0003676;GO:0010181	MF:oxidoreductase activity;MF:RNA-DNA hybrid ribonuclease activity;MF:nucleic acid binding;MF:FMN binding					ENOG4110XAK	S:Function unknown	XP_009252223.1	hypothetical protein FPSE_00828 [Fusarium pseudograminearum CS3096]			PF00075.25	RNase_H	RNase H
FPSE_00829	0.67	0.55	1.79	2.48	3.29	3.71	0	0.5	1.41	0.14	0.42	1.36	4.43	2.64	2.3	GO:0016491;GO:0004523;GO:0003676;GO:0010181	MF:oxidoreductase activity;MF:RNA-DNA hybrid ribonuclease activity;MF:nucleic acid binding;MF:FMN binding	K00354	E1.6.99.1			COG1902	S:Function unknown	XP_009252224.1	hypothetical protein FPSE_00829 [Fusarium pseudograminearum CS3096]	sp|W6Q9S9|FGOX3_PENRF	Chanoclavine-I aldehyde reductase fgaOx3 OS=Penicillium roqueforti (strain FM164) OX=1365484 GN=fgaOx3 PE=1 SV=1	PF00724.21	Oxidored_FMN	NADH
FPSE_00830	35.43	24.91	32.56	14.94	28.78	26.16	8.39	22.4	27.43	11.2	13.12	10.6	30.51	29.35	30.61	GO:0016021	CC:integral component of membrane					ENOG410XRFH	S:Function unknown	XP_009252225.1	hypothetical protein FPSE_00830 [Fusarium pseudograminearum CS3096]			PF00018.29;PF14604.7	SH3_1;SH3_9	SH3 domain;Variant SH3 domain
FPSE_00831	5.44	5.3	9.33	4.87	3.04	4.05	2.93	4.04	6.08	2.29	3.72	3.79	10.92	9.47	6.11	GO:0016787;GO:0000290	MF:hydrolase activity;BP:deadenylation-dependent decapping of nuclear-transcribed mRNA	K12584	DCPS, DCS	map03018	RNA degradation	COG5075	S:Function unknown	XP_009252226.1	hypothetical protein FPSE_00831 [Fusarium pseudograminearum CS3096]	sp|Q9P7C9|DCPS_SCHPO	m7GpppX diphosphatase OS=Schizosaccharomyces pombe (strain 972 / ATCC 24843) OX=284812 GN=nhm1 PE=1 SV=1	PF05652.13;PF11969.9	DcpS;DcpS_C	Scavenger mRNA decapping enzyme (DcpS) N-terminal;Scavenger mRNA decapping enzyme C-term binding
FPSE_00832	4.6	2.51	4.19	4.52	4.13	2.2	1.65	4.77	4	1.68	3.43	4.68	12.7	18.79	12.74	GO:0016021	CC:integral component of membrane					ENOG4111SZ4	S:Function unknown	XP_009252227.1	hypothetical protein FPSE_00832 [Fusarium pseudograminearum CS3096]
FPSE_00833	0.84	0.42	1.97	1.32	1.18	0.98	0.55	1.27	1.63	0.63	1.34	1.08	0.69	1.7	0.93	GO:0004396;GO:0005623;GO:0001678;GO:0006096;GO:0005524;GO:0005536	MF:hexokinase activity;CC:cell;BP:cellular glucose homeostasis;BP:glycolytic process;MF:ATP binding;MF:glucose binding					ENOG410XNQK	S:Function unknown	XP_009252228.1	hypothetical protein FPSE_00833 [Fusarium pseudograminearum CS3096]	sp|Q4U3Y2|HXK1_ASPFU	Hexokinase-1 OS=Neosartorya fumigata (strain ATCC MYA-4609 / Af293 / CBS 101355 / FGSC A1100) OX=330879 GN=hxkA PE=2 SV=1	PF00349.22;PF03727.17	Hexokinase_1;Hexokinase_2	Hexokinase;Hexokinase
FPSE_00834	3.21	2.71	4.01	6.05	4.47	2.85	2.26	4.26	5.43	2.47	2.89	2.91	5.52	5.17	7.81	GO:0016021;GO:0004396;GO:0005623;GO:0022857;GO:0001678;GO:0005524;GO:0005536	CC:integral component of membrane;MF:hexokinase activity;CC:cell;MF:transmembrane transporter activity;BP:cellular glucose homeostasis;MF:ATP binding;MF:glucose binding					ENOG410XNQK	S:Function unknown	XP_009252229.1	hypothetical protein FPSE_00834 [Fusarium pseudograminearum CS3096]	sp|Q09752|FNX1_SCHPO	Multidrug resistance protein fnx1 OS=Schizosaccharomyces pombe (strain 972 / ATCC 24843) OX=284812 GN=fnx1 PE=2 SV=2	PF07690.17;PF00083.25;PF06609.14	MFS_1;Sugar_tr;TRI12	Major Facilitator Superfamily;Sugar (and other) transporter;Fungal trichothecene efflux pump (TRI12
FPSE_00835	20.84	41.29	14.65	17.32	15.7	17.55	107.1	46.17	17.13	58.08	15.75	28.84	19.05	27.66	20.27	GO:0003677	MF:DNA binding	K12860	CDC5L, CDC5, CEF1	map03040	Spliceosome	COG5147	G:Carbohydrate transport and metabolism	XP_009252230.1	hypothetical protein FPSE_00835 [Fusarium pseudograminearum CS3096]	sp|Q7SAF6|CEF1_NEUCR	Pre-mRNA-splicing factor cef-1 OS=Neurospora crassa (strain ATCC 24698 / 74-OR23-1A / CBS 708.71 / DSM 1257 / FGSC 987) OX=367110 GN=cef-1 PE=3 SV=1	PF11831.9;PF00249.32;PF13921.7	Myb_Cef;Myb_DNA-binding;Myb_DNA-bind_6	pre-mRNA splicing factor component;Myb-like DNA-binding domain;Myb-like DNA-binding domain
FPSE_00836	57.96	70.37	79.97	134.76	100.57	114	53.6	66.59	82.69	54.72	99.28	90.1	111.69	106.08	121.68	GO:0022857;GO:0016021	MF:transmembrane transporter activity;CC:integral component of membrane					COG0477;ENOG410XVXG	G:Carbohydrate transport and metabolism;U:Intracellular trafficking, secretion, and vesicular transport	XP_009252231.1	hypothetical protein FPSE_00836 [Fusarium pseudograminearum CS3096]	sp|O13714|YDZ7_SCHPO	Uncharacterized membrane protein C14C4.07 OS=Schizosaccharomyces pombe (strain 972 / ATCC 24843) OX=284812 GN=SPAC14C4.07 PE=1 SV=1	PF07690.17	MFS_1	Major Facilitator Superfamily
FPSE_00837	254.96	219.15	271.93	445.32	398.18	625.08	71.73	226.12	195.76	119.96	191.12	215.39	441.08	386.59	334.99	GO:0003824	MF:catalytic activity	K01522	FHIT	map00230	Purine metabolism	COG0537	U:Intracellular trafficking, secretion, and vesicular transport	XP_009252232.1	hypothetical protein FPSE_00837 [Fusarium pseudograminearum CS3096]	sp|P49776|APH1_SCHPO	Bis(5'-nucleosyl)-tetraphosphatase [asymmetrical] OS=Schizosaccharomyces pombe (strain 972 / ATCC 24843) OX=284812 GN=aph1 PE=1 SV=2	PF01230.24	HIT	HIT domain
FPSE_00838	0	0.05	0	0	0.04	0	0.18	0	0	0	0.16	0.09	0.04	0	0.05	GO:0022857;GO:0016021	MF:transmembrane transporter activity;CC:integral component of membrane					ENOG410XSE0	U:Intracellular trafficking, secretion, and vesicular transport	XP_009252233.1	hypothetical protein FPSE_00838 [Fusarium pseudograminearum CS3096]	sp|Q4WRQ4|MFSB_ASPFU	Major facilitator superfamily multidrug transporter mfsB OS=Neosartorya fumigata (strain ATCC MYA-4609 / Af293 / CBS 101355 / FGSC A1100) OX=330879 GN=mfsB PE=2 SV=1	PF07690.17;PF00083.25	MFS_1;Sugar_tr	Major Facilitator Superfamily;Sugar (and other) transporter
FPSE_00839	1.51	0.28	0.64	0.92	0.72	1.54	0.73	1.31	1.11	0.71	0.74	0.36	1.32	1.06	0.86							COG0457	U:Intracellular trafficking, secretion, and vesicular transport	XP_009252234.1	hypothetical protein FPSE_00839 [Fusarium pseudograminearum CS3096]	sp|O13754|CNS1_SCHPO	Hsp70/Hsp90 co-chaperone cns1 OS=Schizosaccharomyces pombe (strain 972 / ATCC 24843) OX=284812 GN=cns1 PE=3 SV=1	PF18972.1;PF00515.29	Wheel;TPR_1	Cns1/TTC4 Wheel domain;Tetratricopeptide repeat
FPSE_00840	0.05	0	0.19	0	0.05	0.1	0	0.05	0.05	0	0	0	0.14	0.11	0	GO:0003677	MF:DNA binding					ENOG4111TMM	S:Function unknown	XP_009252235.1	hypothetical protein FPSE_00840 [Fusarium pseudograminearum CS3096]
FPSE_00841	1.47	0.84	1.32	1.17	1.09	0.79	0.74	1.13	1.35	0.63	0.91	1.07	1.37	1.12	1.75	GO:0006265;GO:0003918;GO:0005524;GO:0003677	BP:DNA topological change;MF:DNA topoisomerase type II (ATP-hydrolyzing) activity;MF:ATP binding;MF:DNA binding	K03164	TOP2			COG0188	L:Replication, recombination and repair	XP_009252236.1	hypothetical protein FPSE_00841 [Fusarium pseudograminearum CS3096]	sp|Q9Y8G8|TOP2_PENCH	DNA topoisomerase 2 OS=Penicillium chrysogenum OX=5076 GN=TOP2 PE=3 SV=1	PF00521.21;PF16898.6;PF00204.26;PF02518.27;PF01751.23	DNA_topoisoIV;TOPRIM_C;DNA_gyraseB;HATPase_c;Toprim	DNA gyrase/topoisomerase IV, subunit A;C-terminal associated domain of TOPRIM;DNA gyrase B;Histidine kinase-, DNA gyrase B-, and HSP90-like ATPase;Toprim domain
FPSE_00842	0.24	0.43	2.03	2.58	1.57	1.03	0.15	0.93	1.3	0.3	0.64	0.59	3.62	1.98	1.22	GO:0009966	BP:regulation of signal transduction	K17606	IGBP1, TAP42	map04136;map04138	Autophagy - other;Autophagy - yeast	ENOG41110HD	S:Function unknown	XP_009252237.1	hypothetical protein FPSE_00842 [Fusarium pseudograminearum CS3096]	sp|Q9Y7T1|YCJ5_SCHPO	Uncharacterized protein C63.05 OS=Schizosaccharomyces pombe (strain 972 / ATCC 24843) OX=284812 GN=SPCC63.05 PE=3 SV=1	PF04177.13	TAP42	TAP42-like family
FPSE_00843	6.11	3.17	5.6	4.46	7.81	4.43	1.75	6.04	5.29	3.4	4.8	6.03	5.32	6.75	8.18							ENOG4112BI8	S:Function unknown	XP_009252238.1	hypothetical protein FPSE_00843 [Fusarium pseudograminearum CS3096]
[truncated: 11,555 more rows]
