# Supplementary material for: Transcriptomic Profiling of Fusarium pseudograminearum in Response to Carbendazim, Pyraclostrobin, Tebuconazole, and Phenamacril
Source: J Fungi (Basel). 2023 Mar 8;9(3):334. doi: 10.3390/jof9030334 (PMC10057576; doi:10.3390/jof9030334)
Supplement: Supplementary file 1 [file jof-09-00334-s001.zip › Table S5.xlsx]

## Sheet: Sheet1
Table S5 The gene expression level change and the detail annotation of the shared 67 DEGs
	Log2 expression level				Regulated status				Annotation information
GeneID	CkvsPYR	CkvsCAR	CkvsPHE	CkvsTEB	PYR_status	CAR_status	PHE_status	TEB_status	GO_id	Go_description	KO_id	KO_name	COG_id	COG_Category	NR_description	Swiss-Prot_description	Pfam_id	Pfam_description
FPSE_00223	2.76162	2.71365	3.41832	2.26431	up	up	up	up					COG0300;COG1028	S:Function unknown;S:Function unknown	hypothetical protein FPSE_00223 [Fusarium pseudograminearum CS3096]	Enoyl-[acyl-carrier-protein] reductase [NADPH] FabL OS=Bacillus subtilis (strain 168) OX=224308 GN=fabL PE=1 SV=1	PF00106.26;PF13561.7;PF08659.11	short chain dehydrogenase;Enoyl-(Acyl carrier protein) reductase;KR domain
FPSE_00408	2.12428	2.12998	2.27046	1.35677	up	up	up	up	GO:0005634;GO:0042254;GO:0051082;GO:0005730	CC:nucleus;BP:ribosome biogenesis;MF:unfolded protein binding;CC:nucleolus	K14848	RRB1, GRWD1	ENOG410XPDB	S:Function unknown	hypothetical protein FPSE_00408 [Fusarium pseudograminearum CS3096]	Ribosome assembly protein rrb1 OS=Schizosaccharomyces pombe (strain 972 / ATCC 24843) OX=284812 GN=rrb1 PE=1 SV=1	PF00400.33;PF12265.9;PF12894.8	WD domain, G-beta repeat;Histone-binding protein RBBP4 or subunit C of CAF1 complex;Anaphase-promoting complex subunit 4 WD40 domain
FPSE_00409	2.29042	2.43721	3.02947	2.38873	up	up	up	up	GO:0045454;GO:0005623	BP:cell redox homeostasis;CC:cell	K03671	trxA	ENOG410YQ2G	O:Posttranslational modification, protein turnover, chaperones	hypothetical protein FPSE_00409 [Fusarium pseudograminearum CS3096]	Thioredoxin-like protein 1 OS=Schizosaccharomyces pombe (strain 972 / ATCC 24843) OX=284812 GN=txl1 PE=4 SV=1	PF00085.21;PF04756.14;PF13098.7;PF14595.7	Thioredoxin;OST3 / OST6 family, transporter family;Thioredoxin-like domain;Thioredoxin
FPSE_00452	2.73812	3.89679	3.56229	2.46165	up	up	up	up					ENOG4110X1H	S:Function unknown	hypothetical protein FPSE_00452 [Fusarium pseudograminearum CS3096]
FPSE_00531	2.72028	3.60375	3.7452	2.26987	up	up	up	up	GO:0015035	MF:protein disulfide oxidoreductase activity			COG2761	S:Function unknown	hypothetical protein FPSE_00531 [Fusarium pseudograminearum CS3096]	Uncharacterized protein YwbO OS=Bacillus subtilis (strain 168) OX=224308 GN=ywbO PE=4 SV=1	PF01323.21;PF13462.7	DSBA-like thioredoxin domain;Thioredoxin
FPSE_01111	2.16824	1.76592	2.29557	1.49533	up	up	up	up	GO:0042803;GO:0000287;GO:0004363;GO:0005524;GO:0043295	MF:protein homodimerization activity;MF:magnesium ion binding;MF:glutathione synthase activity;MF:ATP binding;MF:glutathione binding	K21456	GSS	ENOG410XPHH	I:Lipid transport and metabolism	hypothetical protein FPSE_01111 [Fusarium pseudograminearum CS3096]	Glutathione synthetase OS=Saccharomyces cerevisiae (strain ATCC 204508 / S288c) OX=559292 GN=GSH2 PE=1 SV=1	PF03917.18;PF03199.16	Eukaryotic glutathione synthase, ATP binding domain;Eukaryotic glutathione synthase
FPSE_01261	2.78405	1.27826	1.23121	1.81778	up	up	up	up	GO:0016740	MF:transferase activity	K13621	BTA1	COG5379	I:Lipid transport and metabolism	hypothetical protein FPSE_01261 [Fusarium pseudograminearum CS3096]		PF11899.9;PF13489.7;PF08242.13;PF13649.7;PF13847.7;PF08241.13;PF01135.20	Protein of unknown function (DUF3419;Methyltransferase domain;Methyltransferase domain;Methyltransferase domain;Methyltransferase domain;Methyltransferase domain;Protein-L-isoaspartate(D-aspartate) O-methyltransferase (PCMT
FPSE_01716	1.86545	3.39534	3.62023	2.65849	up	up	up	up	GO:0016021	CC:integral component of membrane			ENOG4111M1R	S:Function unknown	hypothetical protein FPSE_01716 [Fusarium pseudograminearum CS3096]
FPSE_01717	2.28947	3.30849	3.98844	2.08063	up	up	up	up	GO:0030638	BP:polyketide metabolic process			COG5485	S:Function unknown	hypothetical protein FPSE_01717 [Fusarium pseudograminearum CS3096]		PF07366.13;PF12680.8	SnoaL-like polyketide cyclase;SnoaL-like domain
FPSE_01729	4.5389	1.77788	3.05924	2.25354	up	up	up	up	GO:0016491;GO:0010181	MF:oxidoreductase activity;MF:FMN binding			COG1902	S:Function unknown	hypothetical protein FPSE_01729 [Fusarium pseudograminearum CS3096]	NADPH dehydrogenase afvA OS=Aspergillus flavus (strain ATCC 200026 / FGSC A1120 / NRRL 3357 / JCM 12722 / SRRC 167) OX=332952 GN=afvA PE=2 SV=1	PF00724.21	NADH
FPSE_01836	1.69039	2.64544	3.12349	1.51882	up	up	up	up	GO:0003824;GO:0004123;GO:0019346;GO:1904828;GO:0047804;GO:0019343;GO:0030170;GO:0016829	MF:catalytic activity;MF:cystathionine gamma-lyase activity;BP:transsulfuration;BP:positive regulation of hydrogen sulfide biosynthetic process;MF:cysteine-S-conjugate beta-lyase activity;BP:cysteine biosynthetic process via cystathionine;MF:pyridoxal phosphate binding;MF:lyase activity	K01758	CTH	COG0626	S:Function unknown	hypothetical protein FPSE_01836 [Fusarium pseudograminearum CS3096]	Cystathionine gamma-lyase OS=Saccharomyces cerevisiae (strain ATCC 204508 / S288c) OX=559292 GN=CYS3 PE=1 SV=2	PF01053.21;PF00155.22;PF00266.20;PF01041.18	Cys/Met metabolism PLP-dependent enzyme;Aminotransferase class I and II;Aminotransferase class-V;DegT/DnrJ/EryC1/StrS aminotransferase family
FPSE_01855	5.18486	6.97487	7.54819	5.15289	up	up	up	up					ENOG410ZEBQ	S:Function unknown	hypothetical protein FPSE_01855 [Fusarium pseudograminearum CS3096]		PF07985.13	SRR1
FPSE_01971	2.93572	1.92413	1.85695	1.48367	up	up	up	up	GO:0005634;GO:0006351;GO:0008270;GO:0000981;GO:0003677	CC:nucleus;BP:transcription, DNA-templated;MF:zinc ion binding;MF:RNA polymerase II transcription factor activity, sequence-specific DNA binding;MF:DNA binding			ENOG410YCEQ	S:Function unknown	hypothetical protein FPSE_01971 [Fusarium pseudograminearum CS3096]	Transcription factor sdnS OS=Sordaria araneosa OX=573841 GN=sdnS PE=3 SV=1	PF00172.19	Fungal Zn(2)-Cys(6) binuclear cluster domain
FPSE_02182	3.67843	-2.63374	-1.94734	2.01723	up	down	down	up							hypothetical protein FPSE_02182 [Fusarium pseudograminearum CS3096]
FPSE_02602	4.55269	3.97718	4.68136	2.49892	up	up	up	up	GO:0016491	MF:oxidoreductase activity			COG0604	S:Function unknown	hypothetical protein FPSE_02602 [Fusarium pseudograminearum CS3096]	Uncharacterized protein YNL134C OS=Saccharomyces cerevisiae (strain ATCC 204508 / S288c) OX=559292 GN=YNL134C PE=1 SV=1	PF00107.27;PF08240.13	Zinc-binding dehydrogenase;Alcohol dehydrogenase GroES-like domain
FPSE_02603	2.67488	3.18977	2.53707	1.81018	up	up	up	up	GO:0005634;GO:0008270;GO:0000981	CC:nucleus;MF:zinc ion binding;MF:RNA polymerase II transcription factor activity, sequence-specific DNA binding			ENOG4110WKK	S:Function unknown	hypothetical protein FPSE_02603 [Fusarium pseudograminearum CS3096]	Transcription factor gsfR2 OS=Penicillium aethiopicum OX=36650 GN=gsfR2 PE=1 SV=1	PF00172.19	Fungal Zn(2)-Cys(6) binuclear cluster domain
FPSE_02616	2.79523	1.75921	2.09097	1.33503	up	up	up	up	GO:0016491	MF:oxidoreductase activity			COG0604	C:Energy production and conversion	hypothetical protein FPSE_02616 [Fusarium pseudograminearum CS3096]	Quinone oxidoreductase PIG3 OS=Homo sapiens OX=9606 GN=TP53I3 PE=1 SV=2	PF00107.27;PF13602.7;PF08240.13	Zinc-binding dehydrogenase;Zinc-binding dehydrogenase;Alcohol dehydrogenase GroES-like domain
FPSE_02628	2.1721	1.51616	2.24945	2.0149	up	up	up	up					ENOG4111C9S;ENOG410YX1H;ENOG410ZSBX	S:Function unknown;S:Function unknown;S:Function unknown	hypothetical protein FPSE_02628 [Fusarium pseudograminearum CS3096]
FPSE_03380	1.35224	2.70258	2.51662	1.34105	up	up	up	up	GO:0070469;GO:0016021;GO:0046872;GO:0009916	CC:respiratory chain;CC:integral component of membrane;MF:metal ion binding;MF:alternative oxidase activity			ENOG410YFEH	S:Function unknown	hypothetical protein FPSE_03380 [Fusarium pseudograminearum CS3096]	Alternative oxidase, mitochondrial OS=Podospora anserina OX=5145 GN=AOX1 PE=3 SV=1	PF01786.18	Alternative oxidase
FPSE_03809	2.24032	1.85272	2.25774	1.56257	up	up	up	up	GO:0005576;GO:0052761;GO:0004185;GO:0000272	CC:extracellular region;MF:exo-1,4-beta-D-glucosaminidase activity;MF:serine-type carboxypeptidase activity;BP:polysaccharide catabolic process	q	csxA	COG3250	S:Function unknown	hypothetical protein FPSE_03809 [Fusarium pseudograminearum CS3096]	Exo-beta-D-glucosaminidase OS=Hypocrea virens OX=29875 GN=gls1 PE=2 SV=1	PF18368.2;PF00703.22;PF17786.2;PF17753.2	Exo-beta-D-glucosaminidase Ig-fold domain;Glycosyl hydrolases family 2;Mannosidase Ig/CBM-like domain;Ig-fold domain
FPSE_03909	1.44203	1.49993	1.4506	1.28379	up	up	up	up					ENOG410ZJ84	S:Function unknown	hypothetical protein FPSE_03909 [Fusarium pseudograminearum CS3096]	HMG2-induced ER-remodeling protein 1 OS=Saccharomyces cerevisiae (strain ATCC 204508 / S288c) OX=559292 GN=HER1 PE=1 SV=1
FPSE_04130	2.25263	2.0246	2.14914	1.31476	up	up	up	up	GO:0042626;GO:0016021;GO:0016887;GO:0005524	MF:ATPase activity, coupled to transmembrane movement of substances;CC:integral component of membrane;MF:ATPase activity;MF:ATP binding			COG1132	J:Translation, ribosomal structure and biogenesis	hypothetical protein FPSE_04130 [Fusarium pseudograminearum CS3096]	Multidrug resistance protein fer6 OS=Ustilago maydis (strain 521 / FGSC 9021) OX=237631 GN=fer6 PE=2 SV=1	PF00664.24;PF00005.28;PF03193.17;PF06414.13	ABC transporter transmembrane region;ABC transporter;RsgA GTPase;Zeta toxin
FPSE_04574	1.85293	2.02194	3.05592	1.58057	up	up	up	up	GO:0016740	MF:transferase activity			ENOG4111VAU;ENOG410YHXW;ENOG410YDU8	O:Posttranslational modification, protein turnover, chaperones;S:Function unknown;O:Posttranslational modification, protein turnover, chaperones	hypothetical protein FPSE_04574 [Fusarium pseudograminearum CS3096]	Glutathione S-transferase OS=Plasmodium vivax OX=5855 GN=GST PE=2 SV=1	PF14497.7;PF00043.26	Glutathione S-transferase, C-terminal domain;Glutathione S-transferase, C-terminal domain
FPSE_04887	1.70143	1.01697	1.35725	1.10323	up	up	up	up	GO:0004725	MF:protein tyrosine phosphatase activity	K19806	PTP2_3	COG5599	S:Function unknown	hypothetical protein FPSE_04887 [Fusarium pseudograminearum CS3096]	Tyrosine-protein phosphatase 1 OS=Schizosaccharomyces pombe (strain 972 / ATCC 24843) OX=284812 GN=pyp1 PE=1 SV=1	PF00102.28;PF00581.21	Protein-tyrosine phosphatase;Rhodanese-like domain
FPSE_04912	1.86384	4.80271	4.15582	1.03288	up	up	up	up	GO:0016021;GO:0003839	CC:integral component of membrane;MF:gamma-glutamylcyclotransferase activity			ENOG4111PDB	S:Function unknown	hypothetical protein FPSE_04912 [Fusarium pseudograminearum CS3096]	Gamma-glutamyl cyclotransferase aclK OS=Aspergillus oryzae (strain ATCC 42149 / RIB 40) OX=510516 GN=aclK PE=3 SV=1
FPSE_04914	1.76925	3.04734	2.76551	1.45697	up	up	up	up	GO:0008234	MF:cysteine-type peptidase activity	K08597	SENP8, NEDP1, DEN1	ENOG4111G37	O:Posttranslational modification, protein turnover, chaperones	hypothetical protein FPSE_04914 [Fusarium pseudograminearum CS3096]	NEDD8-specific protease 2 OS=Schizosaccharomyces pombe (strain 972 / ATCC 24843) OX=284812 GN=nep2 PE=1 SV=1	PF02902.20	Ulp1 protease family, C-terminal catalytic domain
FPSE_05437	3.24615	3.32911	2.279	2.3184	up	up	up	up					ENOG410ZQHN;ENOG410ZK5P	S:Function unknown;S:Function unknown	hypothetical protein FPSE_05437 [Fusarium pseudograminearum CS3096]	Oxidoreductase swnN OS=Metarhizium robertsii (strain ARSEF 23 / ATCC MYA-3075) OX=655844 GN=swnN PE=3 SV=1	PF05368.14;PF13460.7;PF03435.19;PF01370.22;PF08659.11	NmrA-like family;NAD(P)H-binding;Saccharopine dehydrogenase NADP binding domain;NAD dependent epimerase/dehydratase family;KR domain
FPSE_05668	1.98734	1.9019	2.30029	1.31733	up	up	up	up	GO:0046872;GO:0008686;GO:0009231	MF:metal ion binding;MF:3,4-dihydroxy-2-butanone-4-phosphate synthase activity;BP:riboflavin biosynthetic process	K02858	ribB, RIB3	COG0108	H:Coenzyme transport and metabolism	hypothetical protein FPSE_05668 [Fusarium pseudograminearum CS3096]	3,4-dihydroxy-2-butanone 4-phosphate synthase OS=Magnaporthe oryzae (strain 70-15 / ATCC MYA-4617 / FGSC 8958) OX=242507 GN=RIB3 PE=1 SV=1	PF00926.20	3,4-dihydroxy-2-butanone 4-phosphate synthase
FPSE_05732	2.25024	2.94616	3.1349	2.08436	up	up	up	up	GO:0016740	MF:transferase activity	K00799	GST, gst	COG0625	S:Function unknown	hypothetical protein FPSE_05732 [Fusarium pseudograminearum CS3096]	Disulfide-bond oxidoreductase YghU OS=Escherichia coli (strain K12) OX=83333 GN=yghU PE=1 SV=2	PF02798.21;PF13417.7;PF14497.7;PF13409.7;PF00043.26;PF13410.7	Glutathione S-transferase, N-terminal domain;Glutathione S-transferase, N-terminal domain;Glutathione S-transferase, C-terminal domain;Glutathione S-transferase, N-terminal domain;Glutathione S-transferase, C-terminal domain;Glutathione S-transferase, C-terminal domain
FPSE_06011	7.22911	5.43204	4.48315	4.07143	up	up	up	up	GO:0042626;GO:0016021;GO:0005774;GO:0016887;GO:0005886;GO:0005524	MF:ATPase activity, coupled to transmembrane movement of substances;CC:integral component of membrane;CC:vacuolar membrane;MF:ATPase activity;CC:plasma membrane;MF:ATP binding			COG0842	J:Translation, ribosomal structure and biogenesis	hypothetical protein FPSE_06011 [Fusarium pseudograminearum CS3096]	ZEB2-regulated ABC transporter 1 OS=Gibberella zeae (strain PH-1 / ATCC MYA-4620 / FGSC 9075 / NRRL 31084) OX=229533 GN=ZRA1 PE=2 SV=1	PF01061.25;PF06422.13;PF00005.28;PF14510.7;PF19055.1;PF13481.7;PF13191.7	ABC-2 type transporter;CDR ABC transporter;ABC transporter;ABC-transporter N-terminal;ABC-2 type transporter;AAA domain;AAA ATPase domain
FPSE_06089	2.62065	1.58356	1.652	2.03575	up	up	up	up					COG0702;ENOG410ZJH2	S:Function unknown;S:Function unknown	hypothetical protein FPSE_06089 [Fusarium pseudograminearum CS3096]	NmrA-like family domain-containing protein 1 OS=Gallus gallus OX=9031 GN=NMRAL1 PE=2 SV=1	PF05368.14;PF13460.7;PF01370.22;PF01073.20;PF16363.6	NmrA-like family;NAD(P)H-binding;NAD dependent epimerase/dehydratase family;3-beta hydroxysteroid dehydrogenase/isomerase family;GDP-mannose 4,6 dehydratase
FPSE_06093	1.1804	2.01322	1.73788	1.78222	up	up	up	up	GO:0022857;GO:0016021	MF:transmembrane transporter activity;CC:integral component of membrane			COG0477	S:Function unknown	hypothetical protein FPSE_06093 [Fusarium pseudograminearum CS3096]	Major facilitator superfamily multidrug transporter mdrA OS=Neosartorya fumigata (strain ATCC MYA-4609 / Af293 / CBS 101355 / FGSC A1100) OX=330879 GN=mdrA PE=2 SV=1	PF07690.17;PF00083.25	Major Facilitator Superfamily;Sugar (and other) transporter
FPSE_06982	3.32121	6.07936	6.79174	2.72503	up	up	up	up	GO:0016491	MF:oxidoreductase activity			COG0604	S:Function unknown	hypothetical protein FPSE_06982 [Fusarium pseudograminearum CS3096]	Dehydrogenase azaJ OS=Aspergillus niger (strain ATCC 1015 / CBS 113.46 / FGSC A1144 / LSHB Ac4 / NCTC 3858a / NRRL 328 / USDA 3528.7) OX=380704 GN=azaJ PE=2 SV=1	PF00107.27;PF08240.13	Zinc-binding dehydrogenase;Alcohol dehydrogenase GroES-like domain
FPSE_07560	5.02361	6.2429	6.42275	3.96335	up	up	up	up	GO:0016491	MF:oxidoreductase activity			COG0446	K:Transcription	hypothetical protein FPSE_07560 [Fusarium pseudograminearum CS3096]	Oxidoreductase ptaL OS=Pestalotiopsis fici (strain W106-1 / CGMCC3.15140) OX=1229662 GN=ptaL PE=2 SV=1	PF07992.15;PF00070.28	Pyridine nucleotide-disulphide oxidoreductase;Pyridine nucleotide-disulphide oxidoreductase
FPSE_07767	3.37925	2.59289	2.82902	3.07602	up	up	up	up	GO:0016021;GO:0016491;GO:0010181	CC:integral component of membrane;MF:oxidoreductase activity;MF:FMN binding			COG1902	S:Function unknown	hypothetical protein FPSE_07767 [Fusarium pseudograminearum CS3096]	NADH-dependent flavin oxidoreductase nadA OS=Aspergillus parasiticus (strain ATCC 56775 / NRRL 5862 / SRRC 143 / SU-1) OX=1403190 GN=nadA PE=2 SV=1	PF00724.21;PF01207.18	NADH;Dihydrouridine synthase (Dus
FPSE_07769	4.14141	3.31702	3.35299	3.95685	up	up	up	up					COG1028	S:Function unknown	hypothetical protein FPSE_07769 [Fusarium pseudograminearum CS3096]	Uncharacterized oxidoreductase C736.13 OS=Schizosaccharomyces pombe (strain 972 / ATCC 24843) OX=284812 GN=SPCC736.13 PE=3 SV=1	PF00106.26;PF13561.7;PF08659.11;PF01370.22	short chain dehydrogenase;Enoyl-(Acyl carrier protein) reductase;KR domain;NAD dependent epimerase/dehydratase family
FPSE_07843	4.43142	2.54555	3.1338	2.62223	up	up	up	up	GO:0022857;GO:0016021	MF:transmembrane transporter activity;CC:integral component of membrane			COG0477;ENOG410YCF6	S:Function unknown;S:Function unknown	hypothetical protein FPSE_07843 [Fusarium pseudograminearum CS3096]	MFS transporter asaE OS=Aspergillus flavus (strain ATCC 200026 / FGSC A1120 / NRRL 3357 / JCM 12722 / SRRC 167) OX=332952 GN=asaE PE=2 SV=1	PF07690.17	Major Facilitator Superfamily
FPSE_07929	1.68002	2.99801	2.23988	3.46076	up	up	up	up	GO:0016810	MF:hydrolase activity, acting on carbon-nitrogen (but not peptide) bonds			COG0402	S:Function unknown	hypothetical protein FPSE_07929 [Fusarium pseudograminearum CS3096]	5-methylthioadenosine/S-adenosylhomocysteine deaminase OS=Pyrococcus horikoshii (strain ATCC 700860 / DSM 12428 / JCM 9974 / NBRC 100139 / OT-3) OX=70601 GN=mtaD PE=3 SV=2	PF01979.21;PF07969.12	Amidohydrolase family;Amidohydrolase family
FPSE_08211	1.74261	1.86692	1.99495	1.35963	up	up	up	up	GO:0046872	MF:metal ion binding	K08343;cfj;K13127	ATG3;;RNF113A, CWC24	COG5152	S:Function unknown	hypothetical protein FPSE_08211 [Fusarium pseudograminearum CS3096]	Pre-mRNA-splicing factor cwc-24 OS=Neurospora crassa (strain ATCC 24698 / 74-OR23-1A / CBS 708.71 / DSM 1257 / FGSC 987) OX=367110 GN=cwc-24 PE=3 SV=1	PF00642.25;PF13920.7;PF00097.26;PF13923.7;PF14634.7;PF16685.6;PF13445.7;PF18345.2;PF13639.7	Zinc finger C-x8-C-x5-C-x3-H type (and similar;Zinc finger, C3HC4 type (RING finger;Zinc finger, C3HC4 type (RING finger;Zinc finger, C3HC4 type (RING finger;zinc-RING finger domain;zinc RING finger of MSL2;RING-type zinc-finger;Zinc finger domain;Ring finger domain
FPSE_08429	2.65159	2.31015	3.24123	1.63633	up	up	up	up
FPSE_08457	1.91201	-1.6945	-2.61036	1.99574	up	down	down	up	GO:0016021;GO:0055085	CC:integral component of membrane;BP:transmembrane transport			ENOG410XNZC	S:Function unknown	hypothetical protein FPSE_08457 [Fusarium pseudograminearum CS3096]	Oligopeptide transporter 2 OS=Saccharomyces cerevisiae (strain ATCC 204508 / S288c) OX=559292 GN=OPT2 PE=1 SV=1	PF03169.16	OPT oligopeptide transporter protein
FPSE_09013	2.9283	5.23124	6.52714	3.72594	up	up	up	up	GO:0046872;GO:0006044;GO:0008448	MF:metal ion binding;BP:N-acetylglucosamine metabolic process;MF:N-acetylglucosamine-6-phosphate deacetylase activity	K01443	nagA, AMDHD2	COG1820	G:Carbohydrate transport and metabolism	hypothetical protein FPSE_09013 [Fusarium pseudograminearum CS3096]	N-acetylglucosamine-6-phosphate deacetylase OS=Danio rerio OX=7955 GN=amdhd2 PE=2 SV=1	PF01979.21;PF07969.12	Amidohydrolase family;Amidohydrolase family
FPSE_09015	3.71814	5.01599	6.05473	4.1114	up	up	up	up	GO:0006044;GO:0005975;GO:0004342	BP:N-acetylglucosamine metabolic process;BP:carbohydrate metabolic process;MF:glucosamine-6-phosphate deaminase activity	K02564	nagB, GNPDA	COG0363	G:Carbohydrate transport and metabolism	hypothetical protein FPSE_09015 [Fusarium pseudograminearum CS3096]	Glucosamine-6-phosphate isomerase 1 OS=Bos taurus OX=9913 GN=GNPDA1 PE=2 SV=1	PF01182.21	Glucosamine-6-phosphate isomerases/6-phosphogluconolactonase
FPSE_09186	1.95859	-2.64685	-2.95835	1.5872	up	down	down	up	GO:0016787;GO:0009058;GO:0016788	MF:hydrolase activity;BP:biosynthetic process;MF:hydrolase activity, acting on ester bonds			ENOG410YIEA	S:Function unknown	hypothetical protein FPSE_09186 [Fusarium pseudograminearum CS3096]	Thioesterase FPSE_09186 OS=Fusarium pseudograminearum (strain CS3096) OX=1028729 GN=FPSE_09186 PE=3 SV=1	PF00975.21	Thioesterase domain
FPSE_09494	1.6244	2.10141	1.53283	1.49619	up	up	up	up	GO:0042626;GO:0016021;GO:0016887;GO:0005524	MF:ATPase activity, coupled to transmembrane movement of substances;CC:integral component of membrane;MF:ATPase activity;MF:ATP binding			COG0842	S:Function unknown	hypothetical protein FPSE_09494 [Fusarium pseudograminearum CS3096]	ZEB2-regulated ABC transporter 1 OS=Gibberella zeae (strain PH-1 / ATCC MYA-4620 / FGSC 9075 / NRRL 31084) OX=229533 GN=ZRA1 PE=2 SV=1	PF01061.25;PF00005.28;PF06422.13;PF14510.7;PF19055.1;PF13191.7;PF03193.17;PF13481.7	ABC-2 type transporter;ABC transporter;CDR ABC transporter;ABC-transporter N-terminal;ABC-2 type transporter;AAA ATPase domain;RsgA GTPase;AAA domain
FPSE_10577	4.33259	2.57545	4.19138	2.67576	up	up	up	up	GO:0016491	MF:oxidoreductase activity			COG0673	S:Function unknown	hypothetical protein FPSE_10577 [Fusarium pseudograminearum CS3096]	Galactose/lactose metabolism regulatory protein GAL80 OS=Saccharomyces cerevisiae (strain ATCC 204508 / S288c) OX=559292 GN=GAL80 PE=1 SV=2	PF01408.23;PF02894.18;PF03447.17	Oxidoreductase family, NAD-binding Rossmann fold;Oxidoreductase family, C-terminal alpha/beta domain;Homoserine dehydrogenase, NAD binding domain
FPSE_10909	1.38427	1.37239	2.19021	1.64246	up	up	up	up	GO:0005737;GO:0050661;GO:0050660;GO:0004362;GO:0036245;GO:0005829;GO:0005623;GO:0010731;GO:0005739;GO:0006749;GO:0045454;GO:0005634;GO:0034599	CC:cytoplasm;MF:NADP binding;MF:flavin adenine dinucleotide binding;MF:glutathione-disulfide reductase activity;BP:cellular response to menadione;CC:cytosol;CC:cell;BP:protein glutathionylation;CC:mitochondrion;BP:glutathione metabolic process;BP:cell redox homeostasis;CC:nucleus;BP:cellular response to oxidative stress	K00383	GSR, gor	COG1249	C:Energy production and conversion	hypothetical protein FPSE_10909 [Fusarium pseudograminearum CS3096]	Glutathione reductase OS=Neurospora crassa (strain ATCC 24698 / 74-OR23-1A / CBS 708.71 / DSM 1257 / FGSC 987) OX=367110 GN=gtr-1 PE=3 SV=1	PF07992.15;PF02852.23;PF00070.28;PF13738.7;PF13434.7	Pyridine nucleotide-disulphide oxidoreductase;Pyridine nucleotide-disulphide oxidoreductase, dimerisation domain;Pyridine nucleotide-disulphide oxidoreductase;Pyridine nucleotide-disulphide oxidoreductase;L-lysine 6-monooxygenase (NADPH-requiring
FPSE_11895	2.94368	2.11857	1.90869	1.498	up	up	up	up	GO:0042626;GO:0016021;GO:0016887;GO:0005524	MF:ATPase activity, coupled to transmembrane movement of substances;CC:integral component of membrane;MF:ATPase activity;MF:ATP binding	K05658	ABCB1, CD243	COG1132	U:Intracellular trafficking, secretion, and vesicular transport	hypothetical protein FPSE_11895 [Fusarium pseudograminearum CS3096]	ABC multidrug transporter mdr1 OS=Neosartorya fumigata (strain ATCC MYA-4609 / Af293 / CBS 101355 / FGSC A1100) OX=330879 GN=mdr1 PE=2 SV=1	PF00664.24;PF00005.28;PF02463.20;PF13555.7	ABC transporter transmembrane region;ABC transporter;RecF/RecN/SMC N terminal domain;P-loop containing region of AAA domain
FPSE_12104	1.72612	3.86576	3.18232	2.0994	up	up	up	up					ENOG41101QT;COG0702	S:Function unknown;S:Function unknown	hypothetical protein FPSE_12104 [Fusarium pseudograminearum CS3096]		PF13460.7;PF05368.14	NAD(P)H-binding;NmrA-like family
FPSE_00244	-2.54526	-2.28342	-2.07029	-1.26064	down	down	down	down	GO:0022857;GO:0016021	MF:transmembrane transporter activity;CC:integral component of membrane	K16261	YAT	COG0833	S:Function unknown	hypothetical protein FPSE_00244 [Fusarium pseudograminearum CS3096]	General amino acid permease AGP2 OS=Saccharomyces cerevisiae (strain ATCC 204508 / S288c) OX=559292 GN=AGP2 PE=1 SV=1	PF00324.22;PF13520.7	Amino acid permease;Amino acid permease
FPSE_00375	-2.79407	2.78298	2.4584	-1.94985	down	up	up	down	GO:0005506;GO:0016705;GO:0004601;GO:0020037;GO:0006979	MF:iron ion binding;MF:oxidoreductase activity, acting on paired donors, with incorporation or reduction of molecular oxygen;MF:peroxidase activity;MF:heme binding;BP:response to oxidative stress			ENOG410XPZ3	S:Function unknown	hypothetical protein FPSE_00375 [Fusarium pseudograminearum CS3096]	Psi-producing oxygenase A OS=Emericella nidulans OX=162425 GN=ppoA PE=1 SV=1	PF03098.16;PF00067.23	Animal haem peroxidase;Cytochrome P450
FPSE_00652	-1.63746	1.38577	2.33196	-1.12919	down	up	up	down	GO:0005524	MF:ATP binding			ENOG4110SBZ	O:Posttranslational modification, protein turnover, chaperones	hypothetical protein FPSE_00652 [Fusarium pseudograminearum CS3096]	ATPase family AAA domain-containing protein 3B OS=Homo sapiens OX=9606 GN=ATAD3B PE=1 SV=1	PF00004.30	ATPase family associated with various cellular activities (AAA
FPSE_02454	-2.17327	-4.0579	-3.81118	2.28124	down	down	down	up	GO:0042626;GO:0016021;GO:0016887;GO:0005524	MF:ATPase activity, coupled to transmembrane movement of substances;CC:integral component of membrane;MF:ATPase activity;MF:ATP binding			COG1132	S:Function unknown	hypothetical protein FPSE_02454 [Fusarium pseudograminearum CS3096]	Multidrug resistance protein fer6 OS=Ustilago maydis (strain 521 / FGSC 9021) OX=237631 GN=fer6 PE=2 SV=1	PF00664.24;PF00005.28	ABC transporter transmembrane region;ABC transporter
NPS1	-1.58194	-2.65293	-2.91935	1.75592	down	down	down	up	GO:0016874;GO:0031177	MF:ligase activity;MF:phosphopantetheine binding	K22148	SIDC	COG1020	S:Function unknown	NPS1 [Fusarium pseudograminearum CS3096]	Nonribosomal peptide synthetase sidC OS=Neosartorya fumigata (strain ATCC MYA-4609 / Af293 / CBS 101355 / FGSC A1100) OX=330879 GN=NRPS2 PE=2 SV=1	PF00501.29;PF00668.21;PF00550.26;PF13193.7	AMP-binding enzyme;Condensation domain;Phosphopantetheine attachment site;AMP-binding enzyme C-terminal domain
FPSE_04481	-2.28703	-7.14517	-3.97079	3.12819	down	down	down	up	GO:0016021	CC:integral component of membrane			ENOG41119BG;ENOG4110XFN;ENOG410YPH2	S:Function unknown;S:Function unknown;S:Function unknown	hypothetical protein FPSE_04481 [Fusarium pseudograminearum CS3096]		PF13632.7	Glycosyl transferase family group 2
FPSE_04482	-2.61529	-2.93454	-2.91731	1.57019	down	down	down	up	GO:0016021;GO:0005975;GO:0004553	CC:integral component of membrane;BP:carbohydrate metabolic process;MF:hydrolase activity, hydrolyzing O-glycosyl compounds			COG2273	G:Carbohydrate transport and metabolism	hypothetical protein FPSE_04482 [Fusarium pseudograminearum CS3096]	Beta-1,3-glucan-binding protein OS=Penaeus monodon OX=6687 PE=2 SV=1	PF00722.22	Glycosyl hydrolases family 16
FPSE_05704	-1.1051	-2.71117	-1.60024	-1.05124	down	down	down	down	GO:0048038;GO:0005507;GO:0009308;GO:0008131	MF:quinone binding;MF:copper ion binding;BP:amine metabolic process;MF:primary amine oxidase activity	K00276	AOC3, AOC2, tynA	COG3733	S:Function unknown	hypothetical protein FPSE_05704 [Fusarium pseudograminearum CS3096]	Membrane primary amine oxidase OS=Bos taurus OX=9913 GN=AOC3 PE=2 SV=3	PF01179.21;PF09248.11;PF02727.17	Copper amine oxidase, enzyme domain;Domain of unknown function (DUF1965;Copper amine oxidase, N2 domain
FPSE_07344	-7.25664	1.6706	1.78667	-1.96262	down	up	up	down	GO:0016787;GO:0016831	MF:hydrolase activity;MF:carboxy-lyase activity	K14333	DHBD	COG2159	S:Function unknown	hypothetical protein FPSE_07344 [Fusarium pseudograminearum CS3096]	2,3-dihydroxybenzoate decarboxylase OS=Aspergillus oryzae (strain ATCC 42149 / RIB 40) OX=510516 GN=AO090005000447 PE=1 SV=2	PF04909.15	Amidohydrolase
FPSE_08472	-2.9097	-1.74599	-1.37501	-1.67426	down	down	down	down	GO:0004497;GO:0020037;GO:0016021;GO:0016705;GO:0010181;GO:0005506	MF:monooxygenase activity;MF:heme binding;CC:integral component of membrane;MF:oxidoreductase activity, acting on paired donors, with incorporation or reduction of molecular oxygen;MF:FMN binding;MF:iron ion binding			COG2124	S:Function unknown	hypothetical protein FPSE_08472 [Fusarium pseudograminearum CS3096]	Pisatin demethylase OS=Fusarium solani subsp. pisi OX=70791 GN=PDA6-1 PE=3 SV=1	PF00067.23	Cytochrome P450
FPSE_09547	-1.89679	-1.793	-1.40692	-1.45182	down	down	down	down	GO:0015969	BP:guanosine tetraphosphate metabolic process			ENOG410ZKXH;ENOG410YCP3;ENOG4111QZ3	S:Function unknown;S:Function unknown;S:Function unknown	hypothetical protein FPSE_09547 [Fusarium pseudograminearum CS3096]		PF04607.18	Region found in RelA / SpoT proteins
FPSE_09882	-4.76394	-2.64598	-3.83592	-1.70175	down	down	down	down					ENOG4110XMX;ENOG4110XKC	S:Function unknown;S:Function unknown	hypothetical protein FPSE_09882 [Fusarium pseudograminearum CS3096]
FPSE_10184	-1.2739	1.78935	1.48154	-1.33379	down	up	up	down	GO:0005737;GO:0005844;GO:0008079;GO:0006449;GO:0042274;GO:0016973;GO:0016887;GO:0003746;GO:0043022;GO:0005524	CC:cytoplasm;CC:polysome;MF:translation termination factor activity;BP:regulation of translational termination;BP:ribosomal small subunit biogenesis;BP:poly(A)+ mRNA export from nucleus;MF:ATPase activity;MF:translation elongation factor activity;MF:ribosome binding;MF:ATP binding	K03235	EF3, TEF3	COG0488	S:Function unknown	hypothetical protein FPSE_10184 [Fusarium pseudograminearum CS3096]	[NU+] prion formation protein 1 OS=Saccharomyces cerevisiae (strain ATCC 204508 / S288c) OX=559292 GN=NEW1 PE=1 SV=1	PF00005.28;PF13304.7;PF02463.20;PF13476.7;PF00385.25;PF01926.24;PF13555.7;PF03193.17;PF13521.7	ABC transporter;AAA domain, putative AbiEii toxin, Type IV TA system;RecF/RecN/SMC N terminal domain;AAA domain;Chromo (CHRromatin Organisation MOdifier) domain;50S ribosome-binding GTPase;P-loop containing region of AAA domain;RsgA GTPase;AAA domain
STE6-1	-1.04025	-2.4329	-2.10285	-1.26873	down	down	down	down	GO:0042626;GO:0016021;GO:0016887;GO:0005524	MF:ATPase activity, coupled to transmembrane movement of substances;CC:integral component of membrane;MF:ATPase activity;MF:ATP binding			COG1132	V:Defense mechanisms	STE6-1 [Fusarium pseudograminearum CS3096]	ABC transporter FPSE_09185 OS=Fusarium pseudograminearum (strain CS3096) OX=1028729 GN=FPSE_09185 PE=3 SV=1	PF00664.24;PF00005.28;PF02463.20;PF13555.7	ABC transporter transmembrane region;ABC transporter;RecF/RecN/SMC N terminal domain;P-loop containing region of AAA domain
FPSE_10449	-1.06844	1.43521	1.6325	-1.24735	down	up	up	down	GO:0022857;GO:0016021	MF:transmembrane transporter activity;CC:integral component of membrane			ENOG410XNQK	S:Function unknown	hypothetical protein FPSE_10449 [Fusarium pseudograminearum CS3096]	Lactose permease OS=Kluyveromyces lactis (strain ATCC 8585 / CBS 2359 / DSM 70799 / NBRC 1267 / NRRL Y-1140 / WM37) OX=284590 GN=LAC12 PE=3 SV=1	PF00083.25;PF07690.17	Sugar (and other) transporter;Major Facilitator Superfamily
FPSE_10571	-1.73598	-1.57973	-2.83151	-1.29463	down	down	down	down	GO:0004497;GO:0071949	MF:monooxygenase activity;MF:FAD binding			COG0654;ENOG4111EBQ	S:Function unknown;S:Function unknown	hypothetical protein FPSE_10571 [Fusarium pseudograminearum CS3096]	FAD-dependent monooxygenase sdnN OS=Sordaria araneosa OX=573841 GN=sdnN PE=3 SV=1	PF01494.20;PF13738.7;PF01593.25;PF01266.25	FAD binding domain;Pyridine nucleotide-disulphide oxidoreductase;Flavin containing amine oxidoreductase;FAD dependent oxidoreductase
FPSE_10859	-4.6121	-1.74272	-1.4109	-1.34218	down	down	down	down	GO:0004601;GO:0020037;GO:0006979	MF:peroxidase activity;MF:heme binding;BP:response to oxidative stress			ENOG410XPZ3	S:Function unknown	hypothetical protein FPSE_10859 [Fusarium pseudograminearum CS3096]	Alpha-dioxygenase 1 OS=Arabidopsis thaliana OX=3702 GN=DOX1 PE=1 SV=1	PF03098.16	Animal haem peroxidase
FPSE_12215	-4.57693	-4.70813	-4.5129	-1.94143	down	down	down	down					ENOG410XZQQ	O:Posttranslational modification, protein turnover, chaperones	hypothetical protein FPSE_12215 [Fusarium pseudograminearum CS3096]	Antifungal protein OS=Penicillium chrysogenum OX=5076 GN=afp PE=1 SV=1	PF11402.9	Antifungal protein
