# Supplementary material for: Transcriptomic Profiling of Fusarium pseudograminearum in Response to Carbendazim, Pyraclostrobin, Tebuconazole, and Phenamacril
Source: J Fungi (Basel). 2023 Mar 8;9(3):334. doi: 10.3390/jof9030334 (PMC10057576; doi:10.3390/jof9030334)
Supplement: Supplementary file 1 [file jof-09-00334-s001.zip › Table S6.xlsx]

## Sheet: Sheet1
Table S6 The KEGG enrichment results for the Mfuzz clustering analysis
Cluster	Pathway.id	Description	Ratio_in_study	Ratio_in_pop	Pvalue	First.Category	Second.Category	Gene_names	Log2 expression level				Regulated status				Annotation information
									CkvsPYR	CkvsCAR	CkvsPHE	CkvsTEB	PYR_status	CAR_status	PHE_status	TEB_status	GO_id	Go_description	KO_id	KO_name	COG_id	COG_Category	NR_description	Swiss-Prot_description	Pfam_id	Pfam_description
1	map00010	Glycolysis / Gluconeogenesis	11/200	58/4146	7.72e-05	Metabolism	Carbohydrate metabolism	FPSE_11474	4.71686	-	-	-	up	NS	NS	NS	GO:0008270;GO:0016491	MF:zinc ion binding;MF:oxidoreductase activity	K00002	ADH7,AKR1A1	COG1064	S:Function unknown	hypothetical protein FPSE_11474 [Fusarium pseudograminearum CS3096]	NADP-dependent alcohol dehydrogenase 7 OS=Saccharomyces cerevisiae (strain ATCC 204508 / S288c) OX=559292 GN=ADH7 PE=1 SV=1	PF08240.13;PF00107.27;PF13602.7	Alcohol dehydrogenase GroES-like domain;Zinc-binding dehydrogenase;Zinc-binding dehydrogenase
1	map00010	Glycolysis / Gluconeogenesis	11/200	58/4146	7.72e-05	Metabolism	Carbohydrate metabolism	FPSE_11514	1.29205	-	-2.03864	-	up	NS	down	NS	GO:0000015;GO:0000287;GO:0004634;GO:0006096	CC:phosphopyruvate hydratase complex;MF:magnesium ion binding;MF:phosphopyruvate hydratase activity;BP:glycolytic process	K01689	ENO, eno	COG0148	G:Carbohydrate transport and metabolism	hypothetical protein FPSE_11514 [Fusarium pseudograminearum CS3096]	Enolase OS=Neurospora crassa (strain ATCC 24698 / 74-OR23-1A / CBS 708.71 / DSM 1257 / FGSC 987) OX=367110 GN=emp-7 PE=3 SV=1	PF00113.23;PF03952.17;PF13378.7	Enolase, C-terminal TIM barrel domain;Enolase, N-terminal domain;Enolase C-terminal domain-like
1	map00010	Glycolysis / Gluconeogenesis	11/200	58/4146	7.72e-05	Metabolism	Carbohydrate metabolism	FPSE_11413	1.02999	-	-	-	up	NS	NS	NS	GO:0003987;GO:0016208;GO:0019427;GO:0005524	MF:acetate-CoA ligase activity;MF:AMP binding;BP:acetyl-CoA biosynthetic process from acetate;MF:ATP binding	K01895	ACSS1_2, acs	COG0365	H:Coenzyme transport and metabolism	hypothetical protein FPSE_11413 [Fusarium pseudograminearum CS3096]	Acetyl-coenzyme A synthetase OS=Neurospora crassa (strain ATCC 24698 / 74-OR23-1A / CBS 708.71 / DSM 1257 / FGSC 987) OX=367110 GN=acu-5 PE=2 SV=2	PF00501.29;PF13193.7;PF16177.6	AMP-binding enzyme;AMP-binding enzyme C-terminal domain;Acetyl-coenzyme A synthetase N-terminus
1	map00010	Glycolysis / Gluconeogenesis	11/200	58/4146	7.72e-05	Metabolism	Carbohydrate metabolism	FPSE_00970	1.1445	-	-	-	up	NS	NS	NS	GO:0051287;GO:0004365;GO:0006006;GO:0050661;GO:0006096	MF:NAD binding;MF:glyceraldehyde-3-phosphate dehydrogenase (NAD+) (phosphorylating) activity;BP:glucose metabolic process;MF:NADP binding;BP:glycolytic process	K00134	GAPDH, gapA	COG0057	G:Carbohydrate transport and metabolism	hypothetical protein FPSE_00970 [Fusarium pseudograminearum CS3096]	Glyceraldehyde-3-phosphate dehydrogenase OS=Colletotrichum lindemuthianum OX=290576 GN=GPDA PE=3 SV=1	PF02800.21;PF00044.25	Glyceraldehyde 3-phosphate dehydrogenase, C-terminal domain;Glyceraldehyde 3-phosphate dehydrogenase, NAD binding domain
1	map00010	Glycolysis / Gluconeogenesis	11/200	58/4146	7.72e-05	Metabolism	Carbohydrate metabolism	FPSE_06859	1.18204	-	-	-	up	NS	NS	NS	GO:0005388;GO:0016021;GO:0016620;GO:0005524	MF:calcium-transporting ATPase activity;CC:integral component of membrane;MF:oxidoreductase activity, acting on the aldehyde or oxo group of donors, NAD or NADP as acceptor;MF:ATP binding	K00128	ALDH	COG1012	S:Function unknown	hypothetical protein FPSE_06859 [Fusarium pseudograminearum CS3096]	Aldehyde dehydrogenase family 2 member B4, mitochondrial OS=Arabidopsis thaliana OX=3702 GN=ALDH2B4 PE=1 SV=1	PF00171.23;PF07368.12	Aldehyde dehydrogenase family;Protein of unknown function (DUF1487
1	map00010	Glycolysis / Gluconeogenesis	11/200	58/4146	7.72e-05	Metabolism	Carbohydrate metabolism	FPSE_07123	1.06398	-	-	-	up	NS	NS	NS	GO:0008270;GO:0016491	MF:zinc ion binding;MF:oxidoreductase activity	K00002	AKR1A1, adh	COG1064	S:Function unknown	hypothetical protein FPSE_07123 [Fusarium pseudograminearum CS3096]	NADP-dependent alcohol dehydrogenase 6 OS=Saccharomyces cerevisiae (strain ATCC 204508 / S288c) OX=559292 GN=ADH6 PE=1 SV=1	PF08240.13;PF00107.27;PF01262.22	Alcohol dehydrogenase GroES-like domain;Zinc-binding dehydrogenase;Alanine dehydrogenase/PNT, C-terminal domain
1	map00010	Glycolysis / Gluconeogenesis	11/200	58/4146	7.72e-05	Metabolism	Carbohydrate metabolism	FPSE_09735	3.83405	-	-	-	up	NS	NS	NS	GO:0000287;GO:0016831;GO:0030976	MF:magnesium ion binding;MF:carboxy-lyase activity;MF:thiamine pyrophosphate binding	K01568	PDC, pdc	COG3961;COG3961	G:Carbohydrate transport and metabolism	hypothetical protein FPSE_09735 [Fusarium pseudograminearum CS3096]	Pyruvate decarboxylase OS=Neurospora crassa (strain ATCC 24698 / 74-OR23-1A / CBS 708.71 / DSM 1257 / FGSC 987) OX=367110 GN=cfp PE=1 SV=1	PF02776.19;PF02775.22;PF00205.23	Thiamine pyrophosphate enzyme, N-terminal TPP binding domain;Thiamine pyrophosphate enzyme, C-terminal TPP binding domain;Thiamine pyrophosphate enzyme, central domain
1	map00010	Glycolysis / Gluconeogenesis	11/200	58/4146	7.72e-05	Metabolism	Carbohydrate metabolism	FPSE_07501	1.60778	-1.31561	-1.39861	-	up	down	down	NS	GO:0030955;GO:0016301;GO:0000287;GO:0042866;GO:0061621;GO:0004743	MF:potassium ion binding;MF:kinase activity;MF:magnesium ion binding;BP:pyruvate biosynthetic process;BP:canonical glycolysis;MF:pyruvate kinase activity	K00873	PK, pyk	COG0469	G:Carbohydrate transport and metabolism	hypothetical protein FPSE_07501 [Fusarium pseudograminearum CS3096]	Pyruvate kinase OS=Hypocrea jecorina OX=51453 GN=pki1 PE=3 SV=1	PF00224.22;PF02887.17;PF03328.15	Pyruvate kinase, barrel domain;Pyruvate kinase, alpha/beta domain;HpcH/HpaI aldolase/citrate lyase family
1	map00010	Glycolysis / Gluconeogenesis	11/200	58/4146	7.72e-05	Metabolism	Carbohydrate metabolism	FPSE_07681	3.09099	-	1.83753	-	up	NS	up	NS	GO:0003987;GO:0016208;GO:0019427;GO:0005524	MF:acetate-CoA ligase activity;MF:AMP binding;BP:acetyl-CoA biosynthetic process from acetate;MF:ATP binding	K01895	ACSS1_2, acs	COG0365	S:Function unknown	hypothetical protein FPSE_07681 [Fusarium pseudograminearum CS3096]	Acetyl-coenzyme A synthetase OS=Neurospora crassa (strain ATCC 24698 / 74-OR23-1A / CBS 708.71 / DSM 1257 / FGSC 987) OX=367110 GN=acu-5 PE=2 SV=2	PF00501.29;PF13193.7;PF16177.6	AMP-binding enzyme;AMP-binding enzyme C-terminal domain;Acetyl-coenzyme A synthetase N-terminus
1	map00010	Glycolysis / Gluconeogenesis	11/200	58/4146	7.72e-05	Metabolism	Carbohydrate metabolism	FPSE_05845	-	-	-	-1.32658	NS	NS	NS	down	GO:0003872;GO:0005737;GO:0046872;GO:0006002;GO:0005524	MF:6-phosphofructokinase activity;CC:cytoplasm;MF:metal ion binding;BP:fructose 6-phosphate metabolic process;MF:ATP binding	K00850	pfkA, PFK	COG0205	G:Carbohydrate transport and metabolism	hypothetical protein FPSE_05845 [Fusarium pseudograminearum CS3096]	ATP-dependent 6-phosphofructokinase OS=Neosartorya fumigata (strain ATCC MYA-4609 / Af293 / CBS 101355 / FGSC A1100) OX=330879 GN=pfkA PE=3 SV=1	PF00365.21	Phosphofructokinase
1	map00010	Glycolysis / Gluconeogenesis	11/200	58/4146	7.72e-05	Metabolism	Carbohydrate metabolism	FPSE_02221	3.54712	-	-	-	up	NS	NS	NS	GO:0016021;GO:0004396;GO:0005623;GO:0001678;GO:0005452;GO:0006096;GO:0005524;GO:0005536	CC:integral component of membrane;MF:hexokinase activity;CC:cell;BP:cellular glucose homeostasis;MF:inorganic anion exchanger activity;BP:glycolytic process;MF:ATP binding;MF:glucose binding	K00844	HK	COG5026	S:Function unknown	hypothetical protein FPSE_02221 [Fusarium pseudograminearum CS3096]	Hexokinase OS=Emericella nidulans (strain FGSC A4 / ATCC 38163 / CBS 112.46 / NRRL 194 / M139) OX=227321 GN=hxkA PE=1 SV=2	PF03727.17;PF00349.22	Hexokinase;Hexokinase
1	map00564	Glycerophospholipid metabolism	9/200	50/4146	0.000528	Metabolism	Lipid metabolism	FPSE_01261	2.78405	1.27826	1.23121	1.81778	up	up	up	up	GO:0016740	MF:transferase activity	K13621	BTA1	COG5379	I:Lipid transport and metabolism	hypothetical protein FPSE_01261 [Fusarium pseudograminearum CS3096]		PF11899.9;PF13489.7;PF08242.13;PF13649.7;PF13847.7;PF08241.13;PF01135.20	Protein of unknown function (DUF3419;Methyltransferase domain;Methyltransferase domain;Methyltransferase domain;Methyltransferase domain;Methyltransferase domain;Protein-L-isoaspartate(D-aspartate) O-methyltransferase (PCMT
1	map00564	Glycerophospholipid metabolism	9/200	50/4146	0.000528	Metabolism	Lipid metabolism	FPSE_01405	1.63933	-	-	-	up	NS	NS	NS	GO:0016301	MF:kinase activity	K00894	ETNK, EKI	COG0510	M:Cell wall/membrane/envelope biogenesis	hypothetical protein FPSE_01405 [Fusarium pseudograminearum CS3096]	Probable ethanolamine kinase OS=Nematostella vectensis OX=45351 GN=etnk PE=3 SV=1	PF01633.21;PF01636.24	Choline/ethanolamine kinase;Phosphotransferase enzyme family
1	map00564	Glycerophospholipid metabolism	9/200	50/4146	0.000528	Metabolism	Lipid metabolism	FPSE_09453	2.29421	-	-	1.31333	up	NS	NS	up	GO:0016021;GO:0006629;GO:0008081	CC:integral component of membrane;BP:lipid metabolic process;MF:phosphoric diester hydrolase activity	K01126	E3.1.4.46, glpQ, ugpQ	ENOG410XPMS	I:Lipid transport and metabolism	hypothetical protein FPSE_09453 [Fusarium pseudograminearum CS3096]	Extracellular protein ARB_04177 OS=Arthroderma benhamiae (strain ATCC MYA-4681 / CBS 112371) OX=663331 GN=ARB_04177 PE=1 SV=1	PF03009.18	Glycerophosphoryl diester phosphodiesterase family
1	map00564	Glycerophospholipid metabolism	9/200	50/4146	0.000528	Metabolism	Lipid metabolism	FPSE_03292	2.02594	-	-	-	up	NS	NS	NS	GO:0004609;GO:0008654	MF:phosphatidylserine decarboxylase activity;BP:phospholipid biosynthetic process	K01613	psd, PISD	COG0688	S:Function unknown	hypothetical protein FPSE_03292 [Fusarium pseudograminearum CS3096]	L-tryptophan decarboxylase OS=Psilocybe cubensis OX=181762 GN=psiD PE=1 SV=1	PF12588.9;PF02666.16	Phophatidylserine decarboxylase;Phosphatidylserine decarboxylase
1	map00564	Glycerophospholipid metabolism	9/200	50/4146	0.000528	Metabolism	Lipid metabolism	FPSE_02052	2.81139	-	-	-	up	NS	NS	NS	GO:0004622;GO:0009395	MF:lysophospholipase activity;BP:phospholipid catabolic process	K16342	PLA2G4, CPLA2	ENOG4111F9D;ENOG410Z5VM	I:Lipid transport and metabolism	hypothetical protein FPSE_02052 [Fusarium pseudograminearum CS3096]	Cytosolic phospholipase A2 zeta OS=Homo sapiens OX=9606 GN=PLA2G4F PE=2 SV=3	PF01735.19	Lysophospholipase catalytic domain
1	map00564	Glycerophospholipid metabolism	9/200	50/4146	0.000528	Metabolism	Lipid metabolism	FPSE_01603	2.8749	-	-	1.5911	up	NS	NS	up	GO:0046474;GO:0003841;GO:0005811;GO:0016021;GO:0008654	BP:glycerophospholipid biosynthetic process;MF:1-acylglycerol-3-phosphate O-acyltransferase activity;CC:lipid particle;CC:integral component of membrane;BP:phospholipid biosynthetic process	K13509	AGPAT1_2	COG0204	S:Function unknown	hypothetical protein FPSE_01603 [Fusarium pseudograminearum CS3096]	Probable 1-acyl-sn-glycerol-3-phosphate acyltransferase OS=Saccharomyces cerevisiae (strain ATCC 204508 / S288c) OX=559292 GN=SLC1 PE=1 SV=1	PF01553.22	Acyltransferase
1	map00564	Glycerophospholipid metabolism	9/200	50/4146	0.000528	Metabolism	Lipid metabolism	FPSE_08809	4.77973	-	-	2.09467	up	NS	NS	up	GO:0016788	MF:hydrolase activity, acting on ester bonds	K01114	plc	COG3511	M:Cell wall/membrane/envelope biogenesis	hypothetical protein FPSE_08809 [Fusarium pseudograminearum CS3096]	Non-hemolytic phospholipase C OS=Pseudomonas aeruginosa (strain ATCC 15692 / DSM 22644 / CIP 104116 / JCM 14847 / LMG 12228 / 1C / PRS 101 / PAO1) OX=208964 GN=plcN PE=3 SV=2	PF04185.15	Phosphoesterase family
1	map00564	Glycerophospholipid metabolism	9/200	50/4146	0.000528	Metabolism	Lipid metabolism	FPSE_07750	1.22119	-	-	-	up	NS	NS	NS	GO:0016021;GO:0016746	CC:integral component of membrane;MF:transferase activity, transferring acyl groups	K13507	GAT	COG0204	I:Lipid transport and metabolism	hypothetical protein FPSE_07750 [Fusarium pseudograminearum CS3096]	Uncharacterized acyltransferase C1718.04 OS=Schizosaccharomyces pombe (strain 972 / ATCC 24843) OX=284812 GN=SPBC1718.04 PE=1 SV=1	PF01553.22	Acyltransferase
1	map00564	Glycerophospholipid metabolism	9/200	50/4146	0.000528	Metabolism	Lipid metabolism	FPSE_11087	1.5759	-	-	-	up	NS	NS	NS	GO:0004622;GO:0009395;GO:0016021	MF:lysophospholipase activity;BP:phospholipid catabolic process;CC:integral component of membrane	K13333	PLB	ENOG410XR72	I:Lipid transport and metabolism	hypothetical protein FPSE_11087 [Fusarium pseudograminearum CS3096]	Lysophospholipase 2 OS=Neosartorya fumigata (strain CEA10 / CBS 144.89 / FGSC A1163) OX=451804 GN=plb2 PE=3 SV=1	PF01735.19	Lysophospholipase catalytic domain
1	map00750	Vitamin B6 metabolism	4/200	10/4146	0.000877	Metabolism	Metabolism of cofactors and vitamins	FPSE_08005	-	-	-	-1.06387	NS	NS	NS	down	GO:0016705;GO:0020037;GO:0016021;GO:0004733;GO:0010181;GO:0008615;GO:0005506	MF:oxidoreductase activity, acting on paired donors, with incorporation or reduction of molecular oxygen;MF:heme binding;CC:integral component of membrane;MF:pyridoxamine-phosphate oxidase activity;MF:FMN binding;BP:pyridoxine biosynthetic process;MF:iron ion binding	K00275	pdxH, PNPO	COG0259	Q:Secondary metabolites biosynthesis, transport and catabolism	hypothetical protein FPSE_08005 [Fusarium pseudograminearum CS3096]	Pyridoxine/pyridoxamine 5'-phosphate oxidase OS=Legionella pneumophila (strain Paris) OX=297246 GN=pdxH PE=3 SV=1	PF01243.21;PF10590.10;PF12766.8	Pyridoxamine 5'-phosphate oxidase;Pyridoxine 5'-phosphate oxidase C-terminal dimerisation region;Pyridoxamine 5'-phosphate oxidase
1	map00750	Vitamin B6 metabolism	4/200	10/4146	0.000877	Metabolism	Metabolism of cofactors and vitamins	FPSE_07271	1.33003	-	-	-	up	NS	NS	NS	GO:0004648;GO:0006400;GO:0006564;GO:0003924;GO:0005525	MF:O-phospho-L-serine;BP:tRNA modification;BP:L-serine biosynthetic process;MF:GTPase activity;MF:GTP binding	K00831	serC, PSAT1	COG1932	E:Amino acid transport and metabolism	hypothetical protein FPSE_07271 [Fusarium pseudograminearum CS3096]	Phosphoserine aminotransferase OS=Saccharomyces cerevisiae (strain ATCC 204508 / S288c) OX=559292 GN=SER1 PE=1 SV=1	PF00266.20	Aminotransferase class-V
1	map00750	Vitamin B6 metabolism	4/200	10/4146	0.000877	Metabolism	Metabolism of cofactors and vitamins	FPSE_06318	1.14983	-	-	-	up	NS	NS	NS			K01733	thrC	COG0498	E:Amino acid transport and metabolism	hypothetical protein FPSE_06318 [Fusarium pseudograminearum CS3096]	Threonine synthase OS=Schizosaccharomyces pombe (strain 972 / ATCC 24843) OX=284812 GN=thrc PE=1 SV=1	PF14821.7;PF00291.26	Threonine synthase N terminus;Pyridoxal-phosphate dependent enzyme
1	map00750	Vitamin B6 metabolism	4/200	10/4146	0.000877	Metabolism	Metabolism of cofactors and vitamins	FPSE_07182	1.24364	-	-1.11008	-	up	NS	down	NS	GO:0010181	MF:FMN binding	K00275	pdxH, PNPO	ENOG4112D5H	S:Function unknown	hypothetical protein FPSE_07182 [Fusarium pseudograminearum CS3096]		PF12766.8	Pyridoxamine 5'-phosphate oxidase
1	map00680	Methane metabolism	6/200	27/4146	0.00148	Metabolism	Energy metabolism	FPSE_07271	1.33003	-	-	-	up	NS	NS	NS	GO:0004648;GO:0006400;GO:0006564;GO:0003924;GO:0005525	MF:O-phospho-L-serine;BP:tRNA modification;BP:L-serine biosynthetic process;MF:GTPase activity;MF:GTP binding	K00831	serC, PSAT1	COG1932	E:Amino acid transport and metabolism	hypothetical protein FPSE_07271 [Fusarium pseudograminearum CS3096]	Phosphoserine aminotransferase OS=Saccharomyces cerevisiae (strain ATCC 204508 / S288c) OX=559292 GN=SER1 PE=1 SV=1	PF00266.20	Aminotransferase class-V
1	map00680	Methane metabolism	6/200	27/4146	0.00148	Metabolism	Energy metabolism	FPSE_11514	1.29205	-	-2.03864	-	up	NS	down	NS	GO:0000015;GO:0000287;GO:0004634;GO:0006096	CC:phosphopyruvate hydratase complex;MF:magnesium ion binding;MF:phosphopyruvate hydratase activity;BP:glycolytic process	K01689	ENO, eno	COG0148	G:Carbohydrate transport and metabolism	hypothetical protein FPSE_11514 [Fusarium pseudograminearum CS3096]	Enolase OS=Neurospora crassa (strain ATCC 24698 / 74-OR23-1A / CBS 708.71 / DSM 1257 / FGSC 987) OX=367110 GN=emp-7 PE=3 SV=1	PF00113.23;PF03952.17;PF13378.7	Enolase, C-terminal TIM barrel domain;Enolase, N-terminal domain;Enolase C-terminal domain-like
1	map00680	Methane metabolism	6/200	27/4146	0.00148	Metabolism	Energy metabolism	FPSE_11413	1.02999	-	-	-	up	NS	NS	NS	GO:0003987;GO:0016208;GO:0019427;GO:0005524	MF:acetate-CoA ligase activity;MF:AMP binding;BP:acetyl-CoA biosynthetic process from acetate;MF:ATP binding	K01895	ACSS1_2, acs	COG0365	H:Coenzyme transport and metabolism	hypothetical protein FPSE_11413 [Fusarium pseudograminearum CS3096]	Acetyl-coenzyme A synthetase OS=Neurospora crassa (strain ATCC 24698 / 74-OR23-1A / CBS 708.71 / DSM 1257 / FGSC 987) OX=367110 GN=acu-5 PE=2 SV=2	PF00501.29;PF13193.7;PF16177.6	AMP-binding enzyme;AMP-binding enzyme C-terminal domain;Acetyl-coenzyme A synthetase N-terminus
1	map00680	Methane metabolism	6/200	27/4146	0.00148	Metabolism	Energy metabolism	FPSE_07681	3.09099	-	1.83753	-	up	NS	up	NS	GO:0003987;GO:0016208;GO:0019427;GO:0005524	MF:acetate-CoA ligase activity;MF:AMP binding;BP:acetyl-CoA biosynthetic process from acetate;MF:ATP binding	K01895	ACSS1_2, acs	COG0365	S:Function unknown	hypothetical protein FPSE_07681 [Fusarium pseudograminearum CS3096]	Acetyl-coenzyme A synthetase OS=Neurospora crassa (strain ATCC 24698 / 74-OR23-1A / CBS 708.71 / DSM 1257 / FGSC 987) OX=367110 GN=acu-5 PE=2 SV=2	PF00501.29;PF13193.7;PF16177.6	AMP-binding enzyme;AMP-binding enzyme C-terminal domain;Acetyl-coenzyme A synthetase N-terminus
1	map00680	Methane metabolism	6/200	27/4146	0.00148	Metabolism	Energy metabolism	FPSE_09736	3.68815	-	-	2.25314	up	NS	NS	up	GO:0008986;GO:0006090;GO:0005524	MF:pyruvate, water dikinase activity;BP:pyruvate metabolic process;MF:ATP binding	K01007	pps, ppsA	COG0574	G:Carbohydrate transport and metabolism	hypothetical protein FPSE_09736 [Fusarium pseudograminearum CS3096]	Phosphoenolpyruvate synthase OS=Synechocystis sp. (strain PCC 6803 / Kazusa) OX=1111708 GN=ppsA PE=3 SV=1	PF01326.20;PF02896.19;PF00391.24	Pyruvate phosphate dikinase, AMP/ATP-binding domain;PEP-utilising enzyme, PEP-binding domain;PEP-utilising enzyme, mobile domain
1	map00680	Methane metabolism	6/200	27/4146	0.00148	Metabolism	Energy metabolism	FPSE_05845	-	-	-	-1.32658	NS	NS	NS	down	GO:0003872;GO:0005737;GO:0046872;GO:0006002;GO:0005524	MF:6-phosphofructokinase activity;CC:cytoplasm;MF:metal ion binding;BP:fructose 6-phosphate metabolic process;MF:ATP binding	K00850	pfkA, PFK	COG0205	G:Carbohydrate transport and metabolism	hypothetical protein FPSE_05845 [Fusarium pseudograminearum CS3096]	ATP-dependent 6-phosphofructokinase OS=Neosartorya fumigata (strain ATCC MYA-4609 / Af293 / CBS 101355 / FGSC A1100) OX=330879 GN=pfkA PE=3 SV=1	PF00365.21	Phosphofructokinase
1	map00561	Glycerolipid metabolism	7/200	39/4146	0.00225	Metabolism	Lipid metabolism	FPSE_11474	4.71686	-	-	-	up	NS	NS	NS	GO:0008270;GO:0016491	MF:zinc ion binding;MF:oxidoreductase activity	K00002	AKR1A1, adh	COG1064	S:Function unknown	hypothetical protein FPSE_11474 [Fusarium pseudograminearum CS3096]	NADP-dependent alcohol dehydrogenase 7 OS=Saccharomyces cerevisiae (strain ATCC 204508 / S288c) OX=559292 GN=ADH7 PE=1 SV=1	PF08240.13;PF00107.27;PF13602.7	Alcohol dehydrogenase GroES-like domain;Zinc-binding dehydrogenase;Zinc-binding dehydrogenase
1	map00561	Glycerolipid metabolism	7/200	39/4146	0.00225	Metabolism	Lipid metabolism	FPSE_06859	1.18204	-	-	-	up	NS	NS	NS	GO:0005388;GO:0016021;GO:0016620;GO:0005524	MF:calcium-transporting ATPase activity;CC:integral component of membrane;MF:oxidoreductase activity, acting on the aldehyde or oxo group of donors, NAD or NADP as acceptor;MF:ATP binding	K00128	ALDH	COG1012	S:Function unknown	hypothetical protein FPSE_06859 [Fusarium pseudograminearum CS3096]	Aldehyde dehydrogenase family 2 member B4, mitochondrial OS=Arabidopsis thaliana OX=3702 GN=ALDH2B4 PE=1 SV=1	PF00171.23;PF07368.12	Aldehyde dehydrogenase family;Protein of unknown function (DUF1487
1	map00561	Glycerolipid metabolism	7/200	39/4146	0.00225	Metabolism	Lipid metabolism	FPSE_02686	1.91653	-	-	-	up	NS	NS	NS	GO:0016787	MF:hydrolase activity	K06116	GPP	COG0637	S:Function unknown	hypothetical protein FPSE_02686 [Fusarium pseudograminearum CS3096]	Glycerol-1-phosphate phosphohydrolase 1 OS=Saccharomyces cerevisiae (strain ATCC 204508 / S288c) OX=559292 GN=GPP1 PE=1 SV=3	PF13419.7;PF00702.27;PF12710.8;PF13242.7	Haloacid dehalogenase-like hydrolase;haloacid dehalogenase-like hydrolase;haloacid dehalogenase-like hydrolase;HAD-hyrolase-like
1	map00561	Glycerolipid metabolism	7/200	39/4146	0.00225	Metabolism	Lipid metabolism	FPSE_01603	2.8749	-	-	1.5911	up	NS	NS	up	GO:0046474;GO:0003841;GO:0005811;GO:0016021;GO:0008654	BP:glycerophospholipid biosynthetic process;MF:1-acylglycerol-3-phosphate O-acyltransferase activity;CC:lipid particle;CC:integral component of membrane;BP:phospholipid biosynthetic process	K13509	AGPAT1_2	COG0204	S:Function unknown	hypothetical protein FPSE_01603 [Fusarium pseudograminearum CS3096]	Probable 1-acyl-sn-glycerol-3-phosphate acyltransferase OS=Saccharomyces cerevisiae (strain ATCC 204508 / S288c) OX=559292 GN=SLC1 PE=1 SV=1	PF01553.22	Acyltransferase
1	map00561	Glycerolipid metabolism	7/200	39/4146	0.00225	Metabolism	Lipid metabolism	FPSE_07123	1.06398	-	-	-	up	NS	NS	NS	GO:0008270;GO:0016491	MF:zinc ion binding;MF:oxidoreductase activity	K00002	AKR1A1, adh	COG1064	S:Function unknown	hypothetical protein FPSE_07123 [Fusarium pseudograminearum CS3096]	NADP-dependent alcohol dehydrogenase 6 OS=Saccharomyces cerevisiae (strain ATCC 204508 / S288c) OX=559292 GN=ADH6 PE=1 SV=1	PF08240.13;PF00107.27;PF01262.22	Alcohol dehydrogenase GroES-like domain;Zinc-binding dehydrogenase;Alanine dehydrogenase/PNT, C-terminal domain
1	map00561	Glycerolipid metabolism	7/200	39/4146	0.00225	Metabolism	Lipid metabolism	FPSE_07750	1.22119	-	-	-	up	NS	NS	NS	GO:0016021;GO:0016746	CC:integral component of membrane;MF:transferase activity, transferring acyl groups	K13507	GAT	COG0204	I:Lipid transport and metabolism	hypothetical protein FPSE_07750 [Fusarium pseudograminearum CS3096]	Uncharacterized acyltransferase C1718.04 OS=Schizosaccharomyces pombe (strain 972 / ATCC 24843) OX=284812 GN=SPBC1718.04 PE=1 SV=1	PF01553.22	Acyltransferase
1	map00561	Glycerolipid metabolism	7/200	39/4146	0.00225	Metabolism	Lipid metabolism	FPSE_12276	1.51057	-	-	-	up	NS	NS	NS	GO:0008374;GO:0016021;GO:0006629	MF:O-acyltransferase activity;CC:integral component of membrane;BP:lipid metabolic process	K00679	E2.3.1.158	ENOG410Y9CF	S:Function unknown	hypothetical protein FPSE_12276 [Fusarium pseudograminearum CS3096]	Phospholipid:diacylglycerol acyltransferase OS=Schizosaccharomyces pombe (strain 972 / ATCC 24843) OX=284812 GN=plh1 PE=1 SV=2	PF02450.16	Lecithin
1	map00430	Taurine and hypotaurine metabolism	3/200	11/4146	0.0137	Metabolism	Metabolism of other amino acids	FPSE_00762	2.20358	-	-	-	up	NS	NS	NS	GO:0006536;GO:0030170;GO:0004351	BP:glutamate metabolic process;MF:pyridoxal phosphate binding;MF:glutamate decarboxylase activity	K01580	E4.1.1.15, gadB, gadA, GAD	COG0076	S:Function unknown	hypothetical protein FPSE_00762 [Fusarium pseudograminearum CS3096]	Glutamate decarboxylase 4 OS=Arabidopsis thaliana OX=3702 GN=GAD4 PE=1 SV=1	PF00282.20	Pyridoxal-dependent decarboxylase conserved domain
1	map00430	Taurine and hypotaurine metabolism	3/200	11/4146	0.0137	Metabolism	Metabolism of other amino acids	FPSE_07528	4.94921	-	-	-	up	NS	NS	NS	GO:0016831;GO:0019752;GO:0030170	MF:carboxy-lyase activity;BP:carboxylic acid metabolic process;MF:pyridoxal phosphate binding	K01580	E4.1.1.15, gadB, gadA, GAD	COG0076	K:Transcription	hypothetical protein FPSE_07528 [Fusarium pseudograminearum CS3096]	L-aspartate decarboxylase dtxS4 OS=Metarhizium robertsii (strain ARSEF 23 / ATCC MYA-3075) OX=655844 GN=dtxS4 PE=3 SV=2	PF00282.20;PF00266.20;PF01212.22	Pyridoxal-dependent decarboxylase conserved domain;Aminotransferase class-V;Beta-eliminating lyase
1	map00430	Taurine and hypotaurine metabolism	3/200	11/4146	0.0137	Metabolism	Metabolism of other amino acids	FPSE_02768	-	-	-1.51009	-	NS	NS	down	NS	GO:0016831;GO:0019752;GO:0030170	MF:carboxy-lyase activity;BP:carboxylic acid metabolic process;MF:pyridoxal phosphate binding	K01580	E4.1.1.15, gadB, gadA, GAD	COG0076	S:Function unknown	hypothetical protein FPSE_02768 [Fusarium pseudograminearum CS3096]	L-aspartate decarboxylase dtxS4 OS=Metarhizium robertsii (strain ARSEF 23 / ATCC MYA-3075) OX=655844 GN=dtxS4 PE=3 SV=2	PF00282.20;PF01212.22;PF00266.20	Pyridoxal-dependent decarboxylase conserved domain;Beta-eliminating lyase;Aminotransferase class-V
1	map00620	Pyruvate metabolism	7/200	49/4146	0.00837	Metabolism	Carbohydrate metabolism	FPSE_09947	1.26419	-	-	-	up	NS	NS	NS	GO:0006090;GO:0051287;GO:0004471;GO:0006520;GO:0005739;GO:0046872;GO:0006108	BP:pyruvate metabolic process;MF:NAD binding;MF:malate dehydrogenase (decarboxylating) (NAD+) activity;BP:cellular amino acid metabolic process;CC:mitochondrion;MF:metal ion binding;BP:malate metabolic process	K00027	ME2, sfcA, maeA	COG0281	C:Energy production and conversion	hypothetical protein FPSE_09947 [Fusarium pseudograminearum CS3096]	NAD-dependent malic enzyme, mitochondrial OS=Saccharomyces cerevisiae (strain ATCC 204508 / S288c) OX=559292 GN=MAE1 PE=1 SV=1	PF03949.16;PF00390.20	Malic enzyme, NAD binding domain;Malic enzyme, N-terminal domain
1	map00620	Pyruvate metabolism	7/200	49/4146	0.00837	Metabolism	Carbohydrate metabolism	FPSE_06859	1.18204	-	-	-	up	NS	NS	NS	GO:0005388;GO:0016021;GO:0016620;GO:0005524	MF:calcium-transporting ATPase activity;CC:integral component of membrane;MF:oxidoreductase activity, acting on the aldehyde or oxo group of donors, NAD or NADP as acceptor;MF:ATP binding	K00128	ALDH	COG1012	S:Function unknown	hypothetical protein FPSE_06859 [Fusarium pseudograminearum CS3096]	Aldehyde dehydrogenase family 2 member B4, mitochondrial OS=Arabidopsis thaliana OX=3702 GN=ALDH2B4 PE=1 SV=1	PF00171.23;PF07368.12	Aldehyde dehydrogenase family;Protein of unknown function (DUF1487
1	map00620	Pyruvate metabolism	7/200	49/4146	0.00837	Metabolism	Carbohydrate metabolism	FPSE_11413	1.02999	-	-	-	up	NS	NS	NS	GO:0003987;GO:0016208;GO:0019427;GO:0005524	MF:acetate-CoA ligase activity;MF:AMP binding;BP:acetyl-CoA biosynthetic process from acetate;MF:ATP binding	K01895	ACSS1_2, acs	COG0365	H:Coenzyme transport and metabolism	hypothetical protein FPSE_11413 [Fusarium pseudograminearum CS3096]	Acetyl-coenzyme A synthetase OS=Neurospora crassa (strain ATCC 24698 / 74-OR23-1A / CBS 708.71 / DSM 1257 / FGSC 987) OX=367110 GN=acu-5 PE=2 SV=2	PF00501.29;PF13193.7;PF16177.6	AMP-binding enzyme;AMP-binding enzyme C-terminal domain;Acetyl-coenzyme A synthetase N-terminus
1	map00620	Pyruvate metabolism	7/200	49/4146	0.00837	Metabolism	Carbohydrate metabolism	FPSE_05293	3.09428	-	-	-	up	NS	NS	NS	GO:0004497;GO:0016491;GO:0010181	MF:monooxygenase activity;MF:oxidoreductase activity;MF:FMN binding	K00467	E1.13.12.4	COG1304	G:Carbohydrate transport and metabolism	hypothetical protein FPSE_05293 [Fusarium pseudograminearum CS3096]	Uncharacterized lactate 2-monooxygenase PB1A11.03 OS=Schizosaccharomyces pombe (strain 972 / ATCC 24843) OX=284812 GN=SPAPB1A11.03 PE=3 SV=1	PF01070.19;PF00478.26;PF03060.16;PF01645.18	FMN-dependent dehydrogenase;IMP dehydrogenase / GMP reductase domain;Nitronate monooxygenase;Conserved region in glutamate synthase
1	map00620	Pyruvate metabolism	7/200	49/4146	0.00837	Metabolism	Carbohydrate metabolism	FPSE_07501	1.60778	-1.31561	-1.39861	-	up	down	down	NS	GO:0030955;GO:0016301;GO:0000287;GO:0042866;GO:0061621;GO:0004743	MF:potassium ion binding;MF:kinase activity;MF:magnesium ion binding;BP:pyruvate biosynthetic process;BP:canonical glycolysis;MF:pyruvate kinase activity	K00873	PK, pyk	COG0469	G:Carbohydrate transport and metabolism	hypothetical protein FPSE_07501 [Fusarium pseudograminearum CS3096]	Pyruvate kinase OS=Hypocrea jecorina OX=51453 GN=pki1 PE=3 SV=1	PF00224.22;PF02887.17;PF03328.15	Pyruvate kinase, barrel domain;Pyruvate kinase, alpha/beta domain;HpcH/HpaI aldolase/citrate lyase family
1	map00620	Pyruvate metabolism	7/200	49/4146	0.00837	Metabolism	Carbohydrate metabolism	FPSE_07681	3.09099	-	1.83753	-	up	NS	up	NS	GO:0003987;GO:0016208;GO:0019427;GO:0005524	MF:acetate-CoA ligase activity;MF:AMP binding;BP:acetyl-CoA biosynthetic process from acetate;MF:ATP binding	K01895	ACSS1_2, acs	COG0365	S:Function unknown	hypothetical protein FPSE_07681 [Fusarium pseudograminearum CS3096]	Acetyl-coenzyme A synthetase OS=Neurospora crassa (strain ATCC 24698 / 74-OR23-1A / CBS 708.71 / DSM 1257 / FGSC 987) OX=367110 GN=acu-5 PE=2 SV=2	PF00501.29;PF13193.7;PF16177.6	AMP-binding enzyme;AMP-binding enzyme C-terminal domain;Acetyl-coenzyme A synthetase N-terminus
1	map00620	Pyruvate metabolism	7/200	49/4146	0.00837	Metabolism	Carbohydrate metabolism	FPSE_09736	3.68815	-	-	2.25314	up	NS	NS	up	GO:0008986;GO:0006090;GO:0005524	MF:pyruvate, water dikinase activity;BP:pyruvate metabolic process;MF:ATP binding	K01007	pps, ppsA	COG0574	G:Carbohydrate transport and metabolism	hypothetical protein FPSE_09736 [Fusarium pseudograminearum CS3096]	Phosphoenolpyruvate synthase OS=Synechocystis sp. (strain PCC 6803 / Kazusa) OX=1111708 GN=ppsA PE=3 SV=1	PF01326.20;PF02896.19;PF00391.24	Pyruvate phosphate dikinase, AMP/ATP-binding domain;PEP-utilising enzyme, PEP-binding domain;PEP-utilising enzyme, mobile domain
1	map00220	Arginine biosynthesis	5/200	28/4146	0.00985	Metabolism	Amino acid metabolism	FPSE_03210	1.68167	-	-	-	up	NS	NS	NS	GO:0016639;GO:0006520;GO:0000166	MF:oxidoreductase activity, acting on the CH-NH2 group of donors, NAD or NADP as acceptor;BP:cellular amino acid metabolic process;MF:nucleotide binding	K00262	E1.4.1.4, gdhA	COG0334	E:Amino acid transport and metabolism	hypothetical protein FPSE_03210 [Fusarium pseudograminearum CS3096]	NADP-specific glutamate dehydrogenase OS=Gibberella fujikuroi OX=5127 GN=GDH2 PE=3 SV=1	PF00208.22;PF02812.19	Glutamate/Leucine/Phenylalanine/Valine dehydrogenase;Glu/Leu/Phe/Val dehydrogenase, dimerisation domain
1	map00220	Arginine biosynthesis	5/200	28/4146	0.00985	Metabolism	Amino acid metabolism	FPSE_10253	1.85499	-	-	-	up	NS	NS	NS	GO:0008080;GO:0008237	MF:N-acetyltransferase activity;MF:metallopeptidase activity	K01438	argE	COG0624	S:Function unknown	hypothetical protein FPSE_10253 [Fusarium pseudograminearum CS3096]	Peptidase M20 domain-containing protein C757.05c OS=Schizosaccharomyces pombe (strain 972 / ATCC 24843) OX=284812 GN=SPCC757.05c PE=3 SV=1	PF01546.29;PF07687.15;PF04389.18	Peptidase family M20/M25/M40;Peptidase dimerisation domain;Peptidase family M28
1	map00220	Arginine biosynthesis	5/200	28/4146	0.00985	Metabolism	Amino acid metabolism	FPSE_00700	2.14421	-	-	1.08397	up	NS	NS	up	GO:0009039;GO:0016151;GO:0005634;GO:0006351;GO:0003677;GO:0043419;GO:0000981;GO:0008270	MF:urease activity;MF:nickel cation binding;CC:nucleus;BP:transcription, DNA-templated;MF:DNA binding;BP:urea catabolic process;MF:RNA polymerase II transcription factor activity, sequence-specific DNA binding;MF:zinc ion binding	K01427	URE	COG0804	E:Amino acid transport and metabolism	hypothetical protein FPSE_00700 [Fusarium pseudograminearum CS3096]	Urease OS=Neosartorya fumigata (strain ATCC MYA-4609 / Af293 / CBS 101355 / FGSC A1100) OX=330879 GN=ure1 PE=2 SV=2	PF01979.21;PF00449.21;PF00699.21;PF00547.19;PF04082.19;PF07969.12;PF00172.19	Amidohydrolase family;Urease alpha-subunit, N-terminal domain;Urease beta subunit;Urease, gamma subunit;Fungal specific transcription factor domain;Amidohydrolase family;Fungal Zn(2)-Cys(6) binuclear cluster domain
1	map00220	Arginine biosynthesis	5/200	28/4146	0.00985	Metabolism	Amino acid metabolism	FPSE_06987	1.84157	-	1.06423	-	up	NS	up	NS	GO:0046872	MF:metal ion binding	K01476	E3.5.3.1, rocF, arg	COG0010	S:Function unknown	hypothetical protein FPSE_06987 [Fusarium pseudograminearum CS3096]	Arginase OS=Ashbya gossypii (strain ATCC 10895 / CBS 109.51 / FGSC 9923 / NRRL Y-1056) OX=284811 GN=CAR1 PE=3 SV=1	PF00491.22	Arginase family
1	map00220	Arginine biosynthesis	5/200	28/4146	0.00985	Metabolism	Amino acid metabolism	FPSE_01259	2.04473	-	-	-	up	NS	NS	NS	GO:0009039;GO:0016151;GO:0043419	MF:urease activity;MF:nickel cation binding;BP:urea catabolic process	K01427	URE	COG0804	S:Function unknown	hypothetical protein FPSE_01259 [Fusarium pseudograminearum CS3096]	Urease OS=Neosartorya fumigata (strain ATCC MYA-4609 / Af293 / CBS 101355 / FGSC A1100) OX=330879 GN=ure1 PE=2 SV=2	PF01979.21;PF00449.21;PF00699.21;PF00547.19;PF07969.12	Amidohydrolase family;Urease alpha-subunit, N-terminal domain;Urease beta subunit;Urease, gamma subunit;Amidohydrolase family
1	map00030	Pentose phosphate pathway	5/200	29/4146	0.0114	Metabolism	Carbohydrate metabolism	FPSE_03896	1.00531	-	-	-	up	NS	NS	NS	GO:0004802;GO:0046872	MF:transketolase activity;MF:metal ion binding	K00615	E2.2.1.1, tktA, tktB	COG0021	G:Carbohydrate transport and metabolism	hypothetical protein FPSE_03896 [Fusarium pseudograminearum CS3096]	Transketolase OS=Scheffersomyces stipitis (strain ATCC 58785 / CBS 6054 / NBRC 10063 / NRRL Y-11545) OX=322104 GN=TKT PE=1 SV=2	PF00456.22;PF02779.25;PF02780.21	Transketolase, thiamine diphosphate binding domain;Transketolase, pyrimidine binding domain;Transketolase, C-terminal domain
1	map00030	Pentose phosphate pathway	5/200	29/4146	0.0114	Metabolism	Carbohydrate metabolism	FPSE_07708	1.26209	-	-	-	up	NS	NS	NS	GO:0005737;GO:0004801;GO:0005975;GO:0006098	CC:cytoplasm;MF:sedoheptulose-7-phosphate;BP:carbohydrate metabolic process;BP:pentose-phosphate shunt	K00616	E2.2.1.2, talA, talB	COG0176	G:Carbohydrate transport and metabolism	hypothetical protein FPSE_07708 [Fusarium pseudograminearum CS3096]	Transaldolase OS=Fusarium oxysporum f. sp. lycopersici (strain 4287 / CBS 123668 / FGSC 9935 / NRRL 34936) OX=426428 GN=FOXG_03074 PE=1 SV=1	PF00923.20	Transaldolase/Fructose-6-phosphate aldolase
1	map00030	Pentose phosphate pathway	5/200	29/4146	0.0114	Metabolism	Carbohydrate metabolism	FPSE_01703	1.54338	-	-	-	up	NS	NS	NS	GO:0005975;GO:0016832	BP:carbohydrate metabolic process;MF:aldehyde-lyase activity	K01621	xfp, xpk	COG3957	G:Carbohydrate transport and metabolism	hypothetical protein FPSE_01703 [Fusarium pseudograminearum CS3096]	Probable phosphoketolase OS=Schizosaccharomyces pombe (strain 972 / ATCC 24843) OX=284812 GN=SPBC24C6.09c PE=3 SV=1	PF09364.11;PF09363.11;PF03894.16	XFP N-terminal domain;XFP C-terminal domain;D-xylulose 5-phosphate/D-fructose 6-phosphate phosphoketolase
1	map00030	Pentose phosphate pathway	5/200	29/4146	0.0114	Metabolism	Carbohydrate metabolism	FPSE_05845	-	-	-	-1.32658	NS	NS	NS	down	GO:0003872;GO:0005737;GO:0046872;GO:0006002;GO:0005524	MF:6-phosphofructokinase activity;CC:cytoplasm;MF:metal ion binding;BP:fructose 6-phosphate metabolic process;MF:ATP binding	K00850	pfkA, PFK	COG0205	G:Carbohydrate transport and metabolism	hypothetical protein FPSE_05845 [Fusarium pseudograminearum CS3096]	ATP-dependent 6-phosphofructokinase OS=Neosartorya fumigata (strain ATCC MYA-4609 / Af293 / CBS 101355 / FGSC A1100) OX=330879 GN=pfkA PE=3 SV=1	PF00365.21	Phosphofructokinase
1	map00030	Pentose phosphate pathway	5/200	29/4146	0.0114	Metabolism	Carbohydrate metabolism	FPSE_03468	1.13711	-	-	-	up	NS	NS	NS	GO:0061688;GO:0046316;GO:0004340;GO:0005524;GO:0046177	BP:glycolytic process via Entner-Doudoroff Pathway;MF:gluconokinase activity;MF:glucokinase activity;MF:ATP binding;BP:D-gluconate catabolic process	K00851	E2.7.1.12, gntK, idnK	COG3265	E:Amino acid transport and metabolism	hypothetical protein FPSE_03468 [Fusarium pseudograminearum CS3096]	Probable gluconokinase OS=Schizosaccharomyces pombe (strain 972 / ATCC 24843) OX=284812 GN=SPAC4G9.12 PE=3 SV=1	PF01202.23;PF13238.7;PF13671.7;PF02224.19;PF13207.7	Shikimate kinase;AAA domain;AAA domain;Cytidylate kinase;AAA domain
1	map00791	Atrazine degradation	2/200	4/4146	0.013	Metabolism	Xenobiotics biodegradation and metabolism	FPSE_00700	2.14421	-	-	1.08397	up	NS	NS	up	GO:0009039;GO:0016151;GO:0005634;GO:0006351;GO:0003677;GO:0043419;GO:0000981;GO:0008270	MF:urease activity;MF:nickel cation binding;CC:nucleus;BP:transcription, DNA-templated;MF:DNA binding;BP:urea catabolic process;MF:RNA polymerase II transcription factor activity, sequence-specific DNA binding;MF:zinc ion binding	K01427	URE	COG0804	E:Amino acid transport and metabolism	hypothetical protein FPSE_00700 [Fusarium pseudograminearum CS3096]	Urease OS=Neosartorya fumigata (strain ATCC MYA-4609 / Af293 / CBS 101355 / FGSC A1100) OX=330879 GN=ure1 PE=2 SV=2	PF01979.21;PF00449.21;PF00699.21;PF00547.19;PF04082.19;PF07969.12;PF00172.19	Amidohydrolase family;Urease alpha-subunit, N-terminal domain;Urease beta subunit;Urease, gamma subunit;Fungal specific transcription factor domain;Amidohydrolase family;Fungal Zn(2)-Cys(6) binuclear cluster domain
1	map00791	Atrazine degradation	2/200	4/4146	0.013	Metabolism	Xenobiotics biodegradation and metabolism	FPSE_01259	2.04473	-	-	-	up	NS	NS	NS	GO:0009039;GO:0016151;GO:0043419	MF:urease activity;MF:nickel cation binding;BP:urea catabolic process	K01427	URE	COG0804	S:Function unknown	hypothetical protein FPSE_01259 [Fusarium pseudograminearum CS3096]	Urease OS=Neosartorya fumigata (strain ATCC MYA-4609 / Af293 / CBS 101355 / FGSC A1100) OX=330879 GN=ure1 PE=2 SV=2	PF01979.21;PF00449.21;PF00699.21;PF00547.19;PF07969.12	Amidohydrolase family;Urease alpha-subunit, N-terminal domain;Urease beta subunit;Urease, gamma subunit;Amidohydrolase family
1	map00410	beta-Alanine metabolism	5/200	34/4146	0.0221	Metabolism	Metabolism of other amino acids	FPSE_06859	1.18204	-	-	-	up	NS	NS	NS	GO:0005388;GO:0016021;GO:0016620;GO:0005524	MF:calcium-transporting ATPase activity;CC:integral component of membrane;MF:oxidoreductase activity, acting on the aldehyde or oxo group of donors, NAD or NADP as acceptor;MF:ATP binding	K00128	ALDH	COG1012	S:Function unknown	hypothetical protein FPSE_06859 [Fusarium pseudograminearum CS3096]	Aldehyde dehydrogenase family 2 member B4, mitochondrial OS=Arabidopsis thaliana OX=3702 GN=ALDH2B4 PE=1 SV=1	PF00171.23;PF07368.12	Aldehyde dehydrogenase family;Protein of unknown function (DUF1487
1	map00410	beta-Alanine metabolism	5/200	34/4146	0.0221	Metabolism	Metabolism of other amino acids	FPSE_03487	1.36293	-	-1.43054	-	up	NS	down	NS	GO:0016491	MF:oxidoreductase activity	K13366	MPAO, PAO1	ENOG410YT60;ENOG410XSNC	S:Function unknown	hypothetical protein FPSE_03487 [Fusarium pseudograminearum CS3096]	Polyamine oxidase 1 OS=Zea mays OX=4577 GN=MPAO1 PE=1 SV=1	PF01593.25;PF13450.7;PF07992.15;PF13738.7;PF00899.22	Flavin containing amine oxidoreductase;NAD(P)-binding Rossmann-like domain;Pyridine nucleotide-disulphide oxidoreductase;Pyridine nucleotide-disulphide oxidoreductase;ThiF family
1	map00410	beta-Alanine metabolism	5/200	34/4146	0.0221	Metabolism	Metabolism of other amino acids	FPSE_00762	2.20358	-	-	-	up	NS	NS	NS	GO:0006536;GO:0030170;GO:0004351	BP:glutamate metabolic process;MF:pyridoxal phosphate binding;MF:glutamate decarboxylase activity	K01580	E4.1.1.15, gadB, gadA, GAD	COG0076	S:Function unknown	hypothetical protein FPSE_00762 [Fusarium pseudograminearum CS3096]	Glutamate decarboxylase 4 OS=Arabidopsis thaliana OX=3702 GN=GAD4 PE=1 SV=1	PF00282.20	Pyridoxal-dependent decarboxylase conserved domain
1	map00410	beta-Alanine metabolism	5/200	34/4146	0.0221	Metabolism	Metabolism of other amino acids	FPSE_07528	4.94921	-	-	-	up	NS	NS	NS	GO:0016831;GO:0019752;GO:0030170	MF:carboxy-lyase activity;BP:carboxylic acid metabolic process;MF:pyridoxal phosphate binding	K01580	E4.1.1.15, gadB, gadA, GAD	COG0076	K:Transcription	hypothetical protein FPSE_07528 [Fusarium pseudograminearum CS3096]	L-aspartate decarboxylase dtxS4 OS=Metarhizium robertsii (strain ARSEF 23 / ATCC MYA-3075) OX=655844 GN=dtxS4 PE=3 SV=2	PF00282.20;PF00266.20;PF01212.22	Pyridoxal-dependent decarboxylase conserved domain;Aminotransferase class-V;Beta-eliminating lyase
1	map00410	beta-Alanine metabolism	5/200	34/4146	0.0221	Metabolism	Metabolism of other amino acids	FPSE_02768	-	-	-1.51009	-	NS	NS	down	NS	GO:0016831;GO:0019752;GO:0030170	MF:carboxy-lyase activity;BP:carboxylic acid metabolic process;MF:pyridoxal phosphate binding	K01580	E4.1.1.15, gadB, gadA, GAD	COG0076	S:Function unknown	hypothetical protein FPSE_02768 [Fusarium pseudograminearum CS3096]	L-aspartate decarboxylase dtxS4 OS=Metarhizium robertsii (strain ARSEF 23 / ATCC MYA-3075) OX=655844 GN=dtxS4 PE=3 SV=2	PF00282.20;PF01212.22;PF00266.20	Pyridoxal-dependent decarboxylase conserved domain;Beta-eliminating lyase;Aminotransferase class-V
1	map00480	Glutathione metabolism	5/200	34/4146	0.0221	Metabolism	Metabolism of other amino acids	FPSE_03889	1.2323	1.16886	1.21679	-	up	up	up	NS	GO:0006750;GO:0004357	BP:glutathione biosynthetic process;MF:glutamate-cysteine ligase activity	K11204	GCLC	ENOG410XQIG	I:Lipid transport and metabolism	hypothetical protein FPSE_03889 [Fusarium pseudograminearum CS3096]	Glutamate--cysteine ligase OS=Neurospora crassa (strain ATCC 24698 / 74-OR23-1A / CBS 708.71 / DSM 1257 / FGSC 987) OX=367110 GN=gcs-1 PE=3 SV=1	PF03074.17	Glutamate-cysteine ligase
1	map00480	Glutathione metabolism	5/200	34/4146	0.0221	Metabolism	Metabolism of other amino acids	FPSE_01111	2.16824	1.76592	2.29557	1.49533	up	up	up	up	GO:0042803;GO:0000287;GO:0004363;GO:0005524;GO:0043295	MF:protein homodimerization activity;MF:magnesium ion binding;MF:glutathione synthase activity;MF:ATP binding;MF:glutathione binding	K21456	GSS	ENOG410XPHH	I:Lipid transport and metabolism	hypothetical protein FPSE_01111 [Fusarium pseudograminearum CS3096]	Glutathione synthetase OS=Saccharomyces cerevisiae (strain ATCC 204508 / S288c) OX=559292 GN=GSH2 PE=1 SV=1	PF03917.18;PF03199.16	Eukaryotic glutathione synthase, ATP binding domain;Eukaryotic glutathione synthase
1	map00480	Glutathione metabolism	5/200	34/4146	0.0221	Metabolism	Metabolism of other amino acids	FPSE_09673	4.77699	2.99044	3.44257	-	up	up	up	NS	GO:0016740	MF:transferase activity	K00799	GST, gst	COG0625	G:Carbohydrate transport and metabolism	hypothetical protein FPSE_09673 [Fusarium pseudograminearum CS3096]	Disulfide-bond oxidoreductase YfcG OS=Escherichia coli (strain K12) OX=83333 GN=yfcG PE=1 SV=1	PF00043.26;PF02798.21;PF13409.7;PF13417.7;PF14497.7;PF13410.7	Glutathione S-transferase, C-terminal domain;Glutathione S-transferase, N-terminal domain;Glutathione S-transferase, N-terminal domain;Glutathione S-transferase, N-terminal domain;Glutathione S-transferase, C-terminal domain;Glutathione S-transferase, C-terminal domain
1	map00480	Glutathione metabolism	5/200	34/4146	0.0221	Metabolism	Metabolism of other amino acids	FPSE_03259	1.96782	-	-1.30052	-	up	NS	down	NS	GO:0005634;GO:0016740;GO:0006351;GO:0003677;GO:0000981;GO:0008270	CC:nucleus;MF:transferase activity;BP:transcription, DNA-templated;MF:DNA binding;MF:RNA polymerase II transcription factor activity, sequence-specific DNA binding;MF:zinc ion binding	K00799	GST, gst	COG0625	S:Function unknown	hypothetical protein FPSE_03259 [Fusarium pseudograminearum CS3096]	Glutathione S-transferase 3 OS=Schizosaccharomyces pombe (strain 972 / ATCC 24843) OX=284812 GN=gst3 PE=1 SV=3	PF00043.26;PF14497.7;PF13410.7;PF02798.21;PF13409.7;PF13417.7	Glutathione S-transferase, C-terminal domain;Glutathione S-transferase, C-terminal domain;Glutathione S-transferase, C-terminal domain;Glutathione S-transferase, N-terminal domain;Glutathione S-transferase, N-terminal domain;Glutathione S-transferase, N-terminal domain
1	map00480	Glutathione metabolism	5/200	34/4146	0.0221	Metabolism	Metabolism of other amino acids	FPSE_03076	1.40421	-	-	-	up	NS	NS	NS	GO:0003824;GO:0006596	MF:catalytic activity;BP:polyamine biosynthetic process	K01581	E4.1.1.17, ODC1, speC, speF	COG0019	E:Amino acid transport and metabolism	hypothetical protein FPSE_03076 [Fusarium pseudograminearum CS3096]	Ornithine decarboxylase OS=Neurospora crassa (strain ATCC 24698 / 74-OR23-1A / CBS 708.71 / DSM 1257 / FGSC 987) OX=367110 GN=spe-1 PE=2 SV=1	PF02784.17;PF00278.23	Pyridoxal-dependent decarboxylase, pyridoxal binding domain;Pyridoxal-dependent decarboxylase, C-terminal sheet domain
1	map00906	Carotenoid biosynthesis	2/200	5/4146	0.021	Metabolism	Metabolism of terpenoids and polyketides	FPSE_02161	5.91669	-	1.52933	2.73551	up	NS	up	up	GO:0016117;GO:0016021;GO:0016491	BP:carotenoid biosynthetic process;CC:integral component of membrane;MF:oxidoreductase activity	K15745	AL1	COG1233	Q:Secondary metabolites biosynthesis, transport and catabolism	hypothetical protein FPSE_02161 [Fusarium pseudograminearum CS3096]	Phytoene desaturase OS=Cercospora nicotianae OX=29003 GN=PDH1 PE=3 SV=1	PF01593.25;PF13450.7;PF01266.25;PF07992.15;PF00890.25;PF03486.15;PF12831.8;PF01946.18;PF01134.23;PF01494.20	Flavin containing amine oxidoreductase;NAD(P)-binding Rossmann-like domain;FAD dependent oxidoreductase;Pyridine nucleotide-disulphide oxidoreductase;FAD binding domain;HI0933-like protein;FAD dependent oxidoreductase;Thi4 family;Glucose inhibited division protein A;FAD binding domain
1	map00906	Carotenoid biosynthesis	2/200	5/4146	0.021	Metabolism	Metabolism of terpenoids and polyketides	FPSE_02160	3.50039	-	-	1.65923	up	NS	NS	up	GO:0051996;GO:0004310;GO:0016021;GO:0016872;GO:0009058	MF:squalene synthase activity;MF:farnesyl-diphosphate farnesyltransferase activity;CC:integral component of membrane;MF:intramolecular lyase activity;BP:biosynthetic process	K17841	AL2	COG1562	Q:Secondary metabolites biosynthesis, transport and catabolism	hypothetical protein FPSE_02160 [Fusarium pseudograminearum CS3096]	Bifunctional lycopene cyclase/phytoene synthase OS=Gibberella fujikuroi OX=5127 GN=carRA PE=2 SV=1	PF00494.20	Squalene/phytoene synthase
1	map01040	Biosynthesis of unsaturated fatty acids	3/200	14/4146	0.0271	Metabolism	Lipid metabolism	FPSE_09851	1.61195	-	-	-	up	NS	NS	NS	GO:0016747	MF:transferase activity, transferring acyl groups other than amino-acyl groups	K08764	SCP2, SCPX	ENOG410XPRW	I:Lipid transport and metabolism	hypothetical protein FPSE_09851 [Fusarium pseudograminearum CS3096]	Non-specific lipid-transfer protein (Fragment) OS=Gallus gallus OX=9031 GN=SCP2 PE=2 SV=1	PF00108.24;PF02803.19;PF08545.11;PF02801.23	Thiolase, N-terminal domain;Thiolase, C-terminal domain;3-Oxoacyl-[acyl-carrier-protein (ACP)] synthase III;Beta-ketoacyl synthase, C-terminal domain
1	map01040	Biosynthesis of unsaturated fatty acids	3/200	14/4146	0.0271	Metabolism	Lipid metabolism	FPSE_11043	1.41258	-	-	-	up	NS	NS	NS	GO:0006629;GO:0005634;GO:0006351;GO:0003677;GO:0016021;GO:0008270	BP:lipid metabolic process;CC:nucleus;BP:transcription, DNA-templated;MF:DNA binding;CC:integral component of membrane;MF:zinc ion binding	K22993	K22993	COG3239	S:Function unknown	hypothetical protein FPSE_11043 [Fusarium pseudograminearum CS3096]	Oleate hydroxylase FAH12 OS=Claviceps purpurea OX=5111 GN=FAH12 PE=1 SV=1	PF00487.25;PF11960.9	Fatty acid desaturase;Domain of unknown function (DUF3474
1	map01040	Biosynthesis of unsaturated fatty acids	3/200	14/4146	0.0271	Metabolism	Lipid metabolism	FPSE_02541	1.59912	-	-	-	up	NS	NS	NS	GO:0016021;GO:0046872;GO:0006636;GO:0020037;GO:0004768	CC:integral component of membrane;MF:metal ion binding;BP:unsaturated fatty acid biosynthetic process;MF:heme binding;MF:stearoyl-CoA 9-desaturase activity	K00507	SCD, desC	COG5274	T:Signal transduction mechanisms	hypothetical protein FPSE_02541 [Fusarium pseudograminearum CS3096]	Acyl-CoA desaturase OS=Ajellomyces capsulatus OX=5037 GN=OLE1 PE=1 SV=1	PF00487.25;PF00173.29	Fatty acid desaturase;Cytochrome b5-like Heme/Steroid binding domain
1	map00051	Fructose and mannose metabolism	5/200	38/4146	0.0341	Metabolism	Carbohydrate metabolism	FPSE_05877	1.86647	-	-	-	up	NS	NS	NS	GO:0008270;GO:0016491	MF:zinc ion binding;MF:oxidoreductase activity	K00008	SORD, gutB	COG1063	U:Intracellular trafficking, secretion, and vesicular transport	hypothetical protein FPSE_05877 [Fusarium pseudograminearum CS3096]	Sorbitol dehydrogenase OS=Arabidopsis thaliana OX=3702 GN=SDH PE=1 SV=1	PF08240.13;PF00107.27;PF16912.6	Alcohol dehydrogenase GroES-like domain;Zinc-binding dehydrogenase;Glucose dehydrogenase C-terminus
1	map00051	Fructose and mannose metabolism	5/200	38/4146	0.0341	Metabolism	Carbohydrate metabolism	FPSE_05845	-	-	-	-1.32658	NS	NS	NS	down	GO:0003872;GO:0005737;GO:0046872;GO:0006002;GO:0005524	MF:6-phosphofructokinase activity;CC:cytoplasm;MF:metal ion binding;BP:fructose 6-phosphate metabolic process;MF:ATP binding	K00850	pfkA, PFK	COG0205	G:Carbohydrate transport and metabolism	hypothetical protein FPSE_05845 [Fusarium pseudograminearum CS3096]	ATP-dependent 6-phosphofructokinase OS=Neosartorya fumigata (strain ATCC MYA-4609 / Af293 / CBS 101355 / FGSC A1100) OX=330879 GN=pfkA PE=3 SV=1	PF00365.21	Phosphofructokinase
1	map00051	Fructose and mannose metabolism	5/200	38/4146	0.0341	Metabolism	Carbohydrate metabolism	FPSE_07158	1.9215	-	1.54901	-	up	NS	up	NS	GO:0009298;GO:0005975;GO:0004476;GO:0008270	BP:GDP-mannose biosynthetic process;BP:carbohydrate metabolic process;MF:mannose-6-phosphate isomerase activity;MF:zinc ion binding	K01809	manA, MPI	COG1482	G:Carbohydrate transport and metabolism	hypothetical protein FPSE_07158 [Fusarium pseudograminearum CS3096]	Mannose-6-phosphate isomerase OS=Saccharomyces cerevisiae (strain ATCC 204508 / S288c) OX=559292 GN=PMI40 PE=1 SV=4	PF01238.22	Phosphomannose isomerase type I
1	map00051	Fructose and mannose metabolism	5/200	38/4146	0.0341	Metabolism	Carbohydrate metabolism	FPSE_10443	2.67827	-	-	1.23407	up	NS	NS	up	GO:0050662;GO:0016491	MF:coenzyme binding;MF:oxidoreductase activity	K00045	E1.1.1.67, mtlK	COG0246	S:Function unknown	hypothetical protein FPSE_10443 [Fusarium pseudograminearum CS3096]	Mannitol 2-dehydrogenase OS=Aspergillus oryzae (strain ATCC 42149 / RIB 40) OX=510516 GN=AO090011000230 PE=3 SV=1	PF08125.14;PF01232.24	Mannitol dehydrogenase C-terminal domain;Mannitol dehydrogenase Rossmann domain
1	map00051	Fructose and mannose metabolism	5/200	38/4146	0.0341	Metabolism	Carbohydrate metabolism	FPSE_02221	3.54712	-	-	-	up	NS	NS	NS	GO:0016021;GO:0004396;GO:0005623;GO:0001678;GO:0005452;GO:0006096;GO:0005524;GO:0005536	CC:integral component of membrane;MF:hexokinase activity;CC:cell;BP:cellular glucose homeostasis;MF:inorganic anion exchanger activity;BP:glycolytic process;MF:ATP binding;MF:glucose binding	K00844	HK	COG5026	S:Function unknown	hypothetical protein FPSE_02221 [Fusarium pseudograminearum CS3096]	Hexokinase OS=Emericella nidulans (strain FGSC A4 / ATCC 38163 / CBS 112.46 / NRRL 194 / M139) OX=227321 GN=hxkA PE=1 SV=2	PF03727.17;PF00349.22	Hexokinase;Hexokinase
1	map04146	Peroxisome	7/200	64/4146	0.033	Cellular Processes	Transport and catabolism	FPSE_04694	3.7587	-	-	1.96307	up	NS	NS	up	GO:0003824;GO:0016874	MF:catalytic activity;MF:ligase activity	K01897	ACSL, fadD	COG1022	S:Function unknown	hypothetical protein FPSE_04694 [Fusarium pseudograminearum CS3096]	Acyl-CoA synthetase FUM16 OS=Gibberella moniliformis (strain M3125 / FGSC 7600) OX=334819 GN=FUM16 PE=3 SV=1	PF00501.29	AMP-binding enzyme
1	map04146	Peroxisome	7/200	64/4146	0.033	Cellular Processes	Transport and catabolism	FPSE_00230	3.28267	-	-	-	up	NS	NS	NS	GO:0006979;GO:0020037;GO:0004096	BP:response to oxidative stress;MF:heme binding;MF:catalase activity	K03781	katE, CAT, catB, srpA	COG0753	S:Function unknown	hypothetical protein FPSE_00230 [Fusarium pseudograminearum CS3096]	Catalase-related peroxidase OS=Synechococcus elongatus (strain PCC 7942) OX=1140 GN=srpA PE=1 SV=2	PF00199.20	Catalase
1	map04146	Peroxisome	7/200	64/4146	0.033	Cellular Processes	Transport and catabolism	FPSE_06278	2.81387	-	-	-	up	NS	NS	NS	GO:0016491	MF:oxidoreductase activity	K00306	PIPOX	COG0665	S:Function unknown	hypothetical protein FPSE_06278 [Fusarium pseudograminearum CS3096]	L-pipecolate oxidase OS=Schizosaccharomyces pombe (strain 972 / ATCC 24843) OX=284812 GN=fap1 PE=1 SV=1	PF01266.25;PF13450.7;PF07992.15;PF00890.25;PF01494.20	FAD dependent oxidoreductase;NAD(P)-binding Rossmann-like domain;Pyridine nucleotide-disulphide oxidoreductase;FAD binding domain;FAD binding domain
1	map04146	Peroxisome	7/200	64/4146	0.033	Cellular Processes	Transport and catabolism	FPSE_01702	2.9144	1.34967	2.17434	-	up	up	up	NS	GO:0046872;GO:0042744;GO:0006979;GO:0020037;GO:0004096	MF:metal ion binding;BP:hydrogen peroxide catabolic process;BP:response to oxidative stress;MF:heme binding;MF:catalase activity	K03781	katE, CAT, catB, srpA	COG0753	G:Carbohydrate transport and metabolism	hypothetical protein FPSE_01702 [Fusarium pseudograminearum CS3096]	Catalase-1 OS=Neurospora crassa (strain ATCC 24698 / 74-OR23-1A / CBS 708.71 / DSM 1257 / FGSC 987) OX=367110 GN=cat-1 PE=1 SV=2	PF00199.20;PF06628.13;PF18011.2;PF01965.25	Catalase;Catalase-related immune-responsive;C-terminal domain found in long catalases;DJ-1/PfpI family
1	map04146	Peroxisome	7/200	64/4146	0.033	Cellular Processes	Transport and catabolism	FPSE_06169	1.36705	-	-	-	up	NS	NS	NS	GO:0016787;GO:0016021;GO:0046872	MF:hydrolase activity;CC:integral component of membrane;MF:metal ion binding	K03426	E3.6.1.22, NUDT12, nudC	COG2816	L:Replication, recombination and repair	hypothetical protein FPSE_06169 [Fusarium pseudograminearum CS3096]	Peroxisomal NADH pyrophosphatase NUDT12 OS=Bos taurus OX=9913 GN=NUDT12 PE=2 SV=1	PF00293.29;PF09296.12;PF09297.12	NUDIX domain;NADH pyrophosphatase-like rudimentary NUDIX domain;NADH pyrophosphatase zinc ribbon domain
1	map04146	Peroxisome	7/200	64/4146	0.033	Cellular Processes	Transport and catabolism	FPSE_06296	2.27114	-	-	-	up	NS	NS	NS	GO:0046872;GO:0042744;GO:0006979;GO:0020037;GO:0004096	MF:metal ion binding;BP:hydrogen peroxide catabolic process;BP:response to oxidative stress;MF:heme binding;MF:catalase activity	K03781	katE, CAT, catB, srpA	COG0753	P:Inorganic ion transport and metabolism	hypothetical protein FPSE_06296 [Fusarium pseudograminearum CS3096]	Peroxisomal catalase OS=Candida albicans (strain SC5314 / ATCC MYA-2876) OX=237561 GN=CAT1 PE=2 SV=5	PF00199.20;PF06628.13	Catalase;Catalase-related immune-responsive
1	map04146	Peroxisome	7/200	64/4146	0.033	Cellular Processes	Transport and catabolism	FPSE_09851	1.61195	-	-	-	up	NS	NS	NS	GO:0016747	MF:transferase activity, transferring acyl groups other than amino-acyl groups	K08764	SCP2, SCPX	ENOG410XPRW	I:Lipid transport and metabolism	hypothetical protein FPSE_09851 [Fusarium pseudograminearum CS3096]	Non-specific lipid-transfer protein (Fragment) OS=Gallus gallus OX=9031 GN=SCP2 PE=2 SV=1	PF00108.24;PF02803.19;PF08545.11;PF02801.23	Thiolase, N-terminal domain;Thiolase, C-terminal domain;3-Oxoacyl-[acyl-carrier-protein (ACP)] synthase III;Beta-ketoacyl synthase, C-terminal domain
1	map00730	Thiamine metabolism	3/200	15/4146	0.0328	Metabolism	Metabolism of cofactors and vitamins	FPSE_07048	3.73686	-	-	-	up	NS	NS	NS	GO:0016788	MF:hydrolase activity, acting on ester bonds	K01078	PHO	ENOG41105F1	S:Function unknown	hypothetical protein FPSE_07048 [Fusarium pseudograminearum CS3096]	Acid phosphatase OS=Neosartorya fumigata (strain ATCC MYA-4609 / Af293 / CBS 101355 / FGSC A1100) OX=330879 GN=phoA PE=1 SV=1	PF04185.15	Phosphoesterase family
1	map00730	Thiamine metabolism	3/200	15/4146	0.0328	Metabolism	Metabolism of cofactors and vitamins	FPSE_11488	1.02228	-	-	-	up	NS	NS	NS	GO:0009228	BP:thiamine biosynthetic process	K18278	THI5	COG0715	P:Inorganic ion transport and metabolism	hypothetical protein FPSE_11488 [Fusarium pseudograminearum CS3096]	4-amino-5-hydroxymethyl-2-methylpyrimidine phosphate synthase OS=Aspergillus parasiticus OX=5067 GN=nmt1 PE=2 SV=1	PF09084.12	NMT1/THI5 like
1	map00730	Thiamine metabolism	3/200	15/4146	0.0328	Metabolism	Metabolism of cofactors and vitamins	FPSE_01116	1.10089	-	-	-	up	NS	NS	NS	GO:0004417;GO:0004789;GO:0009228;GO:0016491	MF:hydroxyethylthiazole kinase activity;MF:thiamine-phosphate diphosphorylase activity;BP:thiamine biosynthetic process;MF:oxidoreductase activity	K14154	THI6	COG0352	H:Coenzyme transport and metabolism	hypothetical protein FPSE5266_01116 [Fusarium pseudograminearum]	Probable thiamine biosynthetic bifunctional enzyme OS=Schizosaccharomyces pombe (strain 972 / ATCC 24843) OX=284812 GN=thi4 PE=2 SV=1	PF02110.16;PF02581.18;PF00107.27;PF08543.13	Hydroxyethylthiazole kinase family;Thiamine monophosphate synthase;Zinc-binding dehydrogenase;Phosphomethylpyrimidine kinase
2	map00520	Amino sugar and nucleotide sugar metabolism	7/91	69/4146	0.000694	Metabolism	Carbohydrate metabolism	FPSE_09193	-	-	1.6444	-	NS	NS	up	NS	GO:0004100;GO:0016021;GO:0003779;GO:0016459;GO:0003774;GO:0005524	MF:chitin synthase activity;CC:integral component of membrane;MF:actin binding;CC:myosin complex;MF:motor activity;MF:ATP binding	K00698	CHS1	COG5022	E:Amino acid transport and metabolism	hypothetical protein FPSE_09193 [Fusarium pseudograminearum CS3096]	Chitin synthase 8 OS=Ustilago maydis (strain 521 / FGSC 9021) OX=237631 GN=CHS8 PE=3 SV=1	PF03142.16;PF00063.22;PF00173.29;PF08766.12;PF13632.7;PF00535.27;PF13641.7	Chitin synthase;Myosin head (motor domain;Cytochrome b5-like Heme/Steroid binding domain;DEK C terminal domain;Glycosyl transferase family group 2;Glycosyl transferase family 2;Glycosyltransferase like family 2
2	map00520	Amino sugar and nucleotide sugar metabolism	7/91	69/4146	0.000694	Metabolism	Carbohydrate metabolism	FPSE_09192	-	-	1.43393	-	NS	NS	up	NS	GO:0016459;GO:0016021;GO:0004100;GO:0003774;GO:0005524	CC:myosin complex;CC:integral component of membrane;MF:chitin synthase activity;MF:motor activity;MF:ATP binding	K00698	CHS1	COG1215	E:Amino acid transport and metabolism	hypothetical protein FPSE_09192 [Fusarium pseudograminearum CS3096]	Chitin synthase 6 OS=Ustilago maydis (strain 521 / FGSC 9021) OX=237631 GN=CHS6 PE=3 SV=2	PF03142.16;PF08766.12;PF13632.7;PF13641.7;PF00173.29;PF00063.22;PF00535.27;PF13506.7	Chitin synthase;DEK C terminal domain;Glycosyl transferase family group 2;Glycosyltransferase like family 2;Cytochrome b5-like Heme/Steroid binding domain;Myosin head (motor domain;Glycosyl transferase family 2;Glycosyl transferase family 21
2	map00520	Amino sugar and nucleotide sugar metabolism	7/91	69/4146	0.000694	Metabolism	Carbohydrate metabolism	FPSE_11594	-	1.32067	1.57236	-	NS	up	up	NS	GO:0004563;GO:0005975;GO:0102148	MF:beta-N-acetylhexosaminidase activity;BP:carbohydrate metabolic process;MF:N-acetyl-beta-D-galactosaminidase activity	K12373	HEXA_B	COG3525	S:Function unknown	hypothetical protein FPSE_11594 [Fusarium pseudograminearum CS3096]	Beta-hexosaminidase ARB_07893 OS=Arthroderma benhamiae (strain ATCC MYA-4681 / CBS 112371) OX=663331 GN=ARB_07893 PE=1 SV=1	PF00728.23;PF14845.7;PF02838.16	Glycosyl hydrolase family 20, catalytic domain;beta-acetyl hexosaminidase like;Glycosyl hydrolase family 20, domain 2
2	map00520	Amino sugar and nucleotide sugar metabolism	7/91	69/4146	0.000694	Metabolism	Carbohydrate metabolism	FPSE_09015	3.71814	5.01599	6.05473	4.1114	up	up	up	up	GO:0006044;GO:0005975;GO:0004342	BP:N-acetylglucosamine metabolic process;BP:carbohydrate metabolic process;MF:glucosamine-6-phosphate deaminase activity	K02564	nagB, GNPDA	COG0363	G:Carbohydrate transport and metabolism	hypothetical protein FPSE_09015 [Fusarium pseudograminearum CS3096]	Glucosamine-6-phosphate isomerase 1 OS=Bos taurus OX=9913 GN=GNPDA1 PE=2 SV=1	PF01182.21	Glucosamine-6-phosphate isomerases/6-phosphogluconolactonase
2	map00520	Amino sugar and nucleotide sugar metabolism	7/91	69/4146	0.000694	Metabolism	Carbohydrate metabolism	FPSE_09016	1.55596	1.69791	1.67334	-	up	up	up	NS	GO:0004396;GO:0005623;GO:0001678;GO:0006096;GO:0005524;GO:0005536	MF:hexokinase activity;CC:cell;BP:cellular glucose homeostasis;BP:glycolytic process;MF:ATP binding;MF:glucose binding	K00844	HK	COG5026	G:Carbohydrate transport and metabolism	hypothetical protein FPSE_09016 [Fusarium pseudograminearum CS3096]	Hexokinase-1 OS=Neosartorya fumigata (strain ATCC MYA-4609 / Af293 / CBS 101355 / FGSC A1100) OX=330879 GN=hxkA PE=2 SV=1	PF03727.17;PF00349.22	Hexokinase;Hexokinase
2	map00520	Amino sugar and nucleotide sugar metabolism	7/91	69/4146	0.000694	Metabolism	Carbohydrate metabolism	FPSE_06052	-1.20108	-	1.08456	-	down	NS	up	NS	GO:0005975;GO:0008061;GO:0004553	BP:carbohydrate metabolic process;MF:chitin binding;MF:hydrolase activity, hydrolyzing O-glycosyl compounds	K01183	E3.2.1.14	COG3325	S:Function unknown	hypothetical protein FPSE_06052 [Fusarium pseudograminearum CS3096]	Endochitinase B OS=Emericella nidulans (strain FGSC A4 / ATCC 38163 / CBS 112.46 / NRRL 194 / M139) OX=227321 GN=chiB PE=1 SV=1	PF00704.29	Glycosyl hydrolases family 18
2	map00520	Amino sugar and nucleotide sugar metabolism	7/91	69/4146	0.000694	Metabolism	Carbohydrate metabolism	FPSE_09013	2.9283	5.23124	6.52714	3.72594	up	up	up	up	GO:0046872;GO:0006044;GO:0008448	MF:metal ion binding;BP:N-acetylglucosamine metabolic process;MF:N-acetylglucosamine-6-phosphate deacetylase activity	K01443	nagA, AMDHD2	COG1820	G:Carbohydrate transport and metabolism	hypothetical protein FPSE_09013 [Fusarium pseudograminearum CS3096]	N-acetylglucosamine-6-phosphate deacetylase OS=Danio rerio OX=7955 GN=amdhd2 PE=2 SV=1	PF01979.21;PF07969.12	Amidohydrolase family;Amidohydrolase family
2	map00910	Nitrogen metabolism	4/91	19/4146	0.000654	Metabolism	Energy metabolism	FPSE_03607	-	-	1.54971	-	NS	NS	up	NS	GO:0004356;GO:0005524;GO:0006542	MF:glutamate-ammonia ligase activity;MF:ATP binding;BP:glutamine biosynthetic process	K01915	glnA, GLUL	COG0174	E:Amino acid transport and metabolism	hypothetical protein FPSE_03607 [Fusarium pseudograminearum CS3096]	Glutamine synthetase OS=Gibberella fujikuroi OX=5127 GN=GLN1 PE=3 SV=1	PF00120.25;PF03951.20	Glutamine synthetase, catalytic domain;Glutamine synthetase, beta-Grasp domain
2	map00910	Nitrogen metabolism	4/91	19/4146	0.000654	Metabolism	Energy metabolism	FPSE_07325	-3.41198	-	1.14992	-	down	NS	up	NS	GO:0016811	MF:hydrolase activity, acting on carbon-nitrogen (but not peptide) bonds, in linear amides	K01455	E3.5.1.49	COG2421	C:Energy production and conversion	hypothetical protein FPSE_07325 [Fusarium pseudograminearum CS3096]	Putative formamidase C869.04 OS=Schizosaccharomyces pombe (strain 972 / ATCC 24843) OX=284812 GN=SPAC869.04 PE=3 SV=1	PF03069.16	Acetamidase/Formamidase family
2	map00910	Nitrogen metabolism	4/91	19/4146	0.000654	Metabolism	Energy metabolism	FPSE_10675	1.74506	1.86308	1.96371	-	up	up	up	NS	GO:0004089;GO:0008270	MF:carbonate dehydratase activity;MF:zinc ion binding	K01673	cynT, can	COG0288	P:Inorganic ion transport and metabolism	hypothetical protein FPSE_10675 [Fusarium pseudograminearum CS3096]	Beta-carbonic anhydrase 1 OS=Mycobacterium tuberculosis (strain CDC 1551 / Oshkosh) OX=83331 GN=mtcA1 PE=3 SV=1	PF00484.20	Carbonic anhydrase
2	map00910	Nitrogen metabolism	4/91	19/4146	0.000654	Metabolism	Energy metabolism	FPSE_09422	1.46495	-	1.95467	-	up	NS	up	NS	GO:0008824;GO:0009439;GO:0003677	MF:cyanate hydratase activity;BP:cyanate metabolic process;MF:DNA binding	K01725	cynS	COG1513	P:Inorganic ion transport and metabolism	hypothetical protein FPSE_09422 [Fusarium pseudograminearum CS3096]	Cyanate hydratase OS=Nectria haematococca (strain 77-13-4 / ATCC MYA-4622 / FGSC 9596 / MPVI) OX=660122 GN=CYN1 PE=3 SV=1	PF02560.15;PF13560.7	Cyanate lyase C-terminal domain;Helix-turn-helix domain
2	map00500	Starch and sucrose metabolism	5/91	68/4146	0.016	Metabolism	Carbohydrate metabolism	FPSE_07368	-3.11926	-	-	-2.93665	down	NS	NS	down	GO:0003824;GO:0005975	MF:catalytic activity;BP:carbohydrate metabolic process	K01182	IMA, malL	COG0366	S:Function unknown	hypothetical protein FPSE_07368 [Fusarium pseudograminearum CS3096]	Alpha-glucosidase OS=Candida albicans OX=5476 GN=MAL2 PE=1 SV=4	PF00128.25	Alpha amylase, catalytic domain
2	map00500	Starch and sucrose metabolism	5/91	68/4146	0.016	Metabolism	Carbohydrate metabolism	FPSE_04203	-	-	1.62962	-	NS	NS	up	NS	GO:0003825;GO:0005992	MF:alpha,alpha-trehalose-phosphate synthase (UDP-forming) activity;BP:trehalose biosynthetic process	K00697	otsA	COG0380	G:Carbohydrate transport and metabolism	hypothetical protein FPSE_04203 [Fusarium pseudograminearum CS3096]	Alpha,alpha-trehalose-phosphate synthase [UDP-forming] OS=Emericella nidulans (strain FGSC A4 / ATCC 38163 / CBS 112.46 / NRRL 194 / M139) OX=227321 GN=tpsA PE=3 SV=1	PF00982.22	Glycosyltransferase family 20
2	map00500	Starch and sucrose metabolism	5/91	68/4146	0.016	Metabolism	Carbohydrate metabolism	FPSE_03784	-	-	2.39805	-	NS	NS	up	NS	GO:0005975;GO:0004553	BP:carbohydrate metabolic process;MF:hydrolase activity, hydrolyzing O-glycosyl compounds	K01193	INV, sacA	COG1621	S:Function unknown	hypothetical protein FPSE_03784 [Fusarium pseudograminearum CS3096]	Invertase 4 OS=Saccharomyces cerevisiae OX=4932 GN=SUC4 PE=3 SV=1	PF00251.21	Glycosyl hydrolases family 32 N-terminal domain
2	map00500	Starch and sucrose metabolism	5/91	68/4146	0.016	Metabolism	Carbohydrate metabolism	FPSE_06299	1.32154	2.00289	2.66656	-	up	up	up	NS	GO:0003824;GO:0009081;GO:0005992;GO:0004084	MF:catalytic activity;BP:branched-chain amino acid metabolic process;BP:trehalose biosynthetic process;MF:branched-chain-amino-acid transaminase activity	K22337	TSL1, TPS3	COG1877	G:Carbohydrate transport and metabolism	hypothetical protein FPSE_06299 [Fusarium pseudograminearum CS3096]	Putative alpha,alpha-trehalose-phosphate synthase [UDP-forming] 106 kDa subunit OS=Schizosaccharomyces pombe (strain 972 / ATCC 24843) OX=284812 GN=SPAC2E11.16c PE=1 SV=1	PF00982.22;PF02358.17	Glycosyltransferase family 20;Trehalose-phosphatase
2	map00500	Starch and sucrose metabolism	5/91	68/4146	0.016	Metabolism	Carbohydrate metabolism	FPSE_09016	1.55596	1.69791	1.67334	-	up	up	up	NS	GO:0004396;GO:0005623;GO:0001678;GO:0006096;GO:0005524;GO:0005536	MF:hexokinase activity;CC:cell;BP:cellular glucose homeostasis;BP:glycolytic process;MF:ATP binding;MF:glucose binding	K00844	HK	COG5026	G:Carbohydrate transport and metabolism	hypothetical protein FPSE_09016 [Fusarium pseudograminearum CS3096]	Hexokinase-1 OS=Neosartorya fumigata (strain ATCC MYA-4609 / Af293 / CBS 101355 / FGSC A1100) OX=330879 GN=hxkA PE=2 SV=1	PF03727.17;PF00349.22	Hexokinase;Hexokinase
2	map00052	Galactose metabolism	3/91	34/4146	0.0375	Metabolism	Carbohydrate metabolism	FPSE_07368	-3.11926	-	-	-2.93665	down	NS	NS	down	GO:0003824;GO:0005975	MF:catalytic activity;BP:carbohydrate metabolic process	K01182	IMA, malL	COG0366	S:Function unknown	hypothetical protein FPSE_07368 [Fusarium pseudograminearum CS3096]	Alpha-glucosidase OS=Candida albicans OX=5476 GN=MAL2 PE=1 SV=4	PF00128.25	Alpha amylase, catalytic domain
2	map00052	Galactose metabolism	3/91	34/4146	0.0375	Metabolism	Carbohydrate metabolism	FPSE_03784	-	-	2.39805	-	NS	NS	up	NS	GO:0005975;GO:0004553	BP:carbohydrate metabolic process;MF:hydrolase activity, hydrolyzing O-glycosyl compounds	K01193	INV, sacA	COG1621	S:Function unknown	hypothetical protein FPSE_03784 [Fusarium pseudograminearum CS3096]	Invertase 4 OS=Saccharomyces cerevisiae OX=4932 GN=SUC4 PE=3 SV=1	PF00251.21	Glycosyl hydrolases family 32 N-terminal domain
2	map00052	Galactose metabolism	3/91	34/4146	0.0375	Metabolism	Carbohydrate metabolism	FPSE_09016	1.55596	1.69791	1.67334	-	up	up	up	NS	GO:0004396;GO:0005623;GO:0001678;GO:0006096;GO:0005524;GO:0005536	MF:hexokinase activity;CC:cell;BP:cellular glucose homeostasis;BP:glycolytic process;MF:ATP binding;MF:glucose binding	K00844	HK	COG5026	G:Carbohydrate transport and metabolism	hypothetical protein FPSE_09016 [Fusarium pseudograminearum CS3096]	Hexokinase-1 OS=Neosartorya fumigata (strain ATCC MYA-4609 / Af293 / CBS 101355 / FGSC A1100) OX=330879 GN=hxkA PE=2 SV=1	PF03727.17;PF00349.22	Hexokinase;Hexokinase
2	map00053	Ascorbate and aldarate metabolism	2/91	13/4146	0.0318	Metabolism	Carbohydrate metabolism	FPSE_03831	-6.62765	-	2.9911	-	down	NS	up	NS	GO:0016620	MF:oxidoreductase activity, acting on the aldehyde or oxo group of donors, NAD or NADP as acceptor	K00128	ALDH	COG1012	C:Energy production and conversion	hypothetical protein FPSE_03831 [Fusarium pseudograminearum CS3096]	Aldehyde dehydrogenase OS=Davidiella tassiana OX=29918 GN=CLAH10 PE=1 SV=2	PF00171.23;PF05893.15	Aldehyde dehydrogenase family;Acyl-CoA reductase (LuxC
2	map00053	Ascorbate and aldarate metabolism	2/91	13/4146	0.0318	Metabolism	Carbohydrate metabolism	FPSE_10338	-3.35406	-	2.38946	-	down	NS	up	NS	GO:0005737;GO:0050113;GO:0019310;GO:0005506	CC:cytoplasm;MF:inositol oxygenase activity;BP:inositol catabolic process;MF:iron ion binding	K00469	MIOX	ENOG410XQ4J	S:Function unknown	hypothetical protein FPSE_10338 [Fusarium pseudograminearum CS3096]	Probable inositol oxygenase OS=Oryza sativa subsp. japonica OX=39947 GN=Os06g0561000 PE=2 SV=1	PF05153.16	Myo-inositol oxygenase
3	map00100	Steroid biosynthesis	13/169	30/4146	3.55e-11	Metabolism	Lipid metabolism	FPSE_01847	-	-	-	6.18536	NS	NS	NS	up	GO:0004497;GO:0020037;GO:0000249;GO:0016705;GO:0006696;GO:0005506	MF:monooxygenase activity;MF:heme binding;MF:C-22 sterol desaturase activity;MF:oxidoreductase activity, acting on paired donors, with incorporation or reduction of molecular oxygen;BP:ergosterol biosynthetic process;MF:iron ion binding	K09831	ERG5, CYP61A	COG2124	S:Function unknown	hypothetical protein FPSE_01847 [Fusarium pseudograminearum CS3096]	Cytochrome P450 61 OS=Saccharomyces cerevisiae (strain ATCC 204508 / S288c) OX=559292 GN=ERG5 PE=1 SV=1	PF00067.23	Cytochrome P450
3	map00100	Steroid biosynthesis	13/169	30/4146	3.55e-11	Metabolism	Lipid metabolism	FPSE_06967	-	-	-	1.78507	NS	NS	NS	up	GO:0003854;GO:0006694	MF:3-beta-hydroxy-delta5-steroid dehydrogenase activity;BP:steroid biosynthetic process	K07748	NSDHL, ERG26	ENOG41115E8;COG0451;ENOG411159T;ENOG4110X1R	S:Function unknown	hypothetical protein FPSE_06967 [Fusarium pseudograminearum CS3096]	Sterol-4-alpha-carboxylate 3-dehydrogenase, decarboxylating OS=Schizosaccharomyces pombe (strain 972 / ATCC 24843) OX=284812 GN=erg26 PE=3 SV=1	PF01073.20;PF01370.22;PF16363.6;PF07993.13;PF04321.18;PF02719.16;PF13460.7;PF01764.26;PF08659.11;PF00515.29;PF07719.18;PF17107.6	3-beta hydroxysteroid dehydrogenase/isomerase family;NAD dependent epimerase/dehydratase family;GDP-mannose 4,6 dehydratase;Male sterility protein;RmlD substrate binding domain;Polysaccharide biosynthesis protein;NAD(P)H-binding;Lipase (class 3;KR domain;Tetratricopeptide repeat;Tetratricopeptide repeat;N-terminal domain on NACHT_NTPase and P-loop NTPases
3	map00100	Steroid biosynthesis	13/169	30/4146	3.55e-11	Metabolism	Lipid metabolism	FPSE_05610	-	-	-1.17745	2.44251	NS	NS	down	up	GO:0016126;GO:0032259;GO:0003838	BP:sterol biosynthetic process;BP:methylation;MF:sterol 24-C-methyltransferase activity	K00559	SMT1, ERG6	ENOG410XP5G	K:Transcription	hypothetical protein FPSE_05610 [Fusarium pseudograminearum CS3096]	Sterol 24-C-methyltransferase OS=Neosartorya fumigata (strain ATCC MYA-4609 / Af293 / CBS 101355 / FGSC A1100) OX=330879 GN=erg6 PE=3 SV=1	PF08498.11;PF08241.13;PF13649.7;PF13847.7;PF02353.21;PF01209.19;PF08242.13;PF13489.7;PF07021.13;PF05175.15;PF03141.17;PF01135.20	Sterol methyltransferase C-terminal;Methyltransferase domain;Methyltransferase domain;Methyltransferase domain;Mycolic acid cyclopropane synthetase;ubiE/COQ5 methyltransferase family;Methyltransferase domain;Methyltransferase domain;Methionine biosynthesis protein MetW;Methyltransferase small domain;Putative S-adenosyl-L-methionine-dependent methyltransferase;Protein-L-isoaspartate(D-aspartate) O…
3	map00100	Steroid biosynthesis	13/169	30/4146	3.55e-11	Metabolism	Lipid metabolism	FPSE_01648	-	-	-	1.19149	NS	NS	NS	up	GO:0016126;GO:0016021;GO:0016628	BP:sterol biosynthetic process;CC:integral component of membrane;MF:oxidoreductase activity, acting on the CH-CH group of donors, NAD or NADP as acceptor	K00222	TM7SF2, ERG24	ENOG410XP67	S:Function unknown	hypothetical protein FPSE_01648 [Fusarium pseudograminearum CS3096]	Delta(14)-sterol reductase OS=Fusarium solani subsp. pisi OX=70791 PE=3 SV=1	PF01222.18	Ergosterol biosynthesis ERG4/ERG24 family
3	map00100	Steroid biosynthesis	13/169	30/4146	3.55e-11	Metabolism	Lipid metabolism	FPSE_12229	1.07226	1.61604	-	2.07378	up	up	NS	up	GO:0016021;GO:0016853	CC:integral component of membrane;MF:isomerase activity	K09829	ERG2	ENOG410XP0Z	I:Lipid transport and metabolism	hypothetical protein FPSE_12229 [Fusarium pseudograminearum CS3096]	C-8 sterol isomerase OS=Neurospora crassa (strain ATCC 24698 / 74-OR23-1A / CBS 708.71 / DSM 1257 / FGSC 987) OX=367110 GN=erg-1 PE=3 SV=2	PF04622.13	ERG2 and Sigma1 receptor like protein
3	map00100	Steroid biosynthesis	13/169	30/4146	3.55e-11	Metabolism	Lipid metabolism	FPSE_05092	1.06155	-	-	1.41267	up	NS	NS	up	GO:0051996;GO:0004310;GO:0016021;GO:0008610	MF:squalene synthase activity;MF:farnesyl-diphosphate farnesyltransferase activity;CC:integral component of membrane;BP:lipid biosynthetic process	K00801	FDFT1	COG1562	I:Lipid transport and metabolism	hypothetical protein FPSE_05092 [Fusarium pseudograminearum CS3096]	Probable squalene synthase OS=Neurospora crassa (strain ATCC 24698 / 74-OR23-1A / CBS 708.71 / DSM 1257 / FGSC 987) OX=367110 GN=erg-6 PE=3 SV=1	PF00494.20	Squalene/phytoene synthase
3	map00100	Steroid biosynthesis	13/169	30/4146	3.55e-11	Metabolism	Lipid metabolism	FPSE_06044	-	-	-	1.77182	NS	NS	NS	up	GO:0070072;GO:0016125;GO:0005634;GO:0047750;GO:0008270;GO:0016021;GO:0000981	BP:vacuolar proton-transporting V-type ATPase complex assembly;BP:sterol metabolic process;CC:nucleus;MF:cholestenol delta-isomerase activity;MF:zinc ion binding;CC:integral component of membrane;MF:RNA polymerase II transcription factor activity, sequence-specific DNA binding	K01824	EBP	ENOG41101ES;ENOG4110XKY;ENOG410YKJC	I:Lipid transport and metabolism	hypothetical protein FPSE_06044 [Fusarium pseudograminearum CS3096]	Aspercryptin biosynthesis cluster-specific transcription regulator atnN OS=Emericella nidulans (strain FGSC A4 / ATCC 38163 / CBS 112.46 / NRRL 194 / M139) OX=227321 GN=atnN PE=3 SV=1	PF11951.9;PF00172.19	Fungal specific transcription factor domain;Fungal Zn(2)-Cys(6) binuclear cluster domain
3	map00100	Steroid biosynthesis	13/169	30/4146	3.55e-11	Metabolism	Lipid metabolism	FPSE_06043	-	2.13892	1.44577	2.78012	NS	up	up	up	GO:0070072;GO:0016125;GO:0016021;GO:0047750;GO:0008270;GO:0005634;GO:0000981	BP:vacuolar proton-transporting V-type ATPase complex assembly;BP:sterol metabolic process;CC:integral component of membrane;MF:cholestenol delta-isomerase activity;MF:zinc ion binding;CC:nucleus;MF:RNA polymerase II transcription factor activity, sequence-specific DNA binding	K01824	EBP	ENOG41101ES	S:Function unknown	hypothetical protein FPSE_06043 [Fusarium pseudograminearum CS3096]	3-beta-hydroxysteroid-Delta(8),Delta(7)-isomerase OS=Homo sapiens OX=9606 GN=EBP PE=1 SV=3	PF05241.13	EXPERA (EXPanded EBP superfamily
3	map00100	Steroid biosynthesis	13/169	30/4146	3.55e-11	Metabolism	Lipid metabolism	FPSE_12291	-1.05454	-	-	2.63357	down	NS	NS	up	GO:0005506;GO:0008610;GO:0016021;GO:0008080;GO:0016491	MF:iron ion binding;BP:lipid biosynthetic process;CC:integral component of membrane;MF:N-acetyltransferase activity;MF:oxidoreductase activity	K00227	SC5DL, ERG3	COG3000	I:Lipid transport and metabolism	hypothetical protein FPSE_12291 [Fusarium pseudograminearum CS3096]	Probable Delta(7)-sterol 5(6)-desaturase OS=Neurospora crassa (strain ATCC 24698 / 74-OR23-1A / CBS 708.71 / DSM 1257 / FGSC 987) OX=367110 GN=NCU06207 PE=3 SV=1	PF04116.14	Fatty acid hydroxylase superfamily
3	map00100	Steroid biosynthesis	13/169	30/4146	3.55e-11	Metabolism	Lipid metabolism	FPSE_10479	-	-	-	1.03522	NS	NS	NS	up			K09827	ERG27	ENOG410XPNE	I:Lipid transport and metabolism	hypothetical protein FPSE_10479 [Fusarium pseudograminearum CS3096]	3-keto-steroid reductase OS=Kluyveromyces lactis (strain ATCC 8585 / CBS 2359 / DSM 70799 / NBRC 1267 / NRRL Y-1140 / WM37) OX=284590 GN=ERG27 PE=3 SV=1
3	map00100	Steroid biosynthesis	13/169	30/4146	3.55e-11	Metabolism	Lipid metabolism	FPSE_08317	-	-	-	7.55278	NS	NS	NS	up	GO:0016126;GO:0032259;GO:0003838	BP:sterol biosynthetic process;BP:methylation;MF:sterol 24-C-methyltransferase activity	K00559	SMT1, ERG6	ENOG410XP5G	S:Function unknown	hypothetical protein FPSE_08317 [Fusarium pseudograminearum CS3096]	Sterol 24-C-methyltransferase erg-4 OS=Neurospora crassa (strain ATCC 24698 / 74-OR23-1A / CBS 708.71 / DSM 1257 / FGSC 987) OX=367110 GN=erg-4 PE=3 SV=1	PF08498.11;PF08241.13;PF13649.7;PF13847.7;PF13489.7;PF01209.19;PF02353.21;PF08242.13;PF03141.17	Sterol methyltransferase C-terminal;Methyltransferase domain;Methyltransferase domain;Methyltransferase domain;Methyltransferase domain;ubiE/COQ5 methyltransferase family;Mycolic acid cyclopropane synthetase;Methyltransferase domain;Putative S-adenosyl-L-methionine-dependent methyltransferase
3	map00100	Steroid biosynthesis	13/169	30/4146	3.55e-11	Metabolism	Lipid metabolism	FPSE_00109	-	-	-	8.65988	NS	NS	NS	up	GO:0004497;GO:0020037;GO:0016021;GO:0016705;GO:0008168;GO:0005506;GO:0032259	MF:monooxygenase activity;MF:heme binding;CC:integral component of membrane;MF:oxidoreductase activity, acting on paired donors, with incorporation or reduction of molecular oxygen;MF:methyltransferase activity;MF:iron ion binding;BP:methylation	K05917	CYP51	COG2124	O:Posttranslational modification, protein turnover, chaperones	hypothetical protein FPSE_00109 [Fusarium pseudograminearum CS3096]	Eburicol 14-alpha-demethylase OS=Penicillium italicum OX=40296 GN=CYP51 PE=3 SV=1	PF00067.23	Cytochrome P450
3	map00100	Steroid biosynthesis	13/169	30/4146	3.55e-11	Metabolism	Lipid metabolism	FPSE_10216	-	-	-1.9177	-	NS	NS	down	NS	GO:0008374;GO:0016021;GO:0005789	MF:O-acyltransferase activity;CC:integral component of membrane;CC:endoplasmic reticulum membrane	K00637	SOAT	COG5056	I:Lipid transport and metabolism	hypothetical protein FPSE_10216 [Fusarium pseudograminearum CS3096]	Sterol O-acyltransferase 2 OS=Candida albicans OX=5476 GN=ARE2 PE=1 SV=1	PF03062.20;PF13813.7	MBOAT, membrane-bound O-acyltransferase family;Membrane bound O-acyl transferase family
3	map00620	Pyruvate metabolism	7/169	49/4146	0.00333	Metabolism	Carbohydrate metabolism	FPSE_03553	1.41499	-	-	1.44045	up	NS	NS	up	GO:0004739;GO:0006086;GO:0043231	MF:pyruvate dehydrogenase (acetyl-transferring) activity;BP:acetyl-CoA biosynthetic process from pyruvate;CC:intracellular membrane-bounded organelle	K00161	PDHA, pdhA	COG1071	C:Energy production and conversion	hypothetical protein FPSE_03553 [Fusarium pseudograminearum CS3096]	Pyruvate dehydrogenase E1 component subunit alpha, mitochondrial OS=Saccharomyces cerevisiae (strain ATCC 204508 / S288c) OX=559292 GN=PDA1 PE=1 SV=2	PF00676.21;PF13292.7	Dehydrogenase E1 component;1-deoxy-D-xylulose-5-phosphate synthase
3	map00620	Pyruvate metabolism	7/169	49/4146	0.00333	Metabolism	Carbohydrate metabolism	FPSE_03260	-	-3.9652	-4.14793	-	NS	down	down	NS	GO:0016620	MF:oxidoreductase activity, acting on the aldehyde or oxo group of donors, NAD or NADP as acceptor	K00128	ALDH	COG1012	S:Function unknown	hypothetical protein FPSE_03260 [Fusarium pseudograminearum CS3096]	Aldehyde dehydrogenase OS=Davidiella tassiana OX=29918 GN=CLAH10 PE=1 SV=2	PF00171.23	Aldehyde dehydrogenase family
3	map00620	Pyruvate metabolism	7/169	49/4146	0.00333	Metabolism	Carbohydrate metabolism	FPSE_09719	-	-	-	1.55585	NS	NS	NS	up	GO:0016747	MF:transferase activity, transferring acyl groups other than amino-acyl groups	K00626	E2.3.1.9, atoB	COG0183	S:Function unknown	hypothetical protein FPSE_09719 [Fusarium pseudograminearum CS3096]	Acetyl-CoA acetyltransferase OS=Schizosaccharomyces pombe (strain 972 / ATCC 24843) OX=284812 GN=erg10 PE=2 SV=1	PF00108.24;PF02803.19;PF00109.27	Thiolase, N-terminal domain;Thiolase, C-terminal domain;Beta-ketoacyl synthase, N-terminal domain
3	map00620	Pyruvate metabolism	7/169	49/4146	0.00333	Metabolism	Carbohydrate metabolism	FPSE_05611	1.11171	-	-	1.60926	up	NS	NS	up	GO:0004739;GO:0006086;GO:0003676;GO:0005524;GO:0003824	MF:pyruvate dehydrogenase (acetyl-transferring) activity;BP:acetyl-CoA biosynthetic process from pyruvate;MF:nucleic acid binding;MF:ATP binding;MF:catalytic activity	K00162	PDHB, pdhB	COG0022	K:Transcription	hypothetical protein FPSE_05611 [Fusarium pseudograminearum CS3096]	Pyruvate dehydrogenase E1 component subunit beta, mitochondrial OS=Schizosaccharomyces pombe (strain 972 / ATCC 24843) OX=284812 GN=pdb1 PE=4 SV=1	PF02779.25;PF02780.21	Transketolase, pyrimidine binding domain;Transketolase, C-terminal domain
3	map00620	Pyruvate metabolism	7/169	49/4146	0.00333	Metabolism	Carbohydrate metabolism	FPSE_01674	1.98018	-	-	1.87959	up	NS	NS	up	GO:0006633;GO:0046872;GO:0005524;GO:0003989	BP:fatty acid biosynthetic process;MF:metal ion binding;MF:ATP binding;MF:acetyl-CoA carboxylase activity	K11262	ACACA	COG4799	P:Inorganic ion transport and metabolism	hypothetical protein FPSE_01674 [Fusarium pseudograminearum CS3096]	Acetyl-CoA carboxylase OS=Schizosaccharomyces pombe (strain 972 / ATCC 24843) OX=284812 GN=cut6 PE=1 SV=2	PF08326.13;PF01039.23;PF02786.18;PF00289.23;PF02785.20;PF00364.23	Acetyl-CoA carboxylase, central region;Carboxyl transferase domain;Carbamoyl-phosphate synthase L chain, ATP binding domain;Biotin carboxylase, N-terminal domain;Biotin carboxylase C-terminal domain;Biotin-requiring enzyme
3	map00620	Pyruvate metabolism	7/169	49/4146	0.00333	Metabolism	Carbohydrate metabolism	FPSE_09544	2.343	-	-	1.44027	up	NS	NS	up	GO:0003986;GO:0019679;GO:0008775;GO:0006083	MF:acetyl-CoA hydrolase activity;BP:propionate metabolic process, methylcitrate cycle;MF:acetate CoA-transferase activity;BP:acetate metabolic process	K01067	E3.1.2.1, ACH1	COG0427	C:Energy production and conversion	hypothetical protein FPSE_09544 [Fusarium pseudograminearum CS3096]	Acetyl-CoA hydrolase OS=Neurospora crassa (strain ATCC 24698 / 74-OR23-1A / CBS 708.71 / DSM 1257 / FGSC 987) OX=367110 GN=acu-8 PE=3 SV=2	PF02550.16;PF13336.7	Acetyl-CoA hydrolase/transferase N-terminal domain;Acetyl-CoA hydrolase/transferase C-terminal domain
3	map00620	Pyruvate metabolism	7/169	49/4146	0.00333	Metabolism	Carbohydrate metabolism	FPSE_07700	2.22265	-	-	1.90212	up	NS	NS	up	GO:0071949;GO:0016491	MF:FAD binding;MF:oxidoreductase activity	K00102	LDHD, dld	COG0277	J:Translation, ribosomal structure and biogenesis	hypothetical protein FPSE_07700 [Fusarium pseudograminearum CS3096]	D-lactate dehydrogenase [cytochrome], mitochondrial OS=Kluyveromyces lactis (strain ATCC 8585 / CBS 2359 / DSM 70799 / NBRC 1267 / NRRL Y-1140 / WM37) OX=284590 GN=DLD1 PE=3 SV=2	PF02913.20;PF01565.24	FAD linked oxidases, C-terminal domain;FAD binding domain
3	map00910	Nitrogen metabolism	4/169	19/4146	0.00639	Metabolism	Energy metabolism	FPSE_11461	-	-	-1.2679	-	NS	NS	down	NS	GO:0006807	BP:nitrogen compound metabolic process	K01501	E3.5.5.1	COG0388	S:Function unknown	hypothetical protein FPSE_11461 [Fusarium pseudograminearum CS3096]	Nitrilase blr3397 OS=Bradyrhizobium diazoefficiens (strain JCM 10833 / IAM 13628 / NBRC 14792 / USDA 110) OX=224911 GN=blr3397 PE=1 SV=1	PF00795.23	Carbon-nitrogen hydrolase
3	map00910	Nitrogen metabolism	4/169	19/4146	0.00639	Metabolism	Energy metabolism	FPSE_10370	1.17	-	-	-	up	NS	NS	NS	GO:0015976;GO:0004089;GO:0008270	BP:carbon utilization;MF:carbonate dehydratase activity;MF:zinc ion binding	K01673	cynT, can	COG0288	S:Function unknown	hypothetical protein FPSE5266_10370 [Fusarium pseudograminearum]	Carbonic anhydrase OS=Emericella nidulans (strain FGSC A4 / ATCC 38163 / CBS 112.46 / NRRL 194 / M139) OX=227321 GN=AN1805 PE=1 SV=2	PF00484.20	Carbonic anhydrase
3	map00910	Nitrogen metabolism	4/169	19/4146	0.00639	Metabolism	Energy metabolism	FPSE_06763	-	-	-	2.44356	NS	NS	NS	up	GO:0004089;GO:0008270	MF:carbonate dehydratase activity;MF:zinc ion binding	K01673	cynT, can	COG0288	P:Inorganic ion transport and metabolism	hypothetical protein FPSE_06763 [Fusarium pseudograminearum CS3096]	Beta-carbonic anhydrase 1 OS=Mycobacterium tuberculosis (strain CDC 1551 / Oshkosh) OX=83331 GN=mtcA1 PE=3 SV=1	PF00484.20	Carbonic anhydrase
3	map00910	Nitrogen metabolism	4/169	19/4146	0.00639	Metabolism	Energy metabolism	FPSE_06921	-	-	-	1.23713	NS	NS	NS	up	GO:0004356;GO:0016787;GO:0006542	MF:glutamate-ammonia ligase activity;MF:hydrolase activity;BP:glutamine biosynthetic process	K01915	glnA, GLUL	COG0174	C:Energy production and conversion	hypothetical protein FPSE_06921 [Fusarium pseudograminearum CS3096]	Type-1 glutamine synthetase 2 OS=Dictyostelium discoideum OX=44689 GN=glnA2 PE=1 SV=1	PF00120.25	Glutamine synthetase, catalytic domain
3	map00072	Synthesis and degradation of ketone bodies	2/169	6/4146	0.0222	Metabolism	Lipid metabolism	FPSE_09719	-	-	-	1.55585	NS	NS	NS	up	GO:0016747	MF:transferase activity, transferring acyl groups other than amino-acyl groups	K00626	E2.3.1.9, atoB	COG0183	S:Function unknown	hypothetical protein FPSE_09719 [Fusarium pseudograminearum CS3096]	Acetyl-CoA acetyltransferase OS=Schizosaccharomyces pombe (strain 972 / ATCC 24843) OX=284812 GN=erg10 PE=2 SV=1	PF00108.24;PF02803.19;PF00109.27	Thiolase, N-terminal domain;Thiolase, C-terminal domain;Beta-ketoacyl synthase, N-terminal domain
3	map00072	Synthesis and degradation of ketone bodies	2/169	6/4146	0.0222	Metabolism	Lipid metabolism	FPSE_09658	-	-	-	1.22687	NS	NS	NS	up	GO:0016126;GO:0004421;GO:0008299	BP:sterol biosynthetic process;MF:hydroxymethylglutaryl-CoA synthase activity;BP:isoprenoid biosynthetic process	K01641	E2.3.3.10	COG3425	I:Lipid transport and metabolism	hypothetical protein FPSE_09658 [Fusarium pseudograminearum CS3096]	Hydroxymethylglutaryl-CoA synthase OS=Schizosaccharomyces pombe (strain 972 / ATCC 24843) OX=284812 GN=hcs1 PE=1 SV=1	PF08540.11;PF01154.18	Hydroxymethylglutaryl-coenzyme A synthase C terminal;Hydroxymethylglutaryl-coenzyme A synthase N terminal
3	map00460	Cyanoamino acid metabolism	5/169	39/4146	0.0199	Metabolism	Metabolism of other amino acids	FPSE_01006	1.87659	-	-	1.88658	up	NS	NS	up	GO:0005737;GO:0004372;GO:0035999;GO:0019264;GO:0030170;GO:0008168;GO:0032259	CC:cytoplasm;MF:glycine hydroxymethyltransferase activity;BP:tetrahydrofolate interconversion;BP:glycine biosynthetic process from serine;MF:pyridoxal phosphate binding;MF:methyltransferase activity;BP:methylation	K00600	glyA, SHMT	COG0112	S:Function unknown	hypothetical protein FPSE_01006 [Fusarium pseudograminearum CS3096]	Serine hydroxymethyltransferase, cytosolic OS=Neurospora crassa (strain ATCC 24698 / 74-OR23-1A / CBS 708.71 / DSM 1257 / FGSC 987) OX=367110 GN=for PE=3 SV=2	PF00464.20;PF00155.22;PF00266.20	Serine hydroxymethyltransferase;Aminotransferase class I and II;Aminotransferase class-V
3	map00460	Cyanoamino acid metabolism	5/169	39/4146	0.0199	Metabolism	Metabolism of other amino acids	FPSE_03936	-	-	-	3.39353	NS	NS	NS	up	GO:0005975;GO:0004553	BP:carbohydrate metabolic process;MF:hydrolase activity, hydrolyzing O-glycosyl compounds	K05349	bglX	COG1472	S:Function unknown	hypothetical protein FPSE_03936 [Fusarium pseudograminearum CS3096]	Probable beta-glucosidase G OS=Aspergillus flavus (strain ATCC 200026 / FGSC A1120 / NRRL 3357 / JCM 12722 / SRRC 167) OX=332952 GN=bglG PE=3 SV=1	PF01915.23;PF00933.22;PF14310.7	Glycosyl hydrolase family 3 C-terminal domain;Glycosyl hydrolase family 3 N terminal domain;Fibronectin type III-like domain
3	map00460	Cyanoamino acid metabolism	5/169	39/4146	0.0199	Metabolism	Metabolism of other amino acids	FPSE_11461	-	-	-1.2679	-	NS	NS	down	NS	GO:0006807	BP:nitrogen compound metabolic process	K01501	E3.5.5.1	COG0388	S:Function unknown	hypothetical protein FPSE_11461 [Fusarium pseudograminearum CS3096]	Nitrilase blr3397 OS=Bradyrhizobium diazoefficiens (strain JCM 10833 / IAM 13628 / NBRC 14792 / USDA 110) OX=224911 GN=blr3397 PE=1 SV=1	PF00795.23	Carbon-nitrogen hydrolase
3	map00460	Cyanoamino acid metabolism	5/169	39/4146	0.0199	Metabolism	Metabolism of other amino acids	FPSE_09845	2.59578	-	-	2.06192	up	NS	NS	up	GO:0006751;GO:0016740;GO:0036374	BP:glutathione catabolic process;MF:transferase activity;MF:glutathione hydrolase activity	K00681	ggt	COG0405	S:Function unknown	hypothetical protein FPSE_09845 [Fusarium pseudograminearum CS3096]	Glutathione hydrolase proenzyme OS=Arthroderma benhamiae (strain ATCC MYA-4681 / CBS 112371) OX=663331 GN=ARB_02921 PE=1 SV=1	PF01019.22	Gamma-glutamyltranspeptidase
3	map00460	Cyanoamino acid metabolism	5/169	39/4146	0.0199	Metabolism	Metabolism of other amino acids	FPSE_10929	1.98178	-	-	-	up	NS	NS	NS	GO:0102483;GO:0030245;GO:0008422	MF:scopolin beta-glucosidase activity;BP:cellulose catabolic process;MF:beta-glucosidase activity	K01188	E3.2.1.21	COG1472	S:Function unknown	hypothetical protein FPSE_10929 [Fusarium pseudograminearum CS3096]	Probable beta-glucosidase F OS=Neosartorya fumigata (strain CEA10 / CBS 144.89 / FGSC A1163) OX=451804 GN=bglF PE=3 SV=2	PF01915.23;PF00933.22;PF14310.7	Glycosyl hydrolase family 3 C-terminal domain;Glycosyl hydrolase family 3 N terminal domain;Fibronectin type III-like domain
3	map00061	Fatty acid biosynthesis	4/169	24/4146	0.0149	Metabolism	Lipid metabolism	FPSE_07818	1.72803	-	-1.32245	-	up	NS	down	NS	GO:0006633;GO:0016787;GO:0020037;GO:0005835;GO:0016705;GO:0004318;GO:0005506	BP:fatty acid biosynthetic process;MF:hydrolase activity;MF:heme binding;CC:fatty acid synthase complex;MF:oxidoreductase activity, acting on paired donors, with incorporation or reduction of molecular oxygen;MF:enoyl-[acyl-carrier-protein] reductase (NADH) activity;MF:iron ion binding	K00668	FAS1	COG4981;COG2030	I:Lipid transport and metabolism	hypothetical protein FPSE_07818 [Fusarium pseudograminearum CS3096]	Putative fatty acid synthase subunit TOXC OS=Cochliobolus carbonum OX=5017 GN=TOXC PE=3 SV=1	PF08354.11;PF00067.23;PF00698.22;PF16073.6;PF01575.20;PF17951.2;PF17828.2;PF13452.7	Domain of unknown function (DUF1729;Cytochrome P450;Acyl transferase domain;Starter unit;MaoC like domain;Fatty acid synthase meander beta sheet domain;N-terminal domain in fatty acid synthase subunit beta;N-terminal half of MaoC dehydratase
3	map00061	Fatty acid biosynthesis	4/169	24/4146	0.0149	Metabolism	Lipid metabolism	FPSE_07169	1.89276	-	-	1.61737	up	NS	NS	up	GO:0004312;GO:0042759;GO:0008897;GO:0000287	MF:fatty acid synthase activity;BP:long-chain fatty acid biosynthetic process;MF:holo-[acyl-carrier-protein] synthase activity;MF:magnesium ion binding	K00667	FAS2	COG0736	I:Lipid transport and metabolism	hypothetical protein FPSE_07169 [Fusarium pseudograminearum CS3096]	Fatty acid synthase subunit alpha OS=Emericella nidulans OX=162425 GN=fasA PE=3 SV=1	PF18314.2;PF18325.2;PF00109.27;PF01648.21;PF02801.23;PF08659.11	Fatty acid synthase type I helical domain;Fatty acid synthase subunit alpha Acyl carrier domain;Beta-ketoacyl synthase, N-terminal domain;4'-phosphopantetheinyl transferase superfamily;Beta-ketoacyl synthase, C-terminal domain;KR domain
3	map00061	Fatty acid biosynthesis	4/169	24/4146	0.0149	Metabolism	Lipid metabolism	FPSE_01674	1.98018	-	-	1.87959	up	NS	NS	up	GO:0006633;GO:0046872;GO:0005524;GO:0003989	BP:fatty acid biosynthetic process;MF:metal ion binding;MF:ATP binding;MF:acetyl-CoA carboxylase activity	K11262	ACACA	COG4799	P:Inorganic ion transport and metabolism	hypothetical protein FPSE_01674 [Fusarium pseudograminearum CS3096]	Acetyl-CoA carboxylase OS=Schizosaccharomyces pombe (strain 972 / ATCC 24843) OX=284812 GN=cut6 PE=1 SV=2	PF08326.13;PF01039.23;PF02786.18;PF00289.23;PF02785.20;PF00364.23	Acetyl-CoA carboxylase, central region;Carboxyl transferase domain;Carbamoyl-phosphate synthase L chain, ATP binding domain;Biotin carboxylase, N-terminal domain;Biotin carboxylase C-terminal domain;Biotin-requiring enzyme
3	map00061	Fatty acid biosynthesis	4/169	24/4146	0.0149	Metabolism	Lipid metabolism	FPSE_07168	2.01625	-	-	1.59004	up	NS	NS	up	GO:0006633;GO:0016787;GO:0004318;GO:0005835	BP:fatty acid biosynthetic process;MF:hydrolase activity;MF:enoyl-[acyl-carrier-protein] reductase (NADH) activity;CC:fatty acid synthase complex	K00668	FAS1	COG2030	I:Lipid transport and metabolism	hypothetical protein FPSE_07168 [Fusarium pseudograminearum CS3096]	Fatty acid synthase subunit beta OS=Yarrowia lipolytica (strain CLIB 122 / E 150) OX=284591 GN=FAS1 PE=3 SV=2	PF08354.11;PF00698.22;PF17951.2;PF01575.20;PF16073.6;PF17828.2;PF13452.7	Domain of unknown function (DUF1729;Acyl transferase domain;Fatty acid synthase meander beta sheet domain;MaoC like domain;Starter unit;N-terminal domain in fatty acid synthase subunit beta;N-terminal half of MaoC dehydratase
3	map00920	Sulfur metabolism	4/169	24/4146	0.0149	Metabolism	Energy metabolism	FPSE_09926	1.54221	-	-	1.42782	up	NS	NS	up	GO:0001731;GO:0016491;GO:0003743	BP:formation of translation preinitiation complex;MF:oxidoreductase activity;MF:translation initiation factor activity	K01739	metB	ENOG4111Q1A	S:Function unknown	hypothetical protein FPSE_09926 [Fusarium pseudograminearum CS3096]
3	map00920	Sulfur metabolism	4/169	24/4146	0.0149	Metabolism	Energy metabolism	FPSE_09927	-	-	-	1.51847	NS	NS	NS	up	GO:0051213;GO:0016491	MF:dioxygenase activity;MF:oxidoreductase activity	K01739	metB	ENOG410Y2U6	S:Function unknown	hypothetical protein FPSE_09927 [Fusarium pseudograminearum CS3096]		PF02668.17;PF08943.11	Taurine catabolism dioxygenase TauD, TfdA family;CsiD
3	map00920	Sulfur metabolism	4/169	24/4146	0.0149	Metabolism	Energy metabolism	FPSE_08538	-	-	-	1.0812	NS	NS	NS	up	GO:0016765;GO:0016829;GO:0030170;GO:0019346	MF:transferase activity, transferring alkyl or aryl (other than methyl) groups;MF:lyase activity;MF:pyridoxal phosphate binding;BP:transsulfuration	K17069	MET17	COG2873	E:Amino acid transport and metabolism	hypothetical protein FPSE_08538 [Fusarium pseudograminearum CS3096]	Homocysteine synthase OS=Emericella nidulans (strain FGSC A4 / ATCC 38163 / CBS 112.46 / NRRL 194 / M139) OX=227321 GN=cysD PE=1 SV=2	PF01053.21;PF01041.18;PF00155.22;PF01212.22;PF00266.20;PF06838.12	Cys/Met metabolism PLP-dependent enzyme;DegT/DnrJ/EryC1/StrS aminotransferase family;Aminotransferase class I and II;Beta-eliminating lyase;Aminotransferase class-V;Methionine gamma-lyase
3	map00920	Sulfur metabolism	4/169	24/4146	0.0149	Metabolism	Energy metabolism	FPSE_08477	1.53513	-	-	-	up	NS	NS	NS	GO:0016491	MF:oxidoreductase activity	K22470	SQOR	COG0446	O:Posttranslational modification, protein turnover, chaperones	hypothetical protein FPSE_08477 [Fusarium pseudograminearum CS3096]	Sulfide:quinone oxidoreductase, mitochondrial OS=Schizosaccharomyces pombe (strain 972 / ATCC 24843) OX=284812 GN=hmt2 PE=3 SV=1	PF07992.15	Pyridine nucleotide-disulphide oxidoreductase
3	map00630	Glyoxylate and dicarboxylate metabolism	6/169	47/4146	0.0112	Metabolism	Carbohydrate metabolism	FPSE_01006	1.87659	-	-	1.88658	up	NS	NS	up	GO:0005737;GO:0004372;GO:0035999;GO:0019264;GO:0030170;GO:0008168;GO:0032259	CC:cytoplasm;MF:glycine hydroxymethyltransferase activity;BP:tetrahydrofolate interconversion;BP:glycine biosynthetic process from serine;MF:pyridoxal phosphate binding;MF:methyltransferase activity;BP:methylation	K00600	glyA, SHMT	COG0112	S:Function unknown	hypothetical protein FPSE_01006 [Fusarium pseudograminearum CS3096]	Serine hydroxymethyltransferase, cytosolic OS=Neurospora crassa (strain ATCC 24698 / 74-OR23-1A / CBS 708.71 / DSM 1257 / FGSC 987) OX=367110 GN=for PE=3 SV=2	PF00464.20;PF00155.22;PF00266.20	Serine hydroxymethyltransferase;Aminotransferase class I and II;Aminotransferase class-V
3	map00630	Glyoxylate and dicarboxylate metabolism	6/169	47/4146	0.0112	Metabolism	Carbohydrate metabolism	FPSE_09719	-	-	-	1.55585	NS	NS	NS	up	GO:0016747	MF:transferase activity, transferring acyl groups other than amino-acyl groups	K00626	E2.3.1.9, atoB	COG0183	S:Function unknown	hypothetical protein FPSE_09719 [Fusarium pseudograminearum CS3096]	Acetyl-CoA acetyltransferase OS=Schizosaccharomyces pombe (strain 972 / ATCC 24843) OX=284812 GN=erg10 PE=2 SV=1	PF00108.24;PF02803.19;PF00109.27	Thiolase, N-terminal domain;Thiolase, C-terminal domain;Beta-ketoacyl synthase, N-terminal domain
3	map00630	Glyoxylate and dicarboxylate metabolism	6/169	47/4146	0.0112	Metabolism	Carbohydrate metabolism	FPSE_04939	-	-	-1.30668	1.91821	NS	NS	down	up	GO:0016829	MF:lyase activity	K18123	HOGA1	COG0329	S:Function unknown	hypothetical protein FPSE_04939 [Fusarium pseudograminearum CS3096]	Probable 4-hydroxy-2-oxoglutarate aldolase, mitochondrial OS=Emericella nidulans (strain FGSC A4 / ATCC 38163 / CBS 112.46 / NRRL 194 / M139) OX=227321 GN=AN1503 PE=1 SV=1	PF00701.23	Dihydrodipicolinate synthetase family
3	map00630	Glyoxylate and dicarboxylate metabolism	6/169	47/4146	0.0112	Metabolism	Carbohydrate metabolism	FPSE_08532	1.03282	-	-	-	up	NS	NS	NS	GO:0006099;GO:0004108;GO:0006101	BP:tricarboxylic acid cycle;MF:citrate (Si)-synthase activity;BP:citrate metabolic process	K01647	CS, gltA	COG0372	S:Function unknown	hypothetical protein FPSE_08532 [Fusarium pseudograminearum CS3096]	Citrate synthase, mitochondrial OS=Neurospora crassa (strain ATCC 24698 / 74-OR23-1A / CBS 708.71 / DSM 1257 / FGSC 987) OX=367110 GN=cit-1 PE=2 SV=2	PF00285.22	Citrate synthase, C-terminal domain
3	map00630	Glyoxylate and dicarboxylate metabolism	6/169	47/4146	0.0112	Metabolism	Carbohydrate metabolism	FPSE_06921	-	-	-	1.23713	NS	NS	NS	up	GO:0004356;GO:0016787;GO:0006542	MF:glutamate-ammonia ligase activity;MF:hydrolase activity;BP:glutamine biosynthetic process	K01915	glnA, GLUL	COG0174	C:Energy production and conversion	hypothetical protein FPSE_06921 [Fusarium pseudograminearum CS3096]	Type-1 glutamine synthetase 2 OS=Dictyostelium discoideum OX=44689 GN=glnA2 PE=1 SV=1	PF00120.25	Glutamine synthetase, catalytic domain
3	map00630	Glyoxylate and dicarboxylate metabolism	6/169	47/4146	0.0112	Metabolism	Carbohydrate metabolism	FPSE_09810	-	-	-1.52485	-	NS	NS	down	NS	GO:0003824;GO:0008483	MF:catalytic activity;MF:transaminase activity	K00830	AGXT	COG0075	E:Amino acid transport and metabolism	hypothetical protein FPSE_09810 [Fusarium pseudograminearum CS3096]	Alanine--glyoxylate aminotransferase 1 OS=Saccharomyces cerevisiae (strain ATCC 204508 / S288c) OX=559292 GN=AGX1 PE=1 SV=1	PF00266.20	Aminotransferase class-V
3	map00450	Selenocompound metabolism	3/169	13/4146	0.0141	Metabolism	Metabolism of other amino acids	MSY1	1.1901	-	-	-	up	NS	NS	NS	GO:0003871;GO:0009086;GO:0008270;GO:0032259	MF:5-methyltetrahydropteroyltriglutamate-homocysteine S-methyltransferase activity;BP:methionine biosynthetic process;MF:zinc ion binding;BP:methylation	K00549	metE	COG0620	E:Amino acid transport and metabolism	MSY1 [Fusarium pseudograminearum CS3096]	Probable 5-methyltetrahydropteroyltriglutamate--homocysteine methyltransferase OS=Schizosaccharomyces pombe (strain 972 / ATCC 24843) OX=284812 GN=met26 PE=1 SV=1	PF01717.19;PF08267.13	Cobalamin-independent synthase, Catalytic domain;Cobalamin-independent synthase, N-terminal domain
3	map00450	Selenocompound metabolism	3/169	13/4146	0.0141	Metabolism	Metabolism of other amino acids	FPSE_09926	1.54221	-	-	1.42782	up	NS	NS	up	GO:0001731;GO:0016491;GO:0003743	BP:formation of translation preinitiation complex;MF:oxidoreductase activity;MF:translation initiation factor activity	K01739	metB	ENOG4111Q1A	S:Function unknown	hypothetical protein FPSE_09926 [Fusarium pseudograminearum CS3096]
3	map00450	Selenocompound metabolism	3/169	13/4146	0.0141	Metabolism	Metabolism of other amino acids	FPSE_09927	-	-	-	1.51847	NS	NS	NS	up	GO:0051213;GO:0016491	MF:dioxygenase activity;MF:oxidoreductase activity	K01739	metB	ENOG410Y2U6	S:Function unknown	hypothetical protein FPSE_09927 [Fusarium pseudograminearum CS3096]		PF02668.17;PF08943.11	Taurine catabolism dioxygenase TauD, TfdA family;CsiD
3	map00270	Cysteine and methionine metabolism	6/169	60/4146	0.034	Metabolism	Amino acid metabolism	FPSE_08538	-	-	-	1.0812	NS	NS	NS	up	GO:0016765;GO:0016829;GO:0030170;GO:0019346	MF:transferase activity, transferring alkyl or aryl (other than methyl) groups;MF:lyase activity;MF:pyridoxal phosphate binding;BP:transsulfuration	K17069	MET17	COG2873	E:Amino acid transport and metabolism	hypothetical protein FPSE_08538 [Fusarium pseudograminearum CS3096]	Homocysteine synthase OS=Emericella nidulans (strain FGSC A4 / ATCC 38163 / CBS 112.46 / NRRL 194 / M139) OX=227321 GN=cysD PE=1 SV=2	PF01053.21;PF01041.18;PF00155.22;PF01212.22;PF00266.20;PF06838.12	Cys/Met metabolism PLP-dependent enzyme;DegT/DnrJ/EryC1/StrS aminotransferase family;Aminotransferase class I and II;Beta-eliminating lyase;Aminotransferase class-V;Methionine gamma-lyase
3	map00270	Cysteine and methionine metabolism	6/169	60/4146	0.034	Metabolism	Amino acid metabolism	MSY1	1.1901	-	-	-	up	NS	NS	NS	GO:0003871;GO:0009086;GO:0008270;GO:0032259	MF:5-methyltetrahydropteroyltriglutamate-homocysteine S-methyltransferase activity;BP:methionine biosynthetic process;MF:zinc ion binding;BP:methylation	K00549	metE	COG0620	E:Amino acid transport and metabolism	MSY1 [Fusarium pseudograminearum CS3096]	Probable 5-methyltetrahydropteroyltriglutamate--homocysteine methyltransferase OS=Schizosaccharomyces pombe (strain 972 / ATCC 24843) OX=284812 GN=met26 PE=1 SV=1	PF01717.19;PF08267.13	Cobalamin-independent synthase, Catalytic domain;Cobalamin-independent synthase, N-terminal domain
3	map00270	Cysteine and methionine metabolism	6/169	60/4146	0.034	Metabolism	Amino acid metabolism	FPSE_02889	1.81126	-	-	-	up	NS	NS	NS	GO:0008483;GO:0009058;GO:0006520;GO:0030170	MF:transaminase activity;BP:biosynthetic process;BP:cellular amino acid metabolic process;MF:pyridoxal phosphate binding	K14454	GOT1	COG1448	S:Function unknown	hypothetical protein FPSE_02889 [Fusarium pseudograminearum CS3096]	Aspartate aminotransferase, cytoplasmic OS=Schizosaccharomyces pombe (strain 972 / ATCC 24843) OX=284812 GN=aat2 PE=3 SV=1	PF00155.22	Aminotransferase class I and II
3	map00270	Cysteine and methionine metabolism	6/169	60/4146	0.034	Metabolism	Amino acid metabolism	FPSE_09926	1.54221	-	-	1.42782	up	NS	NS	up	GO:0001731;GO:0016491;GO:0003743	BP:formation of translation preinitiation complex;MF:oxidoreductase activity;MF:translation initiation factor activity	K01739	metB	ENOG4111Q1A	S:Function unknown	hypothetical protein FPSE_09926 [Fusarium pseudograminearum CS3096]
3	map00270	Cysteine and methionine metabolism	6/169	60/4146	0.034	Metabolism	Amino acid metabolism	FPSE_09927	-	-	-	1.51847	NS	NS	NS	up	GO:0051213;GO:0016491	MF:dioxygenase activity;MF:oxidoreductase activity	K01739	metB	ENOG410Y2U6	S:Function unknown	hypothetical protein FPSE_09927 [Fusarium pseudograminearum CS3096]		PF02668.17;PF08943.11	Taurine catabolism dioxygenase TauD, TfdA family;CsiD
3	map00270	Cysteine and methionine metabolism	6/169	60/4146	0.034	Metabolism	Amino acid metabolism	FPSE_07584	2.13094	-	-	-	up	NS	NS	NS	GO:0008168;GO:0046872;GO:0032259	MF:methyltransferase activity;MF:metal ion binding;BP:methylation	K00547	mmuM, BHMT2	COG2040	E:Amino acid transport and metabolism	hypothetical protein FPSE_07584 [Fusarium pseudograminearum CS3096]	Homocysteine S-methyltransferase 1 OS=Brassica oleracea var. italica OX=36774 GN=HMT1 PE=1 SV=1	PF02574.17	Homocysteine S-methyltransferase
3	map00254	Aflatoxin biosynthesis	1/169	1/4146	0.0408	Metabolism	Biosynthesis of other secondary metabolites	FPSE_01674	1.98018	-	-	1.87959	up	NS	NS	up	GO:0006633;GO:0046872;GO:0005524;GO:0003989	BP:fatty acid biosynthetic process;MF:metal ion binding;MF:ATP binding;MF:acetyl-CoA carboxylase activity	K11262	ACACA	COG4799	P:Inorganic ion transport and metabolism	hypothetical protein FPSE_01674 [Fusarium pseudograminearum CS3096]	Acetyl-CoA carboxylase OS=Schizosaccharomyces pombe (strain 972 / ATCC 24843) OX=284812 GN=cut6 PE=1 SV=2	PF08326.13;PF01039.23;PF02786.18;PF00289.23;PF02785.20;PF00364.23	Acetyl-CoA carboxylase, central region;Carboxyl transferase domain;Carbamoyl-phosphate synthase L chain, ATP binding domain;Biotin carboxylase, N-terminal domain;Biotin carboxylase C-terminal domain;Biotin-requiring enzyme
3	map00480	Glutathione metabolism	4/169	34/4146	0.0477	Metabolism	Metabolism of other amino acids	FPSE_10852	1.62543	-	-	-	up	NS	NS	NS	GO:0016740	MF:transferase activity	K00799	GST, gst	COG0625	S:Function unknown	hypothetical protein FPSE_10852 [Fusarium pseudograminearum CS3096]	Glutathione S-transferase-like protein OpS6 OS=Beauveria bassiana (strain ARSEF 2860) OX=655819 GN=OpS6 PE=2 SV=1	PF13417.7;PF13409.7;PF02798.21;PF13410.7;PF14834.7	Glutathione S-transferase, N-terminal domain;Glutathione S-transferase, N-terminal domain;Glutathione S-transferase, N-terminal domain;Glutathione S-transferase, C-terminal domain;Glutathione S-transferase, C-terminal domain
3	map00480	Glutathione metabolism	4/169	34/4146	0.0477	Metabolism	Metabolism of other amino acids	FPSE_06915	3.57797	-	-	2.93587	up	NS	NS	up	GO:0016740	MF:transferase activity	K00799	GST, gst	ENOG4111MKK	O:Posttranslational modification, protein turnover, chaperones	hypothetical protein FPSE_06915 [Fusarium pseudograminearum CS3096]	Glutathione S-transferase omega-1 OS=Homo sapiens OX=9606 GN=GSTO1 PE=1 SV=2	PF13417.7;PF13409.7;PF02798.21;PF00462.25	Glutathione S-transferase, N-terminal domain;Glutathione S-transferase, N-terminal domain;Glutathione S-transferase, N-terminal domain;Glutaredoxin
3	map00480	Glutathione metabolism	4/169	34/4146	0.0477	Metabolism	Metabolism of other amino acids	FPSE_09845	2.59578	-	-	2.06192	up	NS	NS	up	GO:0006751;GO:0016740;GO:0036374	BP:glutathione catabolic process;MF:transferase activity;MF:glutathione hydrolase activity	K00681	ggt	COG0405	S:Function unknown	hypothetical protein FPSE_09845 [Fusarium pseudograminearum CS3096]	Glutathione hydrolase proenzyme OS=Arthroderma benhamiae (strain ATCC MYA-4681 / CBS 112371) OX=663331 GN=ARB_02921 PE=1 SV=1	PF01019.22	Gamma-glutamyltranspeptidase
3	map00480	Glutathione metabolism	4/169	34/4146	0.0477	Metabolism	Metabolism of other amino acids	FPSE_06575	1.30359	-	-	1.04849	up	NS	NS	up	GO:0004748;GO:0006260;GO:0005524	MF:ribonucleoside-diphosphate reductase activity, thioredoxin disulfide as acceptor;BP:DNA replication;MF:ATP binding	K10807	RRM1	COG0209	F:Nucleotide transport and metabolism	hypothetical protein FPSE_06575 [Fusarium pseudograminearum CS3096]	Ribonucleoside-diphosphate reductase large chain OS=Neurospora crassa (strain ATCC 24698 / 74-OR23-1A / CBS 708.71 / DSM 1257 / FGSC 987) OX=367110 GN=rnr-1 PE=1 SV=2	PF02867.16;PF00317.22;PF03477.17	Ribonucleotide reductase, barrel domain;Ribonucleotide reductase, all-alpha domain;ATP cone domain
4	map03010	Ribosome	65/233	101/4146	3.12e-59	Genetic Information Processing	Translation	FPSE_12347	-1.46371	-	-	-	down	NS	NS	NS	GO:0003735;GO:0015934;GO:0006412	MF:structural constituent of ribosome;CC:large ribosomal subunit;BP:translation	K02880	RP-L17e, RPL17	COG0091	J:Translation, ribosomal structure and biogenesis	hypothetical protein FPSE_12347 [Fusarium pseudograminearum CS3096]	60S ribosomal protein L17 OS=Neurospora crassa (strain ATCC 24698 / 74-OR23-1A / CBS 708.71 / DSM 1257 / FGSC 987) OX=367110 GN=rpl-17 PE=3 SV=1	PF00237.20	Ribosomal protein L22p/L17e
4	map03010	Ribosome	65/233	101/4146	3.12e-59	Genetic Information Processing	Translation	FPSE_00642	-1.82817	-	-	-1.55526	down	NS	NS	down	GO:0003735;GO:0006412;GO:0005840	MF:structural constituent of ribosome;BP:translation;CC:ribosome	K02949	RP-S11e, RPS11	COG0186	J:Translation, ribosomal structure and biogenesis	hypothetical protein FPSE_00642 [Fusarium pseudograminearum CS3096]	40S ribosomal protein S11-A OS=Saccharomyces cerevisiae (strain ATCC 204508 / S288c) OX=559292 GN=RPS11A PE=1 SV=1	PF16205.6;PF00366.21	Ribosomal_S17 N-terminal;Ribosomal protein S17
4	map03010	Ribosome	65/233	101/4146	3.12e-59	Genetic Information Processing	Translation	FPSE_09860	-1.31892	-	-	-	down	NS	NS	NS	GO:0003735;GO:0016021;GO:0005507;GO:0015934;GO:0006412	MF:structural constituent of ribosome;CC:integral component of membrane;MF:copper ion binding;CC:large ribosomal subunit;BP:translation	K02898	RP-L26e, RPL26	COG0198	J:Translation, ribosomal structure and biogenesis	unnamed protein product [Fusarium graminearum]	60S ribosomal protein L26-1 OS=Arabidopsis thaliana OX=3702 GN=RPL26A PE=2 SV=2	PF16906.6;PF00467.30	Ribosomal proteins L26 eukaryotic, L24P archaeal;KOW motif
4	map03010	Ribosome	65/233	101/4146	3.12e-59	Genetic Information Processing	Translation	FPSE_00983	-1.3938	-	-	-1.19283	down	NS	NS	down	GO:0005840	CC:ribosome	K02947	RP-S10e, RPS10	COG5045	J:Translation, ribosomal structure and biogenesis	hypothetical protein FPSE_00983 [Fusarium pseudograminearum CS3096]	40S ribosomal protein S10-A OS=Schizosaccharomyces pombe (strain 972 / ATCC 24843) OX=284812 GN=rps1001 PE=3 SV=1	PF03501.16	Plectin/S10 domain
4	map03010	Ribosome	65/233	101/4146	3.12e-59	Genetic Information Processing	Translation	FPSE_11838	-1.53936	-	-	-	down	NS	NS	NS	GO:0070180;GO:0005840;GO:0022625;GO:0042254;GO:0003735;GO:0002181;GO:0000027	MF:large ribosomal subunit rRNA binding;CC:ribosome;CC:cytosolic large ribosomal subunit;BP:ribosome biogenesis;MF:structural constituent of ribosome;BP:cytoplasmic translation;BP:ribosomal large subunit assembly	K02941	RP-LP0, RPLP0	COG0244	S:Function unknown	hypothetical protein FPSE_11838 [Fusarium pseudograminearum CS3096]	60S acidic ribosomal protein P0 OS=Podospora anserina OX=5145 PE=3 SV=1	PF00466.21;PF17777.2;PF00428.20	Ribosomal protein L10;Insertion domain in 60S ribosomal protein L10P;60s Acidic ribosomal protein
4	map03010	Ribosome	65/233	101/4146	3.12e-59	Genetic Information Processing	Translation	FPSE_08593	-1.95511	-	-	-1.57161	down	NS	NS	down	GO:0003735;GO:0006412;GO:0005840	MF:structural constituent of ribosome;BP:translation;CC:ribosome	K02934	RP-L6e, RPL6	COG2163	U:Intracellular trafficking, secretion, and vesicular transport	hypothetical protein FPSE_08593 [Fusarium pseudograminearum CS3096]	60S ribosomal protein L6-2 OS=Arabidopsis thaliana OX=3702 GN=RPL6B PE=2 SV=1	PF01159.20	Ribosomal protein L6e
4	map03010	Ribosome	65/233	101/4146	3.12e-59	Genetic Information Processing	Translation	FPSE_04644	-1.49831	-	-	-	down	NS	NS	NS	GO:1990904;GO:0042254;GO:0005840	CC:ribonucleoprotein complex;BP:ribosome biogenesis;CC:ribosome	K02936	RP-L7Ae, RPL7A	COG1358	U:Intracellular trafficking, secretion, and vesicular transport	hypothetical protein FPSE_04644 [Fusarium pseudograminearum CS3096]	60S ribosomal protein L8 OS=Schizosaccharomyces pombe (strain 972 / ATCC 24843) OX=284812 GN=rpl8 PE=1 SV=3	PF01248.27	Ribosomal protein L7Ae/L30e/S12e/Gadd45 family
4	map03010	Ribosome	65/233	101/4146	3.12e-59	Genetic Information Processing	Translation	FPSE_11692	-1.67895	-	-	-	down	NS	NS	NS	GO:0005840;GO:0016021;GO:0055085;GO:0003735;GO:0019843;GO:0046872;GO:0006412	CC:ribosome;CC:integral component of membrane;BP:transmembrane transport;MF:structural constituent of ribosome;MF:rRNA binding;MF:metal ion binding;BP:translation	K02922	RP-L37e, RPL37	COG2126	J:Translation, ribosomal structure and biogenesis	hypothetical protein FPSE_11692 [Fusarium pseudograminearum CS3096]	60S ribosomal protein L37 OS=Emericella nidulans (strain FGSC A4 / ATCC 38163 / CBS 112.46 / NRRL 194 / M139) OX=227321 GN=rpl37 PE=3 SV=1	PF01907.20	Ribosomal protein L37e
4	map03010	Ribosome	65/233	101/4146	3.12e-59	Genetic Information Processing	Translation	FPSE_11617	-1.88227	-	-	-1.33768	down	NS	NS	down	GO:0003735;GO:0006412;GO:0005840	MF:structural constituent of ribosome;BP:translation;CC:ribosome	K02877	RP-L15e, RPL15	COG1632	J:Translation, ribosomal structure and biogenesis	60s ribosomal protein l15 [Fusarium sporotrichioides]	60S ribosomal protein L15 OS=Neurospora crassa (strain ATCC 24698 / 74-OR23-1A / CBS 708.71 / DSM 1257 / FGSC 987) OX=367110 GN=rpl-15 PE=3 SV=1	PF00827.18	Ribosomal L15
4	map03010	Ribosome	65/233	101/4146	3.12e-59	Genetic Information Processing	Translation	FPSE_01004	-2.46912	-	-	-1.74395	down	NS	NS	down	GO:0003735;GO:0006412;GO:0005840	MF:structural constituent of ribosome;BP:translation;CC:ribosome	K02925	RP-L3e, RPL3	COG0087	J:Translation, ribosomal structure and biogenesis	hypothetical protein FPSE_01004 [Fusarium pseudograminearum CS3096]	60S ribosomal protein L3 OS=Neurospora crassa (strain ATCC 24698 / 74-OR23-1A / CBS 708.71 / DSM 1257 / FGSC 987) OX=367110 GN=rpl-3 PE=3 SV=1	PF00297.23	Ribosomal protein L3
4	map03010	Ribosome	65/233	101/4146	3.12e-59	Genetic Information Processing	Translation	FPSE_05634	-1.60233	-	-	-	down	NS	NS	NS	GO:0003735;GO:0005840;GO:0006412;GO:0019843	MF:structural constituent of ribosome;CC:ribosome;BP:translation;MF:rRNA binding	K02940	RP-L9e, RPL9	COG0097	J:Translation, ribosomal structure and biogenesis	hypothetical protein FPSE_05634 [Fusarium pseudograminearum CS3096]	60S ribosomal protein L9-B OS=Saccharomyces cerevisiae (strain ATCC 204508 / S288c) OX=559292 GN=RPL9B PE=1 SV=1	PF00347.24	Ribosomal protein L6
4	map03010	Ribosome	65/233	101/4146	3.12e-59	Genetic Information Processing	Translation	FPSE_06233	-1.32494	-	-	-	down	NS	NS	NS	GO:0003735;GO:0006412;GO:0005840	MF:structural constituent of ribosome;BP:translation;CC:ribosome	K02962	RP-S17e, RPS17	COG1383	J:Translation, ribosomal structure and biogenesis	hypothetical protein FPSE_06233 [Fusarium pseudograminearum CS3096]	40S ribosomal protein S17 OS=Neurospora crassa (strain ATCC 24698 / 74-OR23-1A / CBS 708.71 / DSM 1257 / FGSC 987) OX=367110 GN=rps-17 PE=3 SV=1	PF00833.19	Ribosomal S17
4	map03010	Ribosome	65/233	101/4146	3.12e-59	Genetic Information Processing	Translation	FPSE_08287	-1.47702	-	-	-1.44792	down	NS	NS	down	GO:0003735;GO:0006412;GO:0005840	MF:structural constituent of ribosome;BP:translation;CC:ribosome	K02974	RP-S24e, RPS24	COG2004	J:Translation, ribosomal structure and biogenesis	40s ribosomal s24 [Fusarium longipes]	40S ribosomal protein S24 OS=Chaetomium thermophilum (strain DSM 1495 / CBS 144.50 / IMI 039719) OX=759272 GN=CTHT_0041970.2 PE=1 SV=1	PF01282.20	Ribosomal protein S24e
4	map03010	Ribosome	65/233	101/4146	3.12e-59	Genetic Information Processing	Translation	FPSE_03197	-1.5794	-	-	-	down	NS	NS	NS	GO:0003735;GO:0006412;GO:0005840	MF:structural constituent of ribosome;BP:translation;CC:ribosome	K02930	RP-L4e, RPL4	COG0088	S:Function unknown	hypothetical protein FPSE_03197 [Fusarium pseudograminearum CS3096]	60S ribosomal protein L4-B OS=Schizosaccharomyces pombe (strain 972 / ATCC 24843) OX=284812 GN=rpl401 PE=3 SV=1	PF00573.23;PF14374.7	Ribosomal protein L4/L1 family;60S ribosomal protein L4 C-terminal domain
4	map03010	Ribosome	65/233	101/4146	3.12e-59	Genetic Information Processing	Translation	FPSE_01085	-2.09365	-	-	-	down	NS	NS	NS	GO:0003735;GO:0005840;GO:0006412;GO:0022627	MF:structural constituent of ribosome;CC:ribosome;BP:translation;CC:cytosolic small ribosomal subunit	K02951	RP-S12e, RPS12	COG1358	J:Translation, ribosomal structure and biogenesis	hypothetical protein FPSE_01085 [Fusarium pseudograminearum CS3096]	40S ribosomal protein S12 OS=Blumeria graminis f. sp. hordei OX=62688 GN=RPS12 PE=3 SV=1	PF01248.27	Ribosomal protein L7Ae/L30e/S12e/Gadd45 family
4	map03010	Ribosome	65/233	101/4146	3.12e-59	Genetic Information Processing	Translation	FPSE_08624	-2.06776	-	-	-1.57528	down	NS	NS	down	GO:0003735;GO:0006412;GO:0005840	MF:structural constituent of ribosome;BP:translation;CC:ribosome	K02903	RP-L28e, RPL28	ENOG4111T32	J:Translation, ribosomal structure and biogenesis	hypothetical protein FPSE_08624 [Fusarium pseudograminearum CS3096]	Probable 60S ribosomal protein L28e OS=Schizosaccharomyces pombe (strain 972 / ATCC 24843) OX=284812 GN=rpl44 PE=1 SV=1	PF01778.18	Ribosomal L28e protein family
4	map03010	Ribosome	65/233	101/4146	3.12e-59	Genetic Information Processing	Translation	FPSE_06196	-1.39758	-	-	-	down	NS	NS	NS	GO:0003735;GO:0006414;GO:0005840	MF:structural constituent of ribosome;BP:translational elongation;CC:ribosome	K02943	RP-LP2, RPLP2	COG2058	S:Function unknown	hypothetical protein FPSE_06196 [Fusarium pseudograminearum CS3096]	60S acidic ribosomal protein P2 OS=Fusarium culmorum OX=5516 PE=1 SV=1	PF00428.20	60s Acidic ribosomal protein
4	map03010	Ribosome	65/233	101/4146	3.12e-59	Genetic Information Processing	Translation	FPSE_09471	-1.74191	-	-	-1.25421	down	NS	NS	down	GO:0003735;GO:0006412;GO:0005840	MF:structural constituent of ribosome;BP:translation;CC:ribosome	K02873	RP-L13e, RPL13	COG4352	J:Translation, ribosomal structure and biogenesis	hypothetical protein FPSE_09471 [Fusarium pseudograminearum CS3096]	60S ribosomal protein L13-B OS=Saccharomyces cerevisiae (strain ATCC 204508 / S288c) OX=559292 GN=RPL13B PE=1 SV=1	PF01294.19	Ribosomal protein L13e
4	map03010	Ribosome	65/233	101/4146	3.12e-59	Genetic Information Processing	Translation	FPSE_06442	-1.86274	-	-	-	down	NS	NS	NS	GO:0003735;GO:0005840;GO:0003723;GO:0006412	MF:structural constituent of ribosome;CC:ribosome;MF:RNA binding;BP:translation	K02875	RP-L14e, RPL14	COG2163	K:Transcription	50s ribosomal protein l14e [Fusarium langsethiae]	60S ribosomal protein L14-B OS=Saccharomyces cerevisiae (strain ATCC 204508 / S288c) OX=559292 GN=RPL14B PE=1 SV=1	PF01929.18	Ribosomal protein L14
4	map03010	Ribosome	65/233	101/4146	3.12e-59	Genetic Information Processing	Translation	FPSE_03574	-1.7241	-	-	-1.31678	down	NS	NS	down	GO:0003735;GO:0030688;GO:0022627;GO:0000056;GO:0003906;GO:0015935;GO:0034236;GO:0003723;GO:0006412;GO:0006407	MF:structural constituent of ribosome;CC:preribosome, small subunit precursor;CC:cytosolic small ribosomal subunit;BP:ribosomal small subunit export from nucleus;MF:DNA-(apurinic or apyrimidinic site) lyase activity;CC:small ribosomal subunit;MF:protein kinase A catalytic subunit binding;MF:RNA binding;BP:translation;BP:rRNA export from nucleus	K02985	RP-S3e, RPS3	COG0092	J:Translation, ribosomal structure and biogenesis	hypothetical protein FPSE_03574 [Fusarium pseudograminearum CS3096]	40S ribosomal protein S3 OS=Schizosaccharomyces pombe (strain 972 / ATCC 24843) OX=284812 GN=rps3 PE=1 SV=1	PF00189.21;PF07650.18	Ribosomal protein S3, C-terminal domain;KH domain
4	map03010	Ribosome	65/233	101/4146	3.12e-59	Genetic Information Processing	Translation	FPSE_03627	-1.70689	-	-	-	down	NS	NS	NS	GO:0003735;GO:0003723;GO:0022625	MF:structural constituent of ribosome;MF:RNA binding;CC:cytosolic large ribosomal subunit	K02908	RP-L30e, RPL30	COG1911	J:Translation, ribosomal structure and biogenesis	hypothetical protein FPSE_03627 [Fusarium pseudograminearum CS3096]	60S ribosomal protein L30 OS=Neurospora crassa (strain ATCC 24698 / 74-OR23-1A / CBS 708.71 / DSM 1257 / FGSC 987) OX=367110 GN=rpl-30 PE=3 SV=1	PF01248.27	Ribosomal protein L7Ae/L30e/S12e/Gadd45 family
4	map03010	Ribosome	65/233	101/4146	3.12e-59	Genetic Information Processing	Translation	FPSE_08662	-1.50396	-	-	-1.27964	down	NS	NS	down	GO:0003735;GO:0000463;GO:0022625	MF:structural constituent of ribosome;BP:maturation of LSU-rRNA from tricistronic rRNA transcript (SSU-rRNA, 5.8S rRNA, LSU-rRNA;CC:cytosolic large ribosomal subunit	K02937	RP-L7e, RPL7	COG1841	J:Translation, ribosomal structure and biogenesis	hypothetical protein FPSE_08662 [Fusarium pseudograminearum CS3096]	60S ribosomal protein L7 OS=Neurospora crassa (strain ATCC 24698 / 74-OR23-1A / CBS 708.71 / DSM 1257 / FGSC 987) OX=367110 GN=rpl-7 PE=3 SV=2	PF08079.13;PF00327.21	Ribosomal L30 N-terminal domain;Ribosomal protein L30p/L7e
4	map03010	Ribosome	65/233	101/4146	3.12e-59	Genetic Information Processing	Translation	FPSE_11739	-2.85598	-	-	-	down	NS	NS	NS	GO:0003735;GO:0005840;GO:0006412;GO:0022625	MF:structural constituent of ribosome;CC:ribosome;BP:translation;CC:cytosolic large ribosomal subunit	K02924	RP-L39e, RPL39	COG2167	J:Translation, ribosomal structure and biogenesis	unnamed protein product [Fusarium graminearum]	60S ribosomal protein L39 OS=Debaryomyces hansenii (strain ATCC 36239 / CBS 767 / JCM 1990 / NBRC 0083 / IGC 2968) OX=284592 GN=RPL39 PE=3 SV=1	PF00832.21	Ribosomal L39 protein
4	map03010	Ribosome	65/233	101/4146	3.12e-59	Genetic Information Processing	Translation	FPSE_06405	-2.0015	-	-	-1.2602	down	NS	NS	down	GO:0003735;GO:0006412;GO:0005840	MF:structural constituent of ribosome;BP:translation;CC:ribosome	K02995	RP-S8e, RPS8	COG2007	J:Translation, ribosomal structure and biogenesis	hypothetical protein FPSE_06405 [Fusarium pseudograminearum CS3096]	40S ribosomal protein S8-A OS=Saccharomyces cerevisiae (strain ATCC 204508 / S288c) OX=559292 GN=RPS8A PE=1 SV=1	PF01201.23	Ribosomal protein S8e
4	map03010	Ribosome	65/233	101/4146	3.12e-59	Genetic Information Processing	Translation	FPSE_06402	-1.81346	-	-	-1.27587	down	NS	NS	down	GO:0003735;GO:0006412;GO:0005840	MF:structural constituent of ribosome;BP:translation;CC:ribosome	K02991	RP-S6e, RPS6	COG2125	J:Translation, ribosomal structure and biogenesis	hypothetical protein FPSE_06402 [Fusarium pseudograminearum CS3096]	40S ribosomal protein S6-B OS=Schizosaccharomyces pombe (strain 972 / ATCC 24843) OX=284812 GN=rps602 PE=1 SV=1	PF01092.20	Ribosomal protein S6e
4	map03010	Ribosome	65/233	101/4146	3.12e-59	Genetic Information Processing	Translation	FPSE_01666	-1.53302	-	-	-	down	NS	NS	NS	GO:0005840;GO:0031119;GO:0009982;GO:0003735;GO:0003723;GO:0006412	CC:ribosome;BP:tRNA pseudouridine synthesis;MF:pseudouridine synthase activity;MF:structural constituent of ribosome;MF:RNA binding;BP:translation	K02993	RP-S7e, RPS7	ENOG410ZYKB	J:Translation, ribosomal structure and biogenesis	hypothetical protein FPSE_01666 [Fusarium pseudograminearum CS3096]	40S ribosomal protein S7 OS=Neurospora crassa (strain ATCC 24698 / 74-OR23-1A / CBS 708.71 / DSM 1257 / FGSC 987) OX=367110 GN=crp-15 PE=3 SV=2	PF01251.19	Ribosomal protein S7e
4	map03010	Ribosome	65/233	101/4146	3.12e-59	Genetic Information Processing	Translation	FPSE_01086	-1.12165	-	-	-	down	NS	NS	NS	GO:0003735;GO:0006412;GO:0005840	MF:structural constituent of ribosome;BP:translation;CC:ribosome	K02957	RP-S15Ae, RPS15A	COG0096	S:Function unknown	hypothetical protein FPSE_01086 [Fusarium pseudograminearum CS3096]	40S ribosomal protein S22 OS=Neurospora crassa (strain ATCC 24698 / 74-OR23-1A / CBS 708.71 / DSM 1257 / FGSC 987) OX=367110 GN=crp-27 PE=3 SV=1	PF00410.20	Ribosomal protein S8
4	map03010	Ribosome	65/233	101/4146	3.12e-59	Genetic Information Processing	Translation	FPSE_09944	-1.44081	-	-	-1.47091	down	NS	NS	down	GO:0003735;GO:0016491;GO:0006412;GO:0071949;GO:0005840	MF:structural constituent of ribosome;MF:oxidoreductase activity;BP:translation;MF:FAD binding;CC:ribosome	K02894	RP-L23e, RPL23	COG0093	J:Translation, ribosomal structure and biogenesis	hypothetical protein FPSE_09944 [Fusarium pseudograminearum CS3096]	60S ribosomal protein L23-A OS=Saccharomyces cerevisiae (strain ATCC 204508 / S288c) OX=559292 GN=RPL23A PE=1 SV=1	PF00238.20	Ribosomal protein L14p/L23e
4	map03010	Ribosome	65/233	101/4146	3.12e-59	Genetic Information Processing	Translation	FPSE_05007	-1.03607	-	-	-	down	NS	NS	NS	GO:0003735;GO:0006412;GO:0005840	MF:structural constituent of ribosome;BP:translation;CC:ribosome	K02910	RP-L31e, RPL31	COG2097	J:Translation, ribosomal structure and biogenesis	hypothetical protein FPSE_05007 [Fusarium pseudograminearum CS3096]	60S ribosomal protein L31 OS=Ashbya gossypii (strain ATCC 10895 / CBS 109.51 / FGSC 9923 / NRRL Y-1056) OX=284811 GN=RPL31 PE=3 SV=2	PF01198.20	Ribosomal protein L31e
4	map03010	Ribosome	65/233	101/4146	3.12e-59	Genetic Information Processing	Translation	FPSE_06056	-1.60368	-	-	-	down	NS	NS	NS	GO:0003735;GO:0006412;GO:0005840	MF:structural constituent of ribosome;BP:translation;CC:ribosome	K02976	RP-S26e, RPS26	COG4830	J:Translation, ribosomal structure and biogenesis	hypothetical protein FPOA_08807 [Fusarium poae]	40S ribosomal protein S26E OS=Neurospora crassa (strain ATCC 24698 / 74-OR23-1A / CBS 708.71 / DSM 1257 / FGSC 987) OX=367110 GN=rps-26 PE=3 SV=2	PF01283.20	Ribosomal protein S26e
4	map03010	Ribosome	65/233	101/4146	3.12e-59	Genetic Information Processing	Translation	FPSE_04794	-1.81153	-	-	-	down	NS	NS	NS	GO:0003735;GO:0006412;GO:0005840	MF:structural constituent of ribosome;BP:translation;CC:ribosome	K02938	RP-L8e, RPL8	COG0090	S:Function unknown	hypothetical protein FPSE_04794 [Fusarium pseudograminearum CS3096]	60S ribosomal protein L2 OS=Ashbya gossypii (strain ATCC 10895 / CBS 109.51 / FGSC 9923 / NRRL Y-1056) OX=284811 GN=RPL2 PE=4 SV=1	PF03947.19;PF00181.24	Ribosomal Proteins L2, C-terminal domain;Ribosomal Proteins L2, RNA binding domain
4	map03010	Ribosome	65/233	101/4146	3.12e-59	Genetic Information Processing	Translation	FPSE_09799	-2.04301	-	-	-1.53941	down	NS	NS	down	GO:0003735;GO:0000028;GO:0006412;GO:0022627	MF:structural constituent of ribosome;BP:ribosomal small subunit assembly;BP:translation;CC:cytosolic small ribosomal subunit	K02998	RP-SAe, RPSA	COG0052	J:Translation, ribosomal structure and biogenesis	hypothetical protein FPSE_09799 [Fusarium pseudograminearum CS3096]	40S ribosomal protein S0 OS=Nectria haematococca (strain 77-13-4 / ATCC MYA-4622 / FGSC 9596 / MPVI) OX=660122 GN=RPS0 PE=3 SV=1	PF00318.21;PF16122.6	Ribosomal protein S2;40S ribosomal protein SA C-terminus
4	map03010	Ribosome	65/233	101/4146	3.12e-59	Genetic Information Processing	Translation	FPSE_00057	-1.53287	-	-	-	down	NS	NS	NS	GO:0003735;GO:0015935;GO:0003723;GO:0006412	MF:structural constituent of ribosome;CC:small ribosomal subunit;MF:RNA binding;BP:translation	K02958	RP-S15e, RPS15	COG0185	J:Translation, ribosomal structure and biogenesis	hypothetical protein FPSE_00057 [Fusarium pseudograminearum CS3096]	40S ribosomal protein S15 OS=Podospora anserina OX=5145 GN=RPS15 PE=3 SV=1	PF00203.22	Ribosomal protein S19
4	map03010	Ribosome	65/233	101/4146	3.12e-59	Genetic Information Processing	Translation	FPSE_01306	-1.95877	-	-	-	down	NS	NS	NS	GO:0003735;GO:0006412;GO:0005739;GO:0015935	MF:structural constituent of ribosome;BP:translation;CC:mitochondrion;CC:small ribosomal subunit	K02973	RP-S23e, RPS23	COG0048	J:Translation, ribosomal structure and biogenesis	hypothetical protein FPSE_01306 [Fusarium pseudograminearum CS3096]	40S ribosomal protein S23 OS=Neurospora crassa (strain ATCC 24698 / 74-OR23-1A / CBS 708.71 / DSM 1257 / FGSC 987) OX=367110 GN=crp-28 PE=3 SV=1	PF00164.26	Ribosomal protein S12/S23
4	map03010	Ribosome	65/233	101/4146	3.12e-59	Genetic Information Processing	Translation	FPSE_00168	-1.62204	-	-	-	down	NS	NS	NS	GO:0003735;GO:0016021;GO:0006412;GO:0005840	MF:structural constituent of ribosome;CC:integral component of membrane;BP:translation;CC:ribosome	K02915	RP-L34e, RPL34	COG2174	J:Translation, ribosomal structure and biogenesis	hypothetical protein FPSE_00168 [Fusarium pseudograminearum CS3096]	60S ribosomal protein L34-A OS=Saccharomyces cerevisiae (strain ATCC 204508 / S288c) OX=559292 GN=RPL34A PE=1 SV=1	PF01199.19	Ribosomal protein L34e
4	map03010	Ribosome	65/233	101/4146	3.12e-59	Genetic Information Processing	Translation	FPSE_10004	-2.00958	-	-	-	down	NS	NS	NS	GO:0003735;GO:0015934;GO:0006412	MF:structural constituent of ribosome;CC:large ribosomal subunit;BP:translation	K02900	RP-L27Ae, RPL27A	COG0200	J:Translation, ribosomal structure and biogenesis	hypothetical protein FPSE_10004 [Fusarium pseudograminearum CS3096]	60S ribosomal protein L28-A OS=Schizosaccharomyces pombe (strain 972 / ATCC 24843) OX=284812 GN=rpl2802 PE=3 SV=3	PF00828.20	Ribosomal proteins 50S-L15, 50S-L18e, 60S-L27A
4	map03010	Ribosome	65/233	101/4146	3.12e-59	Genetic Information Processing	Translation	FPSE_07699	-1.63373	-	-	-	down	NS	NS	NS	GO:0003735;GO:0005840;GO:0006412;GO:0019843	MF:structural constituent of ribosome;CC:ribosome;BP:translation;MF:rRNA binding	K02987	RP-S4e, RPS4	COG1471	J:Translation, ribosomal structure and biogenesis	hypothetical protein FPSE_07699 [Fusarium pseudograminearum CS3096]	40S ribosomal protein S4 OS=Yarrowia lipolytica (strain CLIB 122 / E 150) OX=284591 GN=RPS4 PE=2 SV=1	PF00900.21;PF16121.6;PF08071.13;PF01479.26;PF00467.30	Ribosomal family S4e;40S ribosomal protein S4 C-terminus;RS4NT (NUC023) domain;S4 domain;KOW motif
4	map03010	Ribosome	65/233	101/4146	3.12e-59	Genetic Information Processing	Translation	FPSE_03911	-2.0452	-	-	-1.51504	down	NS	NS	down	GO:0008097;GO:0005840;GO:0022625;GO:0003735;GO:0006412;GO:0000027	MF:5S rRNA binding;CC:ribosome;CC:cytosolic large ribosomal subunit;MF:structural constituent of ribosome;BP:translation;BP:ribosomal large subunit assembly	K02932	RP-L5e, RPL5	COG0256	J:Translation, ribosomal structure and biogenesis	hypothetical protein FPSE_03911 [Fusarium pseudograminearum CS3096]	60S ribosomal protein L5 OS=Neurospora crassa (strain ATCC 24698 / 74-OR23-1A / CBS 708.71 / DSM 1257 / FGSC 987) OX=367110 GN=rpl-5 PE=3 SV=1	PF17144.5;PF14204.7	Ribosomal large subunit proteins 60S L5, and 50S L18;Ribosomal L18 C-terminal region
4	map03010	Ribosome	65/233	101/4146	3.12e-59	Genetic Information Processing	Translation	FPSE_03873	-1.55625	-	-	-	down	NS	NS	NS	GO:0003735;GO:0006412;GO:0005840	MF:structural constituent of ribosome;BP:translation;CC:ribosome	K02891	RP-L22e, RPL22	ENOG4111UVJ	J:Translation, ribosomal structure and biogenesis	hypothetical protein FPSE_03873 [Fusarium pseudograminearum CS3096]	60S ribosomal protein L22 OS=Schizosaccharomyces pombe (strain 972 / ATCC 24843) OX=284812 GN=rpl22 PE=1 SV=3	PF01776.18	Ribosomal L22e protein family
4	map03010	Ribosome	65/233	101/4146	3.12e-59	Genetic Information Processing	Translation	FPSE_08587	-1.92832	-	-	-1.42494	down	NS	NS	down	GO:0003735;GO:0006412;GO:0005840	MF:structural constituent of ribosome;BP:translation;CC:ribosome	K02918	RP-L35e, RPL35	COG0255	J:Translation, ribosomal structure and biogenesis	hypothetical protein FPSE_08587 [Fusarium pseudograminearum CS3096]	60S ribosomal protein L35 OS=Triticum aestivum OX=4565 GN=RPL35 PE=1 SV=1	PF00831.24	Ribosomal L29 protein
4	map03010	Ribosome	65/233	101/4146	3.12e-59	Genetic Information Processing	Translation	FPSE_08612	-1.90261	-	-	-	down	NS	NS	NS	GO:0003735;GO:0006412;GO:0005840	MF:structural constituent of ribosome;BP:translation;CC:ribosome	K02893	RP-L23Ae, RPL23A	COG0089	J:Translation, ribosomal structure and biogenesis	hypothetical protein FPSE_08612 [Fusarium pseudograminearum CS3096]	60S ribosomal protein L23a OS=Bos taurus OX=9913 GN=RPL23A PE=2 SV=1	PF03939.14;PF00276.21	Ribosomal protein L23, N-terminal domain;Ribosomal protein L23
4	map03010	Ribosome	65/233	101/4146	3.12e-59	Genetic Information Processing	Translation	FPSE_12018	-1.94009	-	-	-	down	NS	NS	NS	GO:0003735;GO:0005737;GO:0005840;GO:0006364;GO:0006412	MF:structural constituent of ribosome;CC:cytoplasm;CC:ribosome;BP:rRNA processing;BP:translation	K02971	RP-S21e, RPS21	ENOG4112266	J:Translation, ribosomal structure and biogenesis	hypothetical protein FPSE_12018 [Fusarium pseudograminearum CS3096]	40S ribosomal protein S21 OS=Neurospora crassa (strain ATCC 24698 / 74-OR23-1A / CBS 708.71 / DSM 1257 / FGSC 987) OX=367110 GN=crp-7 PE=3 SV=1	PF01249.19	Ribosomal protein S21e
4	map03010	Ribosome	65/233	101/4146	3.12e-59	Genetic Information Processing	Translation	FPSE_08712	-1.87179	-	-	-	down	NS	NS	NS	GO:0003735;GO:0006412;GO:0005840	MF:structural constituent of ribosome;BP:translation;CC:ribosome	K02966	RP-S19e, RPS19	COG2238	J:Translation, ribosomal structure and biogenesis	hypothetical protein FPSE_08712 [Fusarium pseudograminearum CS3096]	40S ribosomal protein S19 OS=Emericella nidulans (strain FGSC A4 / ATCC 38163 / CBS 112.46 / NRRL 194 / M139) OX=227321 GN=rps19 PE=3 SV=1	PF01090.20	Ribosomal protein S19e
4	map03010	Ribosome	65/233	101/4146	3.12e-59	Genetic Information Processing	Translation	FPSE_03697	-1.90487	-	-	-	down	NS	NS	NS	GO:0003735;GO:0006412;GO:0005840	MF:structural constituent of ribosome;BP:translation;CC:ribosome	K02929	RP-L44e, RPL44	COG1631	J:Translation, ribosomal structure and biogenesis	uncharacterized protein FVRRES_03616 [Fusarium venenatum]	60S ribosomal protein L44 OS=Cyberlindnera jadinii OX=4903 GN=RPL44 PE=3 SV=2	PF00935.20	Ribosomal protein L44
4	map03010	Ribosome	65/233	101/4146	3.12e-59	Genetic Information Processing	Translation	FPSE_11700	-1.3037	-	-	-	down	NS	NS	NS	GO:0005840	CC:ribosome	K02896	RP-L24e, RPL24	COG2075	J:Translation, ribosomal structure and biogenesis	probable ribosomal protein L24.e.A, cytosolic [Fusarium fujikuroi IMI 58289]	60S ribosomal protein L24 OS=Neurospora crassa (strain ATCC 24698 / 74-OR23-1A / CBS 708.71 / DSM 1257 / FGSC 987) OX=367110 GN=rpl-24 PE=3 SV=1	PF01246.21	Ribosomal protein L24e
4	map03010	Ribosome	65/233	101/4146	3.12e-59	Genetic Information Processing	Translation	FPSE_11589	-1.90261	-	-	-	down	NS	NS	NS	GO:0003735;GO:0006412;GO:0005840	MF:structural constituent of ribosome;BP:translation;CC:ribosome	K02917	RP-L35Ae, RPL35A	COG2451	J:Translation, ribosomal structure and biogenesis	hypothetical protein FPSE_11589 [Fusarium pseudograminearum CS3096]	60S ribosomal protein L33-A OS=Schizosaccharomyces pombe (strain 972 / ATCC 24843) OX=284812 GN=rpl35b PE=3 SV=2	PF01247.19	Ribosomal protein L35Ae
4	map03010	Ribosome	65/233	101/4146	3.12e-59	Genetic Information Processing	Translation	FPSE_08661	-1.58687	-	-	-1.12217	down	NS	NS	down	GO:0003735;GO:0006412;GO:0005840	MF:structural constituent of ribosome;BP:translation;CC:ribosome	K02955	RP-S14e, RPS14	COG0100	J:Translation, ribosomal structure and biogenesis	hypothetical protein FPSE_08661 [Fusarium pseudograminearum CS3096]	40S ribosomal protein S14 OS=Neurospora crassa (strain ATCC 24698 / 74-OR23-1A / CBS 708.71 / DSM 1257 / FGSC 987) OX=367110 GN=rps-14 PE=3 SV=2	PF00411.20	Ribosomal protein S11
4	map03010	Ribosome	65/233	101/4146	3.12e-59	Genetic Information Processing	Translation	FPSE_09444	-1.69483	-	-	-	down	NS	NS	NS	GO:0003735;GO:0006412;GO:0022627	MF:structural constituent of ribosome;BP:translation;CC:cytosolic small ribosomal subunit	K02984	RP-S3Ae, RPS3A	COG1890	J:Translation, ribosomal structure and biogenesis	hypothetical protein FPSE_09444 [Fusarium pseudograminearum CS3096]	40S ribosomal protein S1 OS=Nectria haematococca (strain 77-13-4 / ATCC MYA-4622 / FGSC 9596 / MPVI) OX=660122 GN=RPS1 PE=3 SV=1	PF01015.19	Ribosomal S3Ae family
4	map03010	Ribosome	65/233	101/4146	3.12e-59	Genetic Information Processing	Translation	FPSE_02974	-1.94393	-	-	-1.41528	down	NS	NS	down	GO:0003735;GO:0006412;GO:0005840	MF:structural constituent of ribosome;BP:translation;CC:ribosome	K02901	RP-L27e, RPL27	COG2163	J:Translation, ribosomal structure and biogenesis	hypothetical protein FPSE_02974 [Fusarium pseudograminearum CS3096]	60S ribosomal protein L27-A OS=Schizosaccharomyces pombe (strain 972 / ATCC 24843) OX=284812 GN=rpl2701 PE=2 SV=2	PF01777.19	Ribosomal L27e protein family
4	map03010	Ribosome	65/233	101/4146	3.12e-59	Genetic Information Processing	Translation	FPSE_10374	-2.00659	-	-	-1.35505	down	NS	NS	down	GO:0003735;GO:0006412;GO:0005840	MF:structural constituent of ribosome;BP:translation;CC:ribosome	K02868	RP-L11e, RPL11	COG0094	J:Translation, ribosomal structure and biogenesis	hypothetical protein FPSE_10374 [Fusarium pseudograminearum CS3096]	60S ribosomal protein L11 OS=Neurospora crassa (strain ATCC 24698 / 74-OR23-1A / CBS 708.71 / DSM 1257 / FGSC 987) OX=367110 GN=rpl-11 PE=3 SV=2	PF00673.22;PF00281.20	ribosomal L5P family C-terminus;Ribosomal protein L5
4	map03010	Ribosome	65/233	101/4146	3.12e-59	Genetic Information Processing	Translation	FPSE_11766	-1.70945	-	-	-	down	NS	NS	NS	GO:0003735;GO:0005840;GO:0003723;GO:0006412	MF:structural constituent of ribosome;CC:ribosome;MF:RNA binding;BP:translation	K02964	RP-S18e, RPS18	COG0099	J:Translation, ribosomal structure and biogenesis	hypothetical protein FPSE_11766 [Fusarium pseudograminearum CS3096]	40S ribosomal protein S18 OS=Branchiostoma belcheri OX=7741 GN=RPS18 PE=2 SV=1	PF00416.23	Ribosomal protein S13/S18
4	map03010	Ribosome	65/233	101/4146	3.12e-59	Genetic Information Processing	Translation	FPSE_06055	-1.59943	-	-	-	down	NS	NS	NS	GO:0003735;GO:0006412;GO:0005840	MF:structural constituent of ribosome;BP:translation;CC:ribosome	K02977	RP-S27Ae, RPS27A	COG5272	S:Function unknown	hypothetical protein FPSE_06055 [Fusarium pseudograminearum CS3096]	Ubiquitin-40S ribosomal protein S27a OS=Drosophila melanogaster OX=7227 GN=RpS27A PE=1 SV=2	PF00240.24;PF01599.20;PF11976.9;PF14560.7	Ubiquitin family;Ribosomal protein S27a;Ubiquitin-2 like Rad60 SUMO-like;Ubiquitin-like domain
4	map03010	Ribosome	65/233	101/4146	3.12e-59	Genetic Information Processing	Translation	FPSE_02953	-1.67778	-	-	-1.452	down	NS	NS	down	GO:0015935;GO:0003735;GO:0003723;GO:0006407;GO:0006412;GO:0022627	CC:small ribosomal subunit;MF:structural constituent of ribosome;MF:RNA binding;BP:rRNA export from nucleus;BP:translation;CC:cytosolic small ribosomal subunit	K02989	RP-S5e, RPS5	COG0049	J:Translation, ribosomal structure and biogenesis	hypothetical protein FPSE_02953 [Fusarium pseudograminearum CS3096]	40S ribosomal protein S5 OS=Neurospora crassa (strain ATCC 24698 / 74-OR23-1A / CBS 708.71 / DSM 1257 / FGSC 987) OX=367110 GN=rps-5 PE=3 SV=2	PF00177.22	Ribosomal protein S7p/S5e
4	map03010	Ribosome	65/233	101/4146	3.12e-59	Genetic Information Processing	Translation	FPSE_07636	-	-	-	-1.12378	NS	NS	NS	down	GO:0003735;GO:0006412;GO:0005840	MF:structural constituent of ribosome;BP:translation;CC:ribosome	K02961	RP-S17, MRPS17, rpsQ	ENOG4112A5V	S:Function unknown	hypothetical protein FPSE_07636 [Fusarium pseudograminearum CS3096]	37S ribosomal protein S17, mitochondrial OS=Saccharomyces cerevisiae (strain ATCC 204508 / S288c) OX=559292 GN=MRPS17 PE=1 SV=1	PF00366.21	Ribosomal protein S17
4	map03010	Ribosome	65/233	101/4146	3.12e-59	Genetic Information Processing	Translation	FPSE_05019	-2.00821	-	-	-1.40305	down	NS	NS	down	GO:0003735;GO:0006412;GO:0005840	MF:structural constituent of ribosome;BP:translation;CC:ribosome	K02882	RP-L18Ae, RPL18A	COG2157	J:Translation, ribosomal structure and biogenesis	hypothetical protein FPSE_05019 [Fusarium pseudograminearum CS3096]	60S ribosomal protein L20-A OS=Saccharomyces cerevisiae (strain ATCC 204508 / S288c) OX=559292 GN=RPL20A PE=1 SV=1	PF01775.18	Ribosomal proteins 50S-L18Ae/60S-L20/60S-L18A
4	map03010	Ribosome	65/233	101/4146	3.12e-59	Genetic Information Processing	Translation	FPSE_07612	-1.58736	-	-	-	down	NS	NS	NS	GO:0003735;GO:0006412;GO:0005840	MF:structural constituent of ribosome;BP:translation;CC:ribosome	K02920	RP-L36e, RPL36	COG5051	J:Translation, ribosomal structure and biogenesis	hypothetical protein FPSE_07612 [Fusarium pseudograminearum CS3096]	60S ribosomal protein L36 OS=Trichoderma hamatum OX=49224 GN=rpl36 PE=3 SV=1	PF01158.19	Ribosomal protein L36e
4	map03010	Ribosome	65/233	101/4146	3.12e-59	Genetic Information Processing	Translation	FPSE_09105	-1.81838	-	-	-	down	NS	NS	NS	GO:0003735;GO:0006412;GO:0005840	MF:structural constituent of ribosome;BP:translation;CC:ribosome	K02921	RP-L37Ae, RPL37A	COG1997	J:Translation, ribosomal structure and biogenesis	hypothetical protein FPSE_09105 [Fusarium pseudograminearum CS3096]	60S ribosomal protein L43-A OS=Saccharomyces cerevisiae (strain ATCC 204508 / S288c) OX=559292 GN=RPL43A PE=1 SV=1	PF01780.20	Ribosomal L37ae protein family
4	map03010	Ribosome	65/233	101/4146	3.12e-59	Genetic Information Processing	Translation	FPSE_00523	-2.08201	-	-	-1.59853	down	NS	NS	down	GO:0003735;GO:0015934;GO:0006412	MF:structural constituent of ribosome;CC:large ribosomal subunit;BP:translation	K02872	RP-L13Ae, RPL13A	COG0102	S:Function unknown	hypothetical protein FPSE_00523 [Fusarium pseudograminearum CS3096]	60S ribosomal protein L16 OS=Neurospora crassa (strain ATCC 24698 / 74-OR23-1A / CBS 708.71 / DSM 1257 / FGSC 987) OX=367110 GN=crp-46 PE=3 SV=1	PF00572.19	Ribosomal protein L13
4	map03010	Ribosome	65/233	101/4146	3.12e-59	Genetic Information Processing	Translation	FPSE_01200	-1.48676	-	-	-1.87833	down	NS	NS	down	GO:0003735;GO:0016021;GO:0006414;GO:0005840	MF:structural constituent of ribosome;CC:integral component of membrane;BP:translational elongation;CC:ribosome	K02942	RP-LP1, RPLP1	COG2058	J:Translation, ribosomal structure and biogenesis	hypothetical protein FPSE_01200 [Fusarium pseudograminearum CS3096]	60S acidic ribosomal protein P1 OS=Alternaria alternata OX=5599 GN=ALTA12 PE=1 SV=1	PF00428.20	60s Acidic ribosomal protein
4	map03010	Ribosome	65/233	101/4146	3.12e-59	Genetic Information Processing	Translation	FPSE_00156	-1.07969	-	-	-	down	NS	NS	NS	GO:0003735;GO:0006412;GO:0005840	MF:structural constituent of ribosome;BP:translation;CC:ribosome	K02960	RP-S16e, RPS16	COG0103	J:Translation, ribosomal structure and biogenesis	hypothetical protein FPSE_00156 [Fusarium pseudograminearum CS3096]	40S ribosomal protein S16 OS=Ashbya gossypii (strain ATCC 10895 / CBS 109.51 / FGSC 9923 / NRRL Y-1056) OX=284811 GN=RPS16 PE=3 SV=1	PF00380.20	Ribosomal protein S9/S16
4	map03010	Ribosome	65/233	101/4146	3.12e-59	Genetic Information Processing	Translation	FPSE_00157	-1.3824	-	-	-	down	NS	NS	NS	GO:0003735;GO:0006412;GO:0005840	MF:structural constituent of ribosome;BP:translation;CC:ribosome	K02912	RP-L32e, RPL32	COG1717	J:Translation, ribosomal structure and biogenesis	hypothetical protein FPSE_00157 [Fusarium pseudograminearum CS3096]	60S ribosomal protein L32 OS=Neurospora crassa (strain ATCC 24698 / 74-OR23-1A / CBS 708.71 / DSM 1257 / FGSC 987) OX=367110 GN=crp-63 PE=3 SV=1	PF01655.19	Ribosomal protein L32
4	map03010	Ribosome	65/233	101/4146	3.12e-59	Genetic Information Processing	Translation	FPSE_05012	-1.70896	-	-	-1.19052	down	NS	NS	down	GO:0070181;GO:0032040;GO:0022627;GO:0045903;GO:0003735;GO:0015935;GO:0003723;GO:0006412;GO:0006407	MF:small ribosomal subunit rRNA binding;CC:small-subunit processome;CC:cytosolic small ribosomal subunit;BP:positive regulation of translational fidelity;MF:structural constituent of ribosome;CC:small ribosomal subunit;MF:RNA binding;BP:translation;BP:rRNA export from nucleus	K02981	RP-S2e, RPS2	COG0098	P:Inorganic ion transport and metabolism	hypothetical protein FPSE_05012 [Fusarium pseudograminearum CS3096]	40S ribosomal protein S2 OS=Saccharomyces cerevisiae (strain ATCC 204508 / S288c) OX=559292 GN=RPS2 PE=1 SV=3	PF00333.21;PF03719.16	Ribosomal protein S5, N-terminal domain;Ribosomal protein S5, C-terminal domain
4	map03010	Ribosome	65/233	101/4146	3.12e-59	Genetic Information Processing	Translation	FPSE_02952	-1.51769	-	-	-1.31482	down	NS	NS	down	GO:0005840	CC:ribosome	K02975	RP-S25e, RPS25	COG4901	J:Translation, ribosomal structure and biogenesis	hypothetical protein FPSE_02952 [Fusarium pseudograminearum CS3096]	40S ribosomal protein S25 OS=Neurospora crassa (strain ATCC 24698 / 74-OR23-1A / CBS 708.71 / DSM 1257 / FGSC 987) OX=367110 GN=rps-25 PE=3 SV=1	PF03297.16	S25 ribosomal protein
4	map03010	Ribosome	65/233	101/4146	3.12e-59	Genetic Information Processing	Translation	FPSE_08217	-1.67295	-	-	-	down	NS	NS	NS	GO:0003735;GO:0006412;GO:0005840	MF:structural constituent of ribosome;BP:translation;CC:ribosome	K02889	RP-L21e, RPL21	COG2139	J:Translation, ribosomal structure and biogenesis	hypothetical protein FPSE_08217 [Fusarium pseudograminearum CS3096]	60S ribosomal protein L21-A OS=Schizosaccharomyces pombe (strain 972 / ATCC 24843) OX=284812 GN=rpl2101 PE=3 SV=1	PF01157.19	Ribosomal protein L21e
4	map03010	Ribosome	65/233	101/4146	3.12e-59	Genetic Information Processing	Translation	FPSE_08216	-1.6728	-	-	-1.34147	down	NS	NS	down	GO:0003735;GO:0015935;GO:0006412;GO:0019843	MF:structural constituent of ribosome;CC:small ribosomal subunit;BP:translation;MF:rRNA binding	K02997	RP-S9e, RPS9	COG0522	J:Translation, ribosomal structure and biogenesis	hypothetical protein FPOA_04568 [Fusarium poae]	40S ribosomal protein S9 OS=Podospora anserina OX=5145 GN=RPS9 PE=3 SV=1	PF01479.26;PF00163.20	S4 domain;Ribosomal protein S4/S9 N-terminal domain
4	map03022	Basal transcription factors	6/233	30/4146	0.00561	Genetic Information Processing	Transcription	FPSE_02970	-	-	-	-1.62856	NS	NS	NS	down	GO:0006289;GO:0000439;GO:0006351;GO:0003676;GO:0005675;GO:0003743;GO:0008270	BP:nucleotide-excision repair;CC:core TFIIH complex;BP:transcription, DNA-templated;MF:nucleic acid binding;CC:holo TFIIH complex;MF:translation initiation factor activity;MF:zinc ion binding	K03142	TFIIH2, GTF2H2, SSL1	COG5151	K:Transcription	hypothetical protein FPSE_02970 [Fusarium pseudograminearum CS3096]	General transcription and DNA repair factor IIH subunit ssl1 OS=Schizosaccharomyces pombe (strain 972 / ATCC 24843) OX=284812 GN=ssl1 PE=1 SV=1	PF04056.15;PF07975.13;PF13519.7	Ssl1-like;TFIIH C1-like domain;von Willebrand factor type A domain
4	map03022	Basal transcription factors	6/233	30/4146	0.00561	Genetic Information Processing	Transcription	FPSE_00551	-1.69216	-	-	-2.04053	down	NS	NS	down	GO:0005737;GO:0016538;GO:0006357;GO:0042025	CC:cytoplasm;MF:cyclin-dependent protein serine/threonine kinase regulator activity;BP:regulation of transcription from RNA polymerase II promoter;CC:host cell nucleus	K06634	CCNH	COG5333	T:Signal transduction mechanisms	hypothetical protein FPSE_00551 [Fusarium pseudograminearum CS3096]	Cyclin CCL1 OS=Saccharomyces cerevisiae (strain ATCC 204508 / S288c) OX=559292 GN=CCL1 PE=1 SV=1	PF16899.6	Cyclin C-terminal domain
4	map03022	Basal transcription factors	6/233	30/4146	0.00561	Genetic Information Processing	Transcription	FPSE_09842	-1.53165	-	-	-1.2733	down	NS	NS	down	GO:0006355;GO:0000439;GO:0003743;GO:0006289	BP:regulation of transcription, DNA-templated;CC:core TFIIH complex;MF:translation initiation factor activity;BP:nucleotide-excision repair	K03143	TFIIH3, GTF2H3, TFB4	COG5242	K:Transcription	hypothetical protein FPSE_09842 [Fusarium pseudograminearum CS3096]	General transcription and DNA repair factor IIH subunit tfb4 OS=Schizosaccharomyces pombe (strain 972 / ATCC 24843) OX=284812 GN=tfb4 PE=1 SV=1	PF03850.15	Transcription factor Tfb4
4	map03022	Basal transcription factors	6/233	30/4146	0.00561	Genetic Information Processing	Transcription	FPSE_05036	-	-	-	-1.08193	NS	NS	NS	down	GO:0006352;GO:0003677	BP:DNA-templated transcription, initiation;MF:DNA binding	K03120	TBP, tbp	COG2101	K:Transcription	hypothetical protein FPSE_05036 [Fusarium pseudograminearum CS3096]	TATA-box-binding protein OS=Emericella nidulans (strain FGSC A4 / ATCC 38163 / CBS 112.46 / NRRL 194 / M139) OX=227321 GN=tbpA PE=2 SV=1	PF00352.22	Transcription factor TFIID (or TATA-binding protein, TBP
4	map03022	Basal transcription factors	6/233	30/4146	0.00561	Genetic Information Processing	Transcription	FPSE_05805	-1.40298	-	-	-	down	NS	NS	NS	GO:0005634;GO:0046982;GO:0006367;GO:0003743	CC:nucleus;MF:protein heterodimerization activity;BP:transcription initiation from RNA polymerase II promoter;MF:translation initiation factor activity	K03135	TAF11	COG5251	K:Transcription	hypothetical protein FPSE_05805 [Fusarium pseudograminearum CS3096]	Transcription initiation factor TFIID subunit 11 OS=Schizosaccharomyces pombe (strain 972 / ATCC 24843) OX=284812 GN=taf11 PE=3 SV=1	PF04719.15	hTAFII28-like protein conserved region
4	map03022	Basal transcription factors	6/233	30/4146	0.00561	Genetic Information Processing	Transcription	FPSE_07089	-	-	-	-1.14356	NS	NS	NS	down	GO:0000124;GO:0005669;GO:0006357;GO:0006367;GO:0046695;GO:0046982;GO:0003743	CC:SAGA complex;CC:transcription factor TFIID complex;BP:regulation of transcription from RNA polymerase II promoter;BP:transcription initiation from RNA polymerase II promoter;CC:SLIK (SAGA-like) complex;MF:protein heterodimerization activity;MF:translation initiation factor activity	K03131	TAF6	COG5095	K:Transcription	hypothetical protein FPSE_07089 [Fusarium pseudograminearum CS3096]	Transcription initiation factor TFIID subunit 6 OS=Schizosaccharomyces pombe (strain 972 / ATCC 24843) OX=284812 GN=taf6 PE=1 SV=1	PF07571.14;PF02969.18	TAF6 C-terminal HEAT repeat domain;TATA box binding protein associated factor (TAF
4	map03040	Spliceosome	10/233	91/4146	0.0302	Genetic Information Processing	Transcription	FPSE_05609	-1.32311	-	-	-	down	NS	NS	NS	GO:0003723	MF:RNA binding	K12872	RBM22, SLT11	ENOG410XSFK	S:Function unknown	hypothetical protein FPSE_05609 [Fusarium pseudograminearum CS3096]	Pre-mRNA-splicing factor slt-11 OS=Neurospora crassa (strain ATCC 24698 / 74-OR23-1A / CBS 708.71 / DSM 1257 / FGSC 987) OX=367110 GN=slt-11 PE=3 SV=2	PF00076.23	RNA recognition motif. (a.k.a. RRM, RBD, or RNP domain
4	map03040	Spliceosome	10/233	91/4146	0.0302	Genetic Information Processing	Transcription	FPSE_10954	-1.30452	-	-	-1.27974	down	NS	NS	down	GO:0046540;GO:0045292;GO:0000244	CC:U4/U6 x U5 tri-snRNP complex;BP:mRNA cis splicing, via spliceosome;BP:spliceosomal tri-snRNP complex assembly	K12844	PRPF31	COG1498	J:Translation, ribosomal structure and biogenesis	hypothetical protein FPSE_10954 [Fusarium pseudograminearum CS3096]	U4/U6 small nuclear ribonucleoprotein Prp31 OS=Mus musculus OX=10090 GN=Prpf31 PE=1 SV=3	PF01798.19;PF09785.10	snoRNA binding domain, fibrillarin;Prp31 C terminal domain
4	map03040	Spliceosome	10/233	91/4146	0.0302	Genetic Information Processing	Transcription	FPSE_01330	-2.06409	-	-	-	down	NS	NS	NS	GO:0003676;GO:0000390;GO:0003724;GO:0071014;GO:0000462;GO:0000463;GO:0000466;GO:0004386;GO:0005524	MF:nucleic acid binding;BP:spliceosomal complex disassembly;MF:RNA helicase activity;CC:post-mRNA release spliceosomal complex;BP:maturation of SSU-rRNA from tricistronic rRNA transcript (SSU-rRNA, 5.8S rRNA, LSU-rRNA;BP:maturation of LSU-rRNA from tricistronic rRNA transcript (SSU-rRNA, 5.8S rRNA, LSU-rRNA;BP:maturation of 5.8S rRNA from tricistronic rRNA transcript (SSU-rRNA, 5.8S rRNA, LSU-rRN…	K12820	DHX15, PRP43	COG1643	S:Function unknown	hypothetical protein FPSE_01330 [Fusarium pseudograminearum CS3096]	Probable pre-mRNA-splicing factor ATP-dependent RNA helicase prp43 OS=Schizosaccharomyces pombe (strain 972 / ATCC 24843) OX=284812 GN=prp43 PE=3 SV=1	PF07717.17;PF04408.24;PF00271.32;PF00270.30;PF13401.7;PF00448.23	Oligonucleotide/oligosaccharide-binding (OB)-fold;Helicase associated domain (HA2;Helicase conserved C-terminal domain;DEAD/DEAH box helicase;AAA domain;SRP54-type protein, GTPase domain
4	map03040	Spliceosome	10/233	91/4146	0.0302	Genetic Information Processing	Transcription	FPSE_03494	-1.10609	-	-	-	down	NS	NS	NS	GO:0005681;GO:0000398	CC:spliceosomal complex;BP:mRNA splicing, via spliceosome	K12863	CWC15	ENOG410Z258	A:RNA processing and modification	hypothetical protein FPSE_03494 [Fusarium pseudograminearum CS3096]	Pre-mRNA-splicing factor cwc15 OS=Emericella nidulans (strain FGSC A4 / ATCC 38163 / CBS 112.46 / NRRL 194 / M139) OX=227321 GN=cwc15 PE=3 SV=1	PF04889.13	Cwf15/Cwc15 cell cycle control protein
4	map03040	Spliceosome	10/233	91/4146	0.0302	Genetic Information Processing	Transcription	FPSE_08558	-1.32224	-	-	-1.11159	down	NS	NS	down	GO:0071013;GO:0000398	CC:catalytic step 2 spliceosome;BP:mRNA splicing, via spliceosome	K12816	CDC40, PRP17	ENOG410XP87	A:RNA processing and modification	hypothetical protein FPSE_08558 [Fusarium pseudograminearum CS3096]	Pre-mRNA-processing factor 17 OS=Mus musculus OX=10090 GN=Cdc40 PE=2 SV=1	PF00400.33;PF12894.8	WD domain, G-beta repeat;Anaphase-promoting complex subunit 4 WD40 domain
4	map03040	Spliceosome	10/233	91/4146	0.0302	Genetic Information Processing	Transcription	FPSE_06504	-1.41814	-	-	-1.17198	down	NS	NS	down	GO:0061630;GO:0000974;GO:0000398;GO:0006281	MF:ubiquitin protein ligase activity;CC:Prp19 complex;BP:mRNA splicing, via spliceosome;BP:DNA repair	K10599	PRPF19, PRP19	ENOG410XPQV	A:RNA processing and modification	hypothetical protein FPSE_06504 [Fusarium pseudograminearum CS3096]	Pre-mRNA-processing factor 19 homolog 1 OS=Arabidopsis thaliana OX=3702 GN=PRP19A PE=1 SV=1	PF08606.12;PF12894.8;PF08662.12	Prp19/Pso4-like;Anaphase-promoting complex subunit 4 WD40 domain;Eukaryotic translation initiation factor eIF2A
4	map03040	Spliceosome	10/233	91/4146	0.0302	Genetic Information Processing	Transcription	FPSE_08584	-1.03797	-	-	-	down	NS	NS	NS	GO:0016887;GO:1990447;GO:1990446;GO:0005634;GO:0071004;GO:0004386;GO:0003724;GO:0003676;GO:1903241;GO:0008380;GO:0005524;GO:0006397	MF:ATPase activity;MF:U2 snRNP binding;MF:U1 snRNP binding;CC:nucleus;CC:U2-type prespliceosome;MF:helicase activity;MF:RNA helicase activity;MF:nucleic acid binding;BP:U2-type prespliceosome assembly;BP:RNA splicing;MF:ATP binding;BP:mRNA processing	K12811	DDX46, PRP5	ENOG410XSQV	L:Replication, recombination and repair	hypothetical protein FPSE_08584 [Fusarium pseudograminearum CS3096]	Pre-mRNA-processing ATP-dependent RNA helicase PRP5 OS=Gibberella zeae (strain PH-1 / ATCC MYA-4620 / FGSC 9075 / NRRL 31084) OX=229533 GN=PRP5 PE=3 SV=2	PF00270.30;PF00271.32	DEAD/DEAH box helicase;Helicase conserved C-terminal domain
4	map03040	Spliceosome	10/233	91/4146	0.0302	Genetic Information Processing	Transcription	FPSE_03583	-1.27318	-	-	-	down	NS	NS	NS			K12878	THOC1	ENOG410XQEX	S:Function unknown	hypothetical protein FPSE_03583 [Fusarium pseudograminearum CS3096]	THO complex subunit 1 OS=Arabidopsis thaliana OX=3702 GN=THO1 PE=1 SV=1	PF11957.9;PF00625.22	THO complex subunit 1 transcription elongation factor;Guanylate kinase
4	map03040	Spliceosome	10/233	91/4146	0.0302	Genetic Information Processing	Transcription	FPSE_02037	-	-	-	-1.11539	NS	NS	NS	down	GO:0003676;GO:0005524;GO:0004386	MF:nucleic acid binding;MF:ATP binding;MF:helicase activity	K12815	DHX38, PRP16	COG1643	O:Posttranslational modification, protein turnover, chaperones	hypothetical protein FPSE_02037 [Fusarium pseudograminearum CS3096]	Pre-mRNA-splicing factor ATP-dependent RNA helicase prp16 OS=Schizosaccharomyces pombe (strain 972 / ATCC 24843) OX=284812 GN=prp16 PE=3 SV=2	PF04408.24;PF07717.17;PF00271.32;PF00270.30;PF13401.7;PF13604.7;PF13245.7	Helicase associated domain (HA2;Oligonucleotide/oligosaccharide-binding (OB)-fold;Helicase conserved C-terminal domain;DEAD/DEAH box helicase;AAA domain;AAA domain;AAA domain
4	map03040	Spliceosome	10/233	91/4146	0.0302	Genetic Information Processing	Transcription	FPSE_11816	-1.16728	-	-	-1.07297	down	NS	NS	down	GO:0005737;GO:0005634;GO:0004386;GO:0003724;GO:0003676;GO:0008380;GO:0005524;GO:0006397	CC:cytoplasm;CC:nucleus;MF:helicase activity;MF:RNA helicase activity;MF:nucleic acid binding;BP:RNA splicing;MF:ATP binding;BP:mRNA processing	K12858	DDX23, PRP28	ENOG410XNVG	A:RNA processing and modification	hypothetical protein FPSE_11816 [Fusarium pseudograminearum CS3096]	Pre-mRNA-splicing ATP-dependent RNA helicase PRP28 OS=Gibberella zeae (strain PH-1 / ATCC MYA-4620 / FGSC 9075 / NRRL 31084) OX=229533 GN=PRP28 PE=3 SV=1	PF00270.30;PF00271.32;PF04851.16	DEAD/DEAH box helicase;Helicase conserved C-terminal domain;Type III restriction enzyme, res subunit
4	map04130	SNARE interactions in vesicular transport	3/233	15/4146	0.0483	Genetic Information Processing	Folding, sorting and degradation	FPSE_08588	-1.68019	-	-	-	down	NS	NS	NS	GO:0015031;GO:0005801;GO:0016021;GO:0006888;GO:0000139	BP:protein transport;CC:cis-Golgi network;CC:integral component of membrane;BP:ER to Golgi vesicle-mediated transport;CC:Golgi membrane	K08495	GOSR1, GOS1	ENOG410YI1X	U:Intracellular trafficking, secretion, and vesicular transport	hypothetical protein FPSE_08588 [Fusarium pseudograminearum CS3096]	Golgi SNAP receptor complex member 1 OS=Cricetulus griseus OX=10029 GN=GOSR1 PE=1 SV=1	PF12352.9	Snare region anchored in the vesicle membrane C-terminus
4	map04130	SNARE interactions in vesicular transport	3/233	15/4146	0.0483	Genetic Information Processing	Folding, sorting and degradation	FPSE_01361	-1.3876	-	-	-1.18515	down	NS	NS	down	GO:0005484;GO:0016021;GO:0006890	MF:SNAP receptor activity;CC:integral component of membrane;BP:retrograde vesicle-mediated transport, Golgi to ER	K08497	SEC20	ENOG4111SFY	U:Intracellular trafficking, secretion, and vesicular transport	hypothetical protein FPSE_01361 [Fusarium pseudograminearum CS3096]		PF03908.14	Sec20
4	map04130	SNARE interactions in vesicular transport	3/233	15/4146	0.0483	Genetic Information Processing	Folding, sorting and degradation	FPSE_01620	-1.34774	-	-	-	down	NS	NS	NS	GO:0035091	MF:phosphatidylinositol binding	K08502	VAM7	ENOG410XSB2	U:Intracellular trafficking, secretion, and vesicular transport	hypothetical protein FPSE_01620 [Fusarium pseudograminearum CS3096]	Vacuolar morphogenesis protein 7 homolog OS=Schizosaccharomyces pombe (strain 972 / ATCC 24843) OX=284812 GN=SPCC594.06c PE=3 SV=1	PF00787.25	PX domain
5	map00650	Butanoate metabolism	5/169	24/4146	0.0024	Metabolism	Carbohydrate metabolism	FPSE_11308	-1.56648	1.17446	1.20738	-	down	up	up	NS	GO:0016747	MF:transferase activity, transferring acyl groups other than amino-acyl groups	K00626	E2.3.1.9, atoB	COG0183	I:Lipid transport and metabolism	hypothetical protein FPSE_11308 [Fusarium pseudograminearum CS3096]	Acetyl-CoA acetyltransferase, mitochondrial OS=Danio rerio OX=7955 GN=acat1 PE=2 SV=1	PF00108.24;PF02803.19;PF00109.27	Thiolase, N-terminal domain;Thiolase, C-terminal domain;Beta-ketoacyl synthase, N-terminal domain
5	map00650	Butanoate metabolism	5/169	24/4146	0.0024	Metabolism	Carbohydrate metabolism	FPSE_09097	-2.04772	-	-	-	down	NS	NS	NS	GO:0009450;GO:0005829;GO:0030170;GO:0003867;GO:0009448	BP:gamma-aminobutyric acid catabolic process;CC:cytosol;MF:pyridoxal phosphate binding;MF:4-aminobutyrate transaminase activity;BP:gamma-aminobutyric acid metabolic process	K13524	ABAT	COG0160	S:Function unknown	hypothetical protein FPSE_09097 [Fusarium pseudograminearum CS3096]	4-aminobutyrate aminotransferase OS=Emericella nidulans (strain FGSC A4 / ATCC 38163 / CBS 112.46 / NRRL 194 / M139) OX=227321 GN=gatA PE=3 SV=1	PF00202.22	Aminotransferase class-III
5	map00650	Butanoate metabolism	5/169	24/4146	0.0024	Metabolism	Carbohydrate metabolism	FPSE_09098	-1.0263	-	-	-	down	NS	NS	NS	GO:0004777;GO:0009450	MF:succinate-semialdehyde dehydrogenase (NAD+) activity;BP:gamma-aminobutyric acid catabolic process	K00135	gabD	COG1012	S:Function unknown	hypothetical protein FPSE_09098 [Fusarium pseudograminearum CS3096]	Putative succinate-semialdehyde dehydrogenase C1002.12c [NADP(+)] OS=Schizosaccharomyces pombe (strain 972 / ATCC 24843) OX=284812 GN=SPAC1002.12c PE=3 SV=2	PF00171.23;PF07368.12	Aldehyde dehydrogenase family;Protein of unknown function (DUF1487
5	map00650	Butanoate metabolism	5/169	24/4146	0.0024	Metabolism	Carbohydrate metabolism	FPSE_10400	-1.05523	-	1.07221	-	down	NS	up	NS	GO:0016620	MF:oxidoreductase activity, acting on the aldehyde or oxo group of donors, NAD or NADP as acceptor	K00135	gabD	COG1012	C:Energy production and conversion	hypothetical protein FPSE_10400 [Fusarium pseudograminearum CS3096]	Putative succinate-semialdehyde dehydrogenase C1002.12c [NADP(+)] OS=Schizosaccharomyces pombe (strain 972 / ATCC 24843) OX=284812 GN=SPAC1002.12c PE=3 SV=2	PF00171.23	Aldehyde dehydrogenase family
5	map00650	Butanoate metabolism	5/169	24/4146	0.0024	Metabolism	Carbohydrate metabolism	FPSE_01151	-1.60832	1.16807	-	-	down	up	NS	NS	GO:0046952;GO:0005739;GO:0008260	BP:ketone body catabolic process;CC:mitochondrion;MF:3-oxoacid CoA-transferase activity	K01027	OXCT	COG2057	I:Lipid transport and metabolism	hypothetical protein FPSE_01151 [Fusarium pseudograminearum CS3096]	Succinyl-CoA:3-ketoacid coenzyme A transferase 1, mitochondrial OS=Homo sapiens OX=9606 GN=OXCT1 PE=1 SV=1	PF01144.24	Coenzyme A transferase
5	map03008	Ribosome biogenesis in eukaryotes	9/169	71/4146	0.00212	Genetic Information Processing	Translation	FPSE_01828	-	1.87747	-	-	NS	up	NS	NS	GO:0005525	MF:GTP binding	K14538	NUG1, GNL3	COG1161	S:Function unknown	hypothetical protein FPSE_01828 [Fusarium pseudograminearum CS3096]	Nuclear GTP-binding protein NUG1 OS=Saccharomyces cerevisiae (strain ATCC 204508 / S288c) OX=559292 GN=NUG1 PE=1 SV=1	PF08701.12;PF01926.24;PF00009.28;PF03193.17	GNL3L/Grn1 putative GTPase;50S ribosome-binding GTPase;Elongation factor Tu GTP binding domain;RsgA GTPase
5	map03008	Ribosome biogenesis in eukaryotes	9/169	71/4146	0.00212	Genetic Information Processing	Translation	FPSE_08688	-	-	-	-1.70553	NS	NS	NS	down	GO:0005737;GO:0003746;GO:0042256;GO:0003924;GO:0005525	CC:cytoplasm;MF:translation elongation factor activity;BP:mature ribosome assembly;MF:GTPase activity;MF:GTP binding	K14536	RIA1	COG0480	S:Function unknown	hypothetical protein FPSE_08688 [Fusarium pseudograminearum CS3096]	Ribosome assembly protein 1 OS=Schizosaccharomyces pombe (strain 972 / ATCC 24843) OX=284812 GN=ria1 PE=3 SV=1	PF00009.28;PF00679.25;PF03144.26;PF14492.7	Elongation factor Tu GTP binding domain;Elongation factor G C-terminus;Elongation factor Tu domain 2;Elongation Factor G, domain III
5	map03008	Ribosome biogenesis in eukaryotes	9/169	71/4146	0.00212	Genetic Information Processing	Translation	FPSE_01118	-1.70689	-	-	-	down	NS	NS	NS			K14550	UTP10, HEATR1	ENOG410XNQQ	J:Translation, ribosomal structure and biogenesis	hypothetical protein FPSE_01118 [Fusarium pseudograminearum CS3096]	U3 small nucleolar RNA-associated protein 10 OS=Neurospora crassa (strain ATCC 24698 / 74-OR23-1A / CBS 708.71 / DSM 1257 / FGSC 987) OX=367110 GN=rbg-5 PE=3 SV=1	PF08146.13;PF12397.9;PF02985.23	BP28CT (NUC211) domain;U3 small nucleolar RNA-associated protein 10;HEAT repeat
5	map03008	Ribosome biogenesis in eukaryotes	9/169	71/4146	0.00212	Genetic Information Processing	Translation	FPSE_08569	-1.2237	-	-	-	down	NS	NS	NS	GO:0005730;GO:0005525	CC:nucleolus;MF:GTP binding	K14537	NUG2, GNL2	COG1161	S:Function unknown	hypothetical protein FPSE_08569 [Fusarium pseudograminearum CS3096]	Nucleolar GTP-binding protein 2 OS=Neurospora crassa (strain ATCC 24698 / 74-OR23-1A / CBS 708.71 / DSM 1257 / FGSC 987) OX=367110 GN=nog-2 PE=3 SV=1	PF08153.13;PF01926.24;PF02421.19	NGP1NT (NUC091) domain;50S ribosome-binding GTPase;Ferrous iron transport protein B
5	map03008	Ribosome biogenesis in eukaryotes	9/169	71/4146	0.00212	Genetic Information Processing	Translation	FPSE_00847	-1.53037	-	-	-1.18437	down	NS	NS	down	GO:0005737;GO:0005730;GO:0005634;GO:0003924;GO:0030686;GO:0042254;GO:0000472;GO:0034511;GO:0000480;GO:0005525	CC:cytoplasm;CC:nucleolus;CC:nucleus;MF:GTPase activity;CC:90S preribosome;BP:ribosome biogenesis;BP:endonucleolytic cleavage to generate mature 5'-end of SSU-rRNA from (SSU-rRNA, 5.8S rRNA, LSU-rRNA;MF:U3 snoRNA binding;BP:endonucleolytic cleavage in 5'-ETS of tricistronic rRNA transcript (SSU-rRNA, 5.8S rRNA, LSU-rRNA;MF:GTP binding	K14569	BMS1	COG5192	J:Translation, ribosomal structure and biogenesis	hypothetical protein FPSE_00847 [Fusarium pseudograminearum CS3096]	Ribosome biogenesis protein bms1 OS=Schizosaccharomyces pombe (strain 972 / ATCC 24843) OX=284812 GN=bms1 PE=1 SV=2	PF04950.13;PF08142.13;PF13401.7;PF13191.7;PF00004.30;PF13671.7;PF01926.24	40S ribosome biogenesis protein Tsr1 and BMS1 C-terminal;AARP2CN (NUC121) domain;AAA domain;AAA ATPase domain;ATPase family associated with various cellular activities (AAA;AAA domain;50S ribosome-binding GTPase
5	map03008	Ribosome biogenesis in eukaryotes	9/169	71/4146	0.00212	Genetic Information Processing	Translation	FPSE_02518	-1.27903	-	-	-	down	NS	NS	NS	GO:0042273;GO:0005737;GO:0005730;GO:0030687;GO:0000054;GO:0042254;GO:1902626;GO:0006364;GO:0005525	BP:ribosomal large subunit biogenesis;CC:cytoplasm;CC:nucleolus;CC:preribosome, large subunit precursor;BP:ribosomal subunit export from nucleus;BP:ribosome biogenesis;BP:assembly of large subunit precursor of preribosome;BP:rRNA processing;MF:GTP binding	K06943	NOG1	COG1084	S:Function unknown	hypothetical protein FPSE_02518 [Fusarium pseudograminearum CS3096]	Nucleolar GTP-binding protein 1 OS=Chaetomium thermophilum (strain DSM 1495 / CBS 144.50 / IMI 039719) OX=759272 GN=NOG1 PE=3 SV=2	PF17835.2;PF08155.12;PF06858.15;PF01926.24;PF02421.19	NOG1 N-terminal helical domain;NOGCT (NUC087) domain;Nucleolar GTP-binding protein 1 (NOG1;50S ribosome-binding GTPase;Ferrous iron transport protein B
5	map03008	Ribosome biogenesis in eukaryotes	9/169	71/4146	0.00212	Genetic Information Processing	Translation	FPSE_09055	1.01559	1.59819	1.53796	-	up	up	up	NS	GO:0015031;GO:0005634;GO:0003924;GO:0006913;GO:0005525	BP:protein transport;CC:nucleus;MF:GTPase activity;BP:nucleocytoplasmic transport;MF:GTP binding	K07936	RAN	ENOG410XNRS	S:Function unknown	hypothetical protein FVER53263_01222 [Fusarium verticillioides]	GTP-binding nuclear protein GSP1/Ran OS=Neurospora crassa (strain ATCC 24698 / 74-OR23-1A / CBS 708.71 / DSM 1257 / FGSC 987) OX=367110 GN=ran PE=2 SV=1	PF00071.23;PF08477.14;PF00025.22;PF01926.24;PF00910.23	Ras family;Ras of Complex, Roc, domain of DAPkinase;ADP-ribosylation factor family;50S ribosome-binding GTPase;RNA helicase
5	map03008	Ribosome biogenesis in eukaryotes	9/169	71/4146	0.00212	Genetic Information Processing	Translation	FPSE_01043	-	1.34858	-	-	NS	up	NS	NS	GO:0070180;GO:0005737;GO:0005634;GO:0000055;GO:0015031;GO:0043023;GO:0005829	MF:large ribosomal subunit rRNA binding;CC:cytoplasm;CC:nucleus;BP:ribosomal large subunit export from nucleus;BP:protein transport;MF:ribosomal large subunit binding;CC:cytosol	K07562	NMD3	COG1499	J:Translation, ribosomal structure and biogenesis	hypothetical protein FPSE_01043 [Fusarium pseudograminearum CS3096]	60S ribosomal export protein NMD3 OS=Chaetomium thermophilum (strain DSM 1495 / CBS 144.50 / IMI 039719) OX=759272 GN=NMD3 PE=3 SV=2	PF04981.14	NMD3 family
5	map03008	Ribosome biogenesis in eukaryotes	9/169	71/4146	0.00212	Genetic Information Processing	Translation	FPSE_03174	-1.34623	-	-	-	down	NS	NS	NS	GO:0006396;GO:0016021;GO:0001522;GO:0003723;GO:0009982	BP:RNA processing;CC:integral component of membrane;BP:pseudouridine synthesis;MF:RNA binding;MF:pseudouridine synthase activity	K11131	DKC1, NOLA4, CBF5	COG0130	J:Translation, ribosomal structure and biogenesis	hypothetical protein FPSE_03174 [Fusarium pseudograminearum CS3096]	H/ACA ribonucleoprotein complex subunit cbf5 OS=Neosartorya fumigata (strain ATCC MYA-4609 / Af293 / CBS 101355 / FGSC A1100) OX=330879 GN=cbf5 PE=2 SV=1	PF08068.13;PF01509.19;PF16198.6;PF01472.21	DKCLD (NUC011) domain;TruB family pseudouridylate synthase (N terminal domain;tRNA pseudouridylate synthase B C-terminal domain;PUA domain
5	map00591	Linoleic acid metabolism	2/169	4/4146	0.00939	Metabolism	Lipid metabolism	FPSE_10579	-	1.61234	-	-	NS	up	NS	NS	GO:0016020;GO:0004806;GO:0016042	CC:membrane;MF:triglyceride lipase activity;BP:lipid catabolic process	K14674	TGL4	COG1752	S:Function unknown	hypothetical protein FPSE_10579 [Fusarium pseudograminearum CS3096]	Lipase 4 OS=Saccharomyces cerevisiae (strain ATCC 204508 / S288c) OX=559292 GN=TGL4 PE=1 SV=1	PF11815.9;PF01734.23	Domain of unknown function (DUF3336;Patatin-like phospholipase
5	map00591	Linoleic acid metabolism	2/169	4/4146	0.00939	Metabolism	Lipid metabolism	FPSE_10969	-1.05396	-	-	-	down	NS	NS	NS	GO:0005506;GO:0016705;GO:0004601;GO:0020037;GO:0006979	MF:iron ion binding;MF:oxidoreductase activity, acting on paired donors, with incorporation or reduction of molecular oxygen;MF:peroxidase activity;MF:heme binding;BP:response to oxidative stress	K17862	PPOC	ENOG410ZQ7D	I:Lipid transport and metabolism	hypothetical protein FPSE_10969 [Fusarium pseudograminearum CS3096]	Linoleate 10R-lipoxygenase OS=Neosartorya fumigata (strain ATCC MYA-4609 / Af293 / CBS 101355 / FGSC A1100) OX=330879 GN=ppoC PE=1 SV=2	PF03098.16;PF00067.23	Animal haem peroxidase;Cytochrome P450
5	map00072	Synthesis and degradation of ketone bodies	2/169	6/4146	0.0222	Metabolism	Lipid metabolism	FPSE_11308	-1.56648	1.17446	1.20738	-	down	up	up	NS	GO:0016747	MF:transferase activity, transferring acyl groups other than amino-acyl groups	K00626	E2.3.1.9, atoB	COG0183	I:Lipid transport and metabolism	hypothetical protein FPSE_11308 [Fusarium pseudograminearum CS3096]	Acetyl-CoA acetyltransferase, mitochondrial OS=Danio rerio OX=7955 GN=acat1 PE=2 SV=1	PF00108.24;PF02803.19;PF00109.27	Thiolase, N-terminal domain;Thiolase, C-terminal domain;Beta-ketoacyl synthase, N-terminal domain
5	map00072	Synthesis and degradation of ketone bodies	2/169	6/4146	0.0222	Metabolism	Lipid metabolism	FPSE_01151	-1.60832	1.16807	-	-	down	up	NS	NS	GO:0046952;GO:0005739;GO:0008260	BP:ketone body catabolic process;CC:mitochondrion;MF:3-oxoacid CoA-transferase activity	K01027	OXCT	COG2057	I:Lipid transport and metabolism	hypothetical protein FPSE_01151 [Fusarium pseudograminearum CS3096]	Succinyl-CoA:3-ketoacid coenzyme A transferase 1, mitochondrial OS=Homo sapiens OX=9606 GN=OXCT1 PE=1 SV=1	PF01144.24	Coenzyme A transferase
5	map00310	Lysine degradation	5/169	39/4146	0.0199	Metabolism	Amino acid metabolism	FPSE_09407	-2.14106	-	-	-1.32341	down	NS	NS	down	GO:0018024;GO:0048188;GO:0005694	MF:histone-lysine N-methyltransferase activity;CC:Set1C/COMPASS complex;CC:chromosome	K11422	SETD1, SET1	COG2940	S:Function unknown	hypothetical protein FPSE_09407 [Fusarium pseudograminearum CS3096]	Histone-lysine N-methyltransferase, H3 lysine-4 specific OS=Gibberella zeae (strain PH-1 / ATCC MYA-4620 / FGSC 9075 / NRRL 31084) OX=229533 GN=SET1 PE=3 SV=2	PF11764.9;PF11767.9;PF00856.29	COMPASS (Complex proteins associated with Set1p) component N;Histone lysine methyltransferase SET associated;SET domain
5	map00310	Lysine degradation	5/169	39/4146	0.0199	Metabolism	Amino acid metabolism	FPSE_11308	-1.56648	1.17446	1.20738	-	down	up	up	NS	GO:0016747	MF:transferase activity, transferring acyl groups other than amino-acyl groups	K00626	E2.3.1.9, atoB	COG0183	I:Lipid transport and metabolism	hypothetical protein FPSE_11308 [Fusarium pseudograminearum CS3096]	Acetyl-CoA acetyltransferase, mitochondrial OS=Danio rerio OX=7955 GN=acat1 PE=2 SV=1	PF00108.24;PF02803.19;PF00109.27	Thiolase, N-terminal domain;Thiolase, C-terminal domain;Beta-ketoacyl synthase, N-terminal domain
5	map00310	Lysine degradation	5/169	39/4146	0.0199	Metabolism	Amino acid metabolism	FPSE_09098	-1.0263	-	-	-	down	NS	NS	NS	GO:0004777;GO:0009450	MF:succinate-semialdehyde dehydrogenase (NAD+) activity;BP:gamma-aminobutyric acid catabolic process	K00135	gabD	COG1012	S:Function unknown	hypothetical protein FPSE_09098 [Fusarium pseudograminearum CS3096]	Putative succinate-semialdehyde dehydrogenase C1002.12c [NADP(+)] OS=Schizosaccharomyces pombe (strain 972 / ATCC 24843) OX=284812 GN=SPAC1002.12c PE=3 SV=2	PF00171.23;PF07368.12	Aldehyde dehydrogenase family;Protein of unknown function (DUF1487
5	map00310	Lysine degradation	5/169	39/4146	0.0199	Metabolism	Amino acid metabolism	FPSE_05037	-	-	-	-1.68196	NS	NS	NS	down	GO:0016491	MF:oxidoreductase activity	K00306	PIPOX	COG0665	K:Transcription	hypothetical protein FPSE_05037 [Fusarium pseudograminearum CS3096]	Amino acid oxidase imqH OS=Aspergillus flavus (strain ATCC 200026 / FGSC A1120 / NRRL 3357 / JCM 12722 / SRRC 167) OX=332952 GN=imqH PE=2 SV=1	PF01266.25;PF07992.15	FAD dependent oxidoreductase;Pyridine nucleotide-disulphide oxidoreductase
5	map00310	Lysine degradation	5/169	39/4146	0.0199	Metabolism	Amino acid metabolism	FPSE_10400	-1.05523	-	1.07221	-	down	NS	up	NS	GO:0016620	MF:oxidoreductase activity, acting on the aldehyde or oxo group of donors, NAD or NADP as acceptor	K00135	gabD	COG1012	C:Energy production and conversion	hypothetical protein FPSE_10400 [Fusarium pseudograminearum CS3096]	Putative succinate-semialdehyde dehydrogenase C1002.12c [NADP(+)] OS=Schizosaccharomyces pombe (strain 972 / ATCC 24843) OX=284812 GN=SPAC1002.12c PE=3 SV=2	PF00171.23	Aldehyde dehydrogenase family
5	map00592	alpha-Linolenic acid metabolism	2/169	8/4146	0.0393	Metabolism	Lipid metabolism	FPSE_10579	-	1.61234	-	-	NS	up	NS	NS	GO:0016020;GO:0004806;GO:0016042	CC:membrane;MF:triglyceride lipase activity;BP:lipid catabolic process	K14674	TGL4	COG1752	S:Function unknown	hypothetical protein FPSE_10579 [Fusarium pseudograminearum CS3096]	Lipase 4 OS=Saccharomyces cerevisiae (strain ATCC 204508 / S288c) OX=559292 GN=TGL4 PE=1 SV=1	PF11815.9;PF01734.23	Domain of unknown function (DUF3336;Patatin-like phospholipase
5	map00592	alpha-Linolenic acid metabolism	2/169	8/4146	0.0393	Metabolism	Lipid metabolism	FPSE_08745	-1.053	-	-	-	down	NS	NS	NS	GO:0016747	MF:transferase activity, transferring acyl groups other than amino-acyl groups	K07513	ACAA1	COG0183	S:Function unknown	hypothetical protein FPSE_08745 [Fusarium pseudograminearum CS3096]	3-ketoacyl-CoA thiolase A, peroxisomal OS=Candida tropicalis OX=5482 PE=3 SV=1	PF00108.24;PF02803.19	Thiolase, N-terminal domain;Thiolase, C-terminal domain
5	map00052	Galactose metabolism	4/169	34/4146	0.0477	Metabolism	Carbohydrate metabolism	FPSE_10272	-3.11713	-	-	-1.8964	down	NS	NS	down	GO:0005975;GO:0030246;GO:0004553	BP:carbohydrate metabolic process;MF:carbohydrate binding;MF:hydrolase activity, hydrolyzing O-glycosyl compounds	K01187	malZ	COG1501	I:Lipid transport and metabolism	hypothetical protein FPSE_10272 [Fusarium pseudograminearum CS3096]	Probable alpha/beta-glucosidase agdC OS=Neosartorya fumigata (strain CEA10 / CBS 144.89 / FGSC A1163) OX=451804 GN=agdC PE=3 SV=1	PF01055.27;PF16863.6;PF13802.7	Glycosyl hydrolases family 31;N-terminal barrel of NtMGAM and CtMGAM, maltase-glucoamylase;Galactose mutarotase-like
5	map00052	Galactose metabolism	4/169	34/4146	0.0477	Metabolism	Carbohydrate metabolism	GAOA	-1.81423	-	-	-	down	NS	NS	NS	GO:0045480;GO:0046872;GO:0005576	MF:galactose oxidase activity;MF:metal ion binding;CC:extracellular region	K04618	GAOA	ENOG410XSZ3	S:Function unknown	GAOA [Fusarium pseudograminearum CS3096]	Galactose oxidase OS=Gibberella zeae (strain PH-1 / ATCC MYA-4620 / FGSC 9075 / NRRL 31084) OX=229533 GN=GAOA PE=3 SV=1	PF09118.12;PF00754.26;PF01344.26;PF13964.7;PF07250.12	Domain of unknown function (DUF1929;F5/8 type C domain;Kelch motif;Kelch motif;Glyoxal oxidase N-terminus
5	map00052	Galactose metabolism	4/169	34/4146	0.0477	Metabolism	Carbohydrate metabolism	FPSE_11936	-1.13534	-	-	-2.19847	down	NS	NS	down	GO:0005975;GO:0004553	BP:carbohydrate metabolic process;MF:hydrolase activity, hydrolyzing O-glycosyl compounds	K01193	INV, sacA	ENOG410Y2Z8	G:Carbohydrate transport and metabolism	hypothetical protein FPSE_11936 [Fusarium pseudograminearum CS3096]		PF08244.13;PF00251.21	Glycosyl hydrolases family 32 C terminal;Glycosyl hydrolases family 32 N-terminal domain
5	map00052	Galactose metabolism	4/169	34/4146	0.0477	Metabolism	Carbohydrate metabolism	FPSE_00103	-	-	-	-1.8547	NS	NS	NS	down	GO:0005737;GO:0004335;GO:0005534;GO:0005524;GO:0006012	CC:cytoplasm;MF:galactokinase activity;MF:galactose binding;MF:ATP binding;BP:galactose metabolic process	K00849	galK	COG0153	G:Carbohydrate transport and metabolism	hypothetical protein FPSE_00103 [Fusarium pseudograminearum CS3096]	Galactokinase OS=Candida parapsilosis OX=5480 GN=GAL1 PE=3 SV=1	PF10509.10;PF00288.27;PF08544.14	Galactokinase galactose-binding signature;GHMP kinases N terminal domain;GHMP kinases C terminal
6	map00280	Valine, leucine and isoleucine degradation	10/123	48/4146	9.22e-07	Metabolism	Amino acid metabolism	FPSE_09630	-1.93595	-	-	-	down	NS	NS	NS	GO:0003863;GO:0003826;GO:0009083	MF:3-methyl-2-oxobutanoate dehydrogenase (2-methylpropanoyl-transferring) activity;MF:alpha-ketoacid dehydrogenase activity;BP:branched-chain amino acid catabolic process	K00166	BCKDHA, bkdA1	COG1071	S:Function unknown	hypothetical protein FPSE_09630 [Fusarium pseudograminearum CS3096]	2-oxoisovalerate dehydrogenase subunit alpha, mitochondrial OS=Mus musculus OX=10090 GN=Bckdha PE=1 SV=1	PF00676.21	Dehydrogenase E1 component
6	map00280	Valine, leucine and isoleucine degradation	10/123	48/4146	9.22e-07	Metabolism	Amino acid metabolism	FPSE_08590	-2.77708	-	-1.56699	-	down	NS	down	NS	GO:0016746	MF:transferase activity, transferring acyl groups	K09699	DBT, bkdB	COG0508	C:Energy production and conversion	hypothetical protein FPSE5266_08590 [Fusarium pseudograminearum]	Lipoamide acyltransferase component of branched-chain alpha-keto acid dehydrogenase complex, mitochondrial OS=Mus musculus OX=10090 GN=Dbt PE=1 SV=2	PF00198.24;PF00364.23;PF02817.18	2-oxoacid dehydrogenases acyltransferase (catalytic domain;Biotin-requiring enzyme;e3 binding domain
6	map00280	Valine, leucine and isoleucine degradation	10/123	48/4146	9.22e-07	Metabolism	Amino acid metabolism	FPSE_06032	-2.12516	-	-	-	down	NS	NS	NS	GO:0003824	MF:catalytic activity	K00167	BCKDHB, bkdA2	COG0022	C:Energy production and conversion	hypothetical protein FPSE_06032 [Fusarium pseudograminearum CS3096]	2-oxoisovalerate dehydrogenase subunit beta, mitochondrial OS=Dictyostelium discoideum OX=44689 GN=bkdB PE=3 SV=1	PF02779.25;PF02780.21	Transketolase, pyrimidine binding domain;Transketolase, C-terminal domain
6	map00280	Valine, leucine and isoleucine degradation	10/123	48/4146	9.22e-07	Metabolism	Amino acid metabolism	FPSE_04239	-1.2536	-	-	-	down	NS	NS	NS	GO:0003824	MF:catalytic activity	K05607	AUH	COG1024	S:Function unknown	hypothetical protein FPSE_04239 [Fusarium pseudograminearum CS3096]	Probable enoyl-CoA hydratase 2, mitochondrial OS=Arabidopsis thaliana OX=3702 GN=At4g16800 PE=2 SV=1	PF00378.21;PF16113.6	Enoyl-CoA hydratase/isomerase;Enoyl-CoA hydratase/isomerase
6	map00280	Valine, leucine and isoleucine degradation	10/123	48/4146	9.22e-07	Metabolism	Amino acid metabolism	FPSE_10806	-1.65553	-	-	-	down	NS	NS	NS	GO:0052654;GO:0052655;GO:0052656;GO:0009082	MF:L-leucine transaminase activity;MF:L-valine transaminase activity;MF:L-isoleucine transaminase activity;BP:branched-chain amino acid biosynthetic process	K00826	E2.6.1.42, ilvE	COG0115	S:Function unknown	hypothetical protein FPSE_10806 [Fusarium pseudograminearum CS3096]	Branched-chain-amino-acid aminotransferase, mitochondrial OS=Schizosaccharomyces pombe (strain 972 / ATCC 24843) OX=284812 GN=eca39 PE=1 SV=3	PF01063.20	Amino-transferase class IV
6	map00280	Valine, leucine and isoleucine degradation	10/123	48/4146	9.22e-07	Metabolism	Amino acid metabolism	FPSE_05771	-2.11792	-	-	-	down	NS	NS	NS	GO:0003995;GO:0050660	MF:acyl-CoA dehydrogenase activity;MF:flavin adenine dinucleotide binding	K00253	IVD, ivd	ENOG410XNMY	I:Lipid transport and metabolism	hypothetical protein FPSE_05771 [Fusarium pseudograminearum CS3096]	Isovaleryl-CoA dehydrogenase, mitochondrial OS=Solanum tuberosum OX=4113 GN=IVD PE=1 SV=2	PF00441.25;PF02771.17;PF02770.20;PF08028.12;PF11794.9	Acyl-CoA dehydrogenase, C-terminal domain;Acyl-CoA dehydrogenase, N-terminal domain;Acyl-CoA dehydrogenase, middle domain;Acyl-CoA dehydrogenase, C-terminal domain;4-hydroxyphenylacetate 3-hydroxylase N terminal
6	map00280	Valine, leucine and isoleucine degradation	10/123	48/4146	9.22e-07	Metabolism	Amino acid metabolism	FPSE_05770	-2.23111	-	-	-	down	NS	NS	NS	GO:0016874	MF:ligase activity	K01969	E6.4.1.4B	COG4799	I:Lipid transport and metabolism	hypothetical protein FPSE_05770 [Fusarium pseudograminearum CS3096]	Methylcrotonoyl-CoA carboxylase beta chain, mitochondrial OS=Mus musculus OX=10090 GN=Mccc2 PE=1 SV=1	PF01039.23	Carboxyl transferase domain
6	map00280	Valine, leucine and isoleucine degradation	10/123	48/4146	9.22e-07	Metabolism	Amino acid metabolism	FPSE_11712	-2.26518	-	-	-	down	NS	NS	NS	GO:0046872;GO:0016874;GO:0005524	MF:metal ion binding;MF:ligase activity;MF:ATP binding	K01968	E6.4.1.4A	COG4770	I:Lipid transport and metabolism	hypothetical protein FPSE_11712 [Fusarium pseudograminearum CS3096]	Methylcrotonoyl-CoA carboxylase subunit alpha, mitochondrial OS=Homo sapiens OX=9606 GN=MCCC1 PE=1 SV=3	PF02786.18;PF02785.20;PF00289.23;PF00364.23;PF13533.7;PF02222.23;PF07478.14	Carbamoyl-phosphate synthase L chain, ATP binding domain;Biotin carboxylase C-terminal domain;Biotin carboxylase, N-terminal domain;Biotin-requiring enzyme;Biotin-lipoyl like;ATP-grasp domain;D-ala D-ala ligase C-terminus
6	map00280	Valine, leucine and isoleucine degradation	10/123	48/4146	9.22e-07	Metabolism	Amino acid metabolism	FPSE_07971	-1.1748	-	-	-	down	NS	NS	NS	GO:0003824	MF:catalytic activity	K18660	ACSF3	COG1022	S:Function unknown	hypothetical protein FPSE_07971 [Fusarium pseudograminearum CS3096]	Acyl-CoA synthetase family member 3, mitochondrial OS=Mus musculus OX=10090 GN=Acsf3 PE=1 SV=2	PF00501.29;PF13193.7	AMP-binding enzyme;AMP-binding enzyme C-terminal domain
6	map00280	Valine, leucine and isoleucine degradation	10/123	48/4146	9.22e-07	Metabolism	Amino acid metabolism	FPSE_07208	-1.17057	-	-	-	down	NS	NS	NS	GO:0051287;GO:0050661;GO:0008442;GO:0006574	MF:NAD binding;MF:NADP binding;MF:3-hydroxyisobutyrate dehydrogenase activity;BP:valine catabolic process	K00020	HIBADH, mmsB	COG2084	I:Lipid transport and metabolism	hypothetical protein FPSE_07208 [Fusarium pseudograminearum CS3096]	Probable 3-hydroxyisobutyrate dehydrogenase, mitochondrial OS=Dictyostelium discoideum OX=44689 GN=hibA PE=3 SV=1	PF03446.16;PF14833.7;PF03807.18;PF02423.16	NAD binding domain of 6-phosphogluconate dehydrogenase;NAD-binding of NADP-dependent 3-hydroxyisobutyrate dehydrogenase;NADP oxidoreductase coenzyme F420-dependent;Ornithine cyclodeaminase/mu-crystallin family
6	map02010	ABC transporters	4/123	13/4146	0.000429	Environmental Information Processing	Membrane transport	FPSE_05606	-1.39254	-	-1.8267	-	down	NS	down	NS	GO:0042626;GO:0016021;GO:0016887;GO:0005524	MF:ATPase activity, coupled to transmembrane movement of substances;CC:integral component of membrane;MF:ATPase activity;MF:ATP binding	K05658	ABCB1, CD243	COG1132	K:Transcription	hypothetical protein FPSE_05606 [Fusarium pseudograminearum CS3096]	ABC multidrug transporter MDR2 OS=Trichophyton equinum (strain ATCC MYA-4606 / CBS 127.97) OX=559882 GN=MDR2 PE=2 SV=2	PF00664.24;PF00005.28;PF02463.20;PF13191.7;PF09818.10;PF13175.7	ABC transporter transmembrane region;ABC transporter;RecF/RecN/SMC N terminal domain;AAA ATPase domain;Predicted ATPase of the ABC class;AAA ATPase domain
6	map02010	ABC transporters	4/123	13/4146	0.000429	Environmental Information Processing	Membrane transport	FPSE_05678	-4.35587	-	-	-	down	NS	NS	NS	GO:0042626;GO:0016021;GO:0016887;GO:0005524	MF:ATPase activity, coupled to transmembrane movement of substances;CC:integral component of membrane;MF:ATPase activity;MF:ATP binding	K08711	ABCG2.PDR, CDR1	COG0842	K:Transcription	hypothetical protein FPSE_05678 [Fusarium pseudograminearum CS3096]	ABC multidrug transporter C OS=Neosartorya fumigata (strain ATCC MYA-4609 / Af293 / CBS 101355 / FGSC A1100) OX=330879 GN=abcC PE=2 SV=1	PF01061.25;PF00005.28;PF06422.13;PF19055.1;PF14510.7;PF12698.8;PF13238.7;PF13481.7;PF03193.17	ABC-2 type transporter;ABC transporter;CDR ABC transporter;ABC-2 type transporter;ABC-transporter N-terminal;ABC-2 family transporter protein;AAA domain;AAA domain;RsgA GTPase
6	map02010	ABC transporters	4/123	13/4146	0.000429	Environmental Information Processing	Membrane transport	FPSE_00809	-1.22623	-	-	-	down	NS	NS	NS	GO:0042626;GO:0006635;GO:0005324;GO:0016021;GO:0005779;GO:0015910;GO:0015916;GO:0016887;GO:0042758;GO:0042760;GO:0005524	MF:ATPase activity, coupled to transmembrane movement of substances;BP:fatty acid beta-oxidation;MF:long-chain fatty acid transporter activity;CC:integral component of membrane;CC:integral component of peroxisomal membrane;BP:peroxisomal long-chain fatty acid import;BP:fatty-acyl-CoA transport;MF:ATPase activity;BP:long-chain fatty acid catabolic process;BP:very long-chain fatty acid catabolic pr…	K15628	PXA	COG4178	S:Function unknown	hypothetical protein FPSE_00809 [Fusarium pseudograminearum CS3096]	Peroxisomal long-chain fatty acid import protein 2 OS=Saccharomyces cerevisiae (strain ATCC 204508 / S288c) OX=559292 GN=PXA1 PE=1 SV=2	PF06472.16;PF00005.28	ABC transporter transmembrane region 2;ABC transporter
6	map02010	ABC transporters	4/123	13/4146	0.000429	Environmental Information Processing	Membrane transport	FPSE_07280	-	-3.0556	-3.1983	-	NS	down	down	NS	GO:0042626;GO:0016021;GO:0016887;GO:0005524	MF:ATPase activity, coupled to transmembrane movement of substances;CC:integral component of membrane;MF:ATPase activity;MF:ATP binding	K05658	ABCB1, CD243	COG1132	S:Function unknown	hypothetical protein FPSE_07280 [Fusarium pseudograminearum CS3096]	ABC multidrug transporter MDR2 OS=Trichophyton interdigitale (strain MR816) OX=1215338 GN=MDR2 PE=2 SV=1	PF00664.24;PF00005.28;PF02463.20;PF13401.7;PF13555.7;PF09818.10;PF13191.7	ABC transporter transmembrane region;ABC transporter;RecF/RecN/SMC N terminal domain;AAA domain;P-loop containing region of AAA domain;Predicted ATPase of the ABC class;AAA ATPase domain
6	map00260	Glycine, serine and threonine metabolism	6/123	65/4146	0.0119	Metabolism	Amino acid metabolism	FPSE_05704	-1.1051	-2.71117	-1.60024	-1.05124	down	down	down	down	GO:0048038;GO:0005507;GO:0009308;GO:0008131	MF:quinone binding;MF:copper ion binding;BP:amine metabolic process;MF:primary amine oxidase activity	K00276	AOC3, AOC2, tynA	COG3733	S:Function unknown	hypothetical protein FPSE_05704 [Fusarium pseudograminearum CS3096]	Membrane primary amine oxidase OS=Bos taurus OX=9913 GN=AOC3 PE=2 SV=3	PF01179.21;PF09248.11;PF02727.17	Copper amine oxidase, enzyme domain;Domain of unknown function (DUF1965;Copper amine oxidase, N2 domain
6	map00260	Glycine, serine and threonine metabolism	6/123	65/4146	0.0119	Metabolism	Amino acid metabolism	FPSE_01721	-	-	-4.06089	-	NS	NS	down	NS	GO:0051699;GO:0050031;GO:0050660;GO:0016491	MF:proline oxidase activity;MF:L-pipecolate oxidase activity;MF:flavin adenine dinucleotide binding;MF:oxidoreductase activity	K00306	PIPOX	COG0665	S:Function unknown	hypothetical protein FPSE_01721 [Fusarium pseudograminearum CS3096]	L-pipecolate oxidase OS=Schizosaccharomyces pombe (strain 972 / ATCC 24843) OX=284812 GN=fap1 PE=1 SV=1	PF01266.25;PF07992.15;PF01134.23;PF13450.7;PF13738.7;PF01494.20	FAD dependent oxidoreductase;Pyridine nucleotide-disulphide oxidoreductase;Glucose inhibited division protein A;NAD(P)-binding Rossmann-like domain;Pyridine nucleotide-disulphide oxidoreductase;FAD binding domain
6	map00260	Glycine, serine and threonine metabolism	6/123	65/4146	0.0119	Metabolism	Amino acid metabolism	FPSE_08458	-1.21744	-	-1.634	-	down	NS	down	NS	GO:0048038;GO:0005507;GO:0009308;GO:0008131	MF:quinone binding;MF:copper ion binding;BP:amine metabolic process;MF:primary amine oxidase activity	K00276	AOC3, AOC2, tynA	COG3733	S:Function unknown	hypothetical protein FPSE_08458 [Fusarium pseudograminearum CS3096]	Copper amine oxidase 1 OS=Aspergillus niger OX=5061 GN=AO-I PE=1 SV=2	PF01179.21;PF02727.17	Copper amine oxidase, enzyme domain;Copper amine oxidase, N2 domain
6	map00260	Glycine, serine and threonine metabolism	6/123	65/4146	0.0119	Metabolism	Amino acid metabolism	FPSE_08959	-1.63472	-	-	-	down	NS	NS	NS	GO:0004372;GO:0035999;GO:0019264;GO:0030170;GO:0008168;GO:0032259	MF:glycine hydroxymethyltransferase activity;BP:tetrahydrofolate interconversion;BP:glycine biosynthetic process from serine;MF:pyridoxal phosphate binding;MF:methyltransferase activity;BP:methylation	K00600	glyA, SHMT	COG0112	S:Function unknown	hypothetical protein FPSE_08959 [Fusarium pseudograminearum CS3096]	Putative serine hydroxymethyltransferase, mitochondrial OS=Neurospora crassa (strain ATCC 24698 / 74-OR23-1A / CBS 708.71 / DSM 1257 / FGSC 987) OX=367110 GN=cbs-2 PE=3 SV=2	PF00464.20;PF00155.22	Serine hydroxymethyltransferase;Aminotransferase class I and II
6	map00260	Glycine, serine and threonine metabolism	6/123	65/4146	0.0119	Metabolism	Amino acid metabolism	FPSE_05631	-	-	-1.25022	-	NS	NS	down	NS	GO:0004047;GO:0004375;GO:0006730;GO:0006546;GO:0005739;GO:0008483;GO:0032259;GO:0016021	MF:aminomethyltransferase activity;MF:glycine dehydrogenase (decarboxylating) activity;BP:one-carbon metabolic process;BP:glycine catabolic process;CC:mitochondrion;MF:transaminase activity;BP:methylation;CC:integral component of membrane	K00605	gcvT, AMT	COG0404	E:Amino acid transport and metabolism	hypothetical protein FPSE_05631 [Fusarium pseudograminearum CS3096]	Probable aminomethyltransferase, mitochondrial OS=Schizosaccharomyces pombe (strain 972 / ATCC 24843) OX=284812 GN=gcv1 PE=3 SV=1	PF01571.22;PF08669.12	Aminomethyltransferase folate-binding domain;Glycine cleavage T-protein C-terminal barrel domain
6	map00260	Glycine, serine and threonine metabolism	6/123	65/4146	0.0119	Metabolism	Amino acid metabolism	FPSE_04663	-1.31008	-	-	-	down	NS	NS	NS	GO:0016491	MF:oxidoreductase activity	K00306	PIPOX	COG0665	S:Function unknown	hypothetical protein FPSE_04663 [Fusarium pseudograminearum CS3096]	L-pipecolate oxidase OS=Schizosaccharomyces pombe (strain 972 / ATCC 24843) OX=284812 GN=fap1 PE=1 SV=1	PF01266.25;PF07992.15;PF13454.7	FAD dependent oxidoreductase;Pyridine nucleotide-disulphide oxidoreductase;FAD-NAD(P)-binding
6	map00380	Tryptophan metabolism	5/123	53/4146	0.0195	Metabolism	Amino acid metabolism	FPSE_08851	-1.07514	-	-	-	down	NS	NS	NS	GO:0016627;GO:0050660	MF:oxidoreductase activity, acting on the CH-CH group of donors;MF:flavin adenine dinucleotide binding	K00252	GCDH, gcdH	COG1960	M:Cell wall/membrane/envelope biogenesis	hypothetical protein FPSE_08851 [Fusarium pseudograminearum CS3096]	Glutaryl-CoA dehydrogenase, mitochondrial OS=Bos taurus OX=9913 GN=GCDH PE=2 SV=1	PF00441.25;PF02771.17;PF02770.20;PF08028.12	Acyl-CoA dehydrogenase, C-terminal domain;Acyl-CoA dehydrogenase, N-terminal domain;Acyl-CoA dehydrogenase, middle domain;Acyl-CoA dehydrogenase, C-terminal domain
6	map00380	Tryptophan metabolism	5/123	53/4146	0.0195	Metabolism	Amino acid metabolism	FPSE_11596	-	-	-	1.18453	NS	NS	NS	up	GO:0003824;GO:0009058;GO:0030170;GO:0008483	MF:catalytic activity;BP:biosynthetic process;MF:pyridoxal phosphate binding;MF:transaminase activity	K00838	ARO8	COG1167	K:Transcription	hypothetical protein FPSE_11596 [Fusarium pseudograminearum CS3096]	Aromatic amino acid aminotransferase C56E4.03 OS=Schizosaccharomyces pombe (strain 972 / ATCC 24843) OX=284812 GN=SPAC56E4.03 PE=3 SV=1	PF00155.22;PF12897.8	Aminotransferase class I and II;Alanine-glyoxylate amino-transferase
6	map00380	Tryptophan metabolism	5/123	53/4146	0.0195	Metabolism	Amino acid metabolism	FPSE_08050	-1.97046	-	-	1.0885	down	NS	NS	up	GO:0070330;GO:0020037;GO:0016021;GO:0016705;GO:0003958;GO:0010181;GO:0005506	MF:aromatase activity;MF:heme binding;CC:integral component of membrane;MF:oxidoreductase activity, acting on paired donors, with incorporation or reduction of molecular oxygen;MF:NADPH-hemoprotein reductase activity;MF:FMN binding;MF:iron ion binding	K14338	cypD_E, CYP102A2_3	COG0369	S:Function unknown	hypothetical protein FPSE_08050 [Fusarium pseudograminearum CS3096]	Bifunctional cytochrome P450/NADPH--P450 reductase OS=Gibberella moniliformis (strain M3125 / FGSC 7600) OX=334819 GN=FUM6 PE=2 SV=1	PF00067.23;PF00667.21;PF00258.26;PF00175.22	Cytochrome P450;FAD binding domain;Flavodoxin;Oxidoreductase NAD-binding domain
6	map00380	Tryptophan metabolism	5/123	53/4146	0.0195	Metabolism	Amino acid metabolism	FPSE_04049	-1.20021	-	-	-	down	NS	NS	NS	GO:0005737;GO:0030429;GO:0034354;GO:0097053;GO:0043420;GO:0030170;GO:0019805;GO:0006569	CC:cytoplasm;MF:kynureninase activity;BP:'de novo' NAD biosynthetic process from tryptophan;BP:L-kynurenine catabolic process;BP:anthranilate metabolic process;MF:pyridoxal phosphate binding;BP:quinolinate biosynthetic process;BP:tryptophan catabolic process	K01556	KYNU, kynU	COG3844	E:Amino acid transport and metabolism	hypothetical protein FPSE_04049 [Fusarium pseudograminearum CS3096]	Kynureninase 1 OS=Neurospora crassa (strain ATCC 24698 / 74-OR23-1A / CBS 708.71 / DSM 1257 / FGSC 987) OX=367110 GN=kyn-1 PE=3 SV=1	PF00266.20	Aminotransferase class-V
6	map00380	Tryptophan metabolism	5/123	53/4146	0.0195	Metabolism	Amino acid metabolism	FPSE_10615	-2.32753	-	-	-	down	NS	NS	NS			K01426	E3.5.1.4, amiE	COG0154	S:Function unknown	hypothetical protein FPSE_10615 [Fusarium pseudograminearum CS3096]	Putative amidase C550.07 OS=Schizosaccharomyces pombe (strain 972 / ATCC 24843) OX=284812 GN=SPCC550.07 PE=3 SV=1	PF01425.22	Amidase
6	map00100	Steroid biosynthesis	4/123	30/4146	0.0111	Metabolism	Lipid metabolism	FPSE_03027	-1.06515	-	-	-	down	NS	NS	NS			K01852;K12795	LSS, ERG7;SUGT1, SGT1	COG5091	S:Function unknown	hypothetical protein FPSE_03027 [Fusarium pseudograminearum CS3096]	Protein SGT1 OS=Saccharomyces cerevisiae (strain ATCC 204508 / S288c) OX=559292 GN=SGT1 PE=1 SV=1	PF05002.16;PF07719.18;PF04969.17;PF00515.29	SGS domain;Tetratricopeptide repeat;CS domain;Tetratricopeptide repeat
6	map00100	Steroid biosynthesis	4/123	30/4146	0.0111	Metabolism	Lipid metabolism	FPSE_08622	-	-	-1.45842	-	NS	NS	down	NS	GO:0005506;GO:0008610;GO:0016021;GO:0016491	MF:iron ion binding;BP:lipid biosynthetic process;CC:integral component of membrane;MF:oxidoreductase activity	K00227	SC5DL, ERG3	COG3000	S:Function unknown	hypothetical protein FPSE_08622 [Fusarium pseudograminearum CS3096]	Probable Delta(7)-sterol 5(6)-desaturase OS=Neurospora crassa (strain ATCC 24698 / 74-OR23-1A / CBS 708.71 / DSM 1257 / FGSC 987) OX=367110 GN=NCU06207 PE=3 SV=1	PF04116.14	Fatty acid hydroxylase superfamily
6	map00100	Steroid biosynthesis	4/123	30/4146	0.0111	Metabolism	Lipid metabolism	FPSE_03777	-1.02376	-	-	-	down	NS	NS	NS	GO:0016126;GO:0006570;GO:0016628;GO:0006559;GO:0016021;GO:0004411	BP:sterol biosynthetic process;BP:tyrosine metabolic process;MF:oxidoreductase activity, acting on the CH-CH group of donors, NAD or NADP as acceptor;BP:L-phenylalanine catabolic process;CC:integral component of membrane;MF:homogentisate 1,2-dioxygenase activity	K00222	TM7SF2, ERG24	ENOG410XP67	S:Function unknown	hypothetical protein FPSE_03777 [Fusarium pseudograminearum CS3096]	Delta(14)-sterol reductase OS=Neurospora crassa (strain ATCC 24698 / 74-OR23-1A / CBS 708.71 / DSM 1257 / FGSC 987) OX=367110 GN=erg-3 PE=3 SV=1	PF01222.18	Ergosterol biosynthesis ERG4/ERG24 family
6	map00100	Steroid biosynthesis	4/123	30/4146	0.0111	Metabolism	Lipid metabolism	FPSE_01496	-	-	-	1.51561	NS	NS	NS	up	GO:0004497;GO:0020037;GO:0016021;GO:0016705;GO:0008168;GO:0005506;GO:0032259	MF:monooxygenase activity;MF:heme binding;CC:integral component of membrane;MF:oxidoreductase activity, acting on paired donors, with incorporation or reduction of molecular oxygen;MF:methyltransferase activity;MF:iron ion binding;BP:methylation	K05917	CYP51	COG2124	S:Function unknown	hypothetical protein FPSE_01496 [Fusarium pseudograminearum CS3096]	Eburicol 14-alpha-demethylase OS=Uncinula necator OX=52586 GN=CYP51 PE=2 SV=2	PF00067.23	Cytochrome P450
6	map00600	Sphingolipid metabolism	4/123	30/4146	0.0111	Metabolism	Lipid metabolism	FPSE_01551	-	-	-1.53878	-	NS	NS	down	NS	GO:0016021	CC:integral component of membrane	K04708	KDSR	ENOG410YF8M	S:Function unknown	hypothetical protein FPSE_01551 [Fusarium pseudograminearum CS3096]	3-ketodihydrosphingosine reductase gsl-3 OS=Neurospora crassa (strain ATCC 24698 / 74-OR23-1A / CBS 708.71 / DSM 1257 / FGSC 987) OX=367110 GN=gsl-3 PE=3 SV=3	PF00106.26;PF13561.7;PF08659.11	short chain dehydrogenase;Enoyl-(Acyl carrier protein) reductase;KR domain
6	map00600	Sphingolipid metabolism	4/123	30/4146	0.0111	Metabolism	Lipid metabolism	FPSE_06335	-	-	-1.20416	-	NS	NS	down	NS	GO:0016831;GO:0019752;GO:0030170	MF:carboxy-lyase activity;BP:carboxylic acid metabolic process;MF:pyridoxal phosphate binding	K01634	SGPL1, DPL1	COG0076	S:Function unknown	hypothetical protein FPSE_06335 [Fusarium pseudograminearum CS3096]	Sphingosine-1-phosphate lyase OS=Saccharomyces cerevisiae (strain ATCC 204508 / S288c) OX=559292 GN=DPL1 PE=1 SV=1	PF00282.20;PF00266.20;PF01041.18	Pyridoxal-dependent decarboxylase conserved domain;Aminotransferase class-V;DegT/DnrJ/EryC1/StrS aminotransferase family
6	map00600	Sphingolipid metabolism	4/123	30/4146	0.0111	Metabolism	Lipid metabolism	FPSE_10313	-	-	-1.44213	-	NS	NS	down	NS	GO:0003951	MF:NAD+ kinase activity	K04718	SPHK	COG1597	I:Lipid transport and metabolism	hypothetical protein FPSE_10313 [Fusarium pseudograminearum CS3096]	Sphingoid long chain base kinase 5 OS=Saccharomyces cerevisiae (strain ATCC 204508 / S288c) OX=559292 GN=LCB5 PE=1 SV=1	PF00781.25	Diacylglycerol kinase catalytic domain
6	map00600	Sphingolipid metabolism	4/123	30/4146	0.0111	Metabolism	Lipid metabolism	FPSE_10723	-	-	-1.85616	-	NS	NS	down	NS	GO:0016021	CC:integral component of membrane	K12351	SMPD2	ENOG410ZFPY	S:Function unknown	hypothetical protein FPSE_10723 [Fusarium pseudograminearum CS3096]	Inositol phosphosphingolipids phospholipase C OS=Schizosaccharomyces pombe (strain 972 / ATCC 24843) OX=284812 GN=css1 PE=1 SV=2	PF03372.24	Endonuclease/Exonuclease/phosphatase family
6	map00750	Vitamin B6 metabolism	2/123	10/4146	0.0336	Metabolism	Metabolism of cofactors and vitamins	FPSE_04926	-	-	-2.16954	-	NS	NS	down	NS	GO:0042823;GO:0016740;GO:0006541;GO:0004359	BP:pyridoxal phosphate biosynthetic process;MF:transferase activity;BP:glutamine metabolic process;MF:glutaminase activity	K08681	pdxT, pdx2	COG0311	H:Coenzyme transport and metabolism	hypothetical protein FPSE_04926 [Fusarium pseudograminearum CS3096]	Probable pyridoxal 5'-phosphate synthase subunit PDX2 OS=Arabidopsis thaliana OX=3702 GN=PDX2 PE=1 SV=1	PF01174.20;PF07685.15;PF00117.29	SNO glutamine amidotransferase family;CobB/CobQ-like glutamine amidotransferase domain;Glutamine amidotransferase class-I
6	map00750	Vitamin B6 metabolism	2/123	10/4146	0.0336	Metabolism	Metabolism of cofactors and vitamins	FPSE_04925	-	-	-2.42715	-	NS	NS	down	NS	GO:0003824;GO:0042823	MF:catalytic activity;BP:pyridoxal phosphate biosynthetic process	K06215	pdxS, pdx1	COG0214	H:Coenzyme transport and metabolism	hypothetical protein FPSE_04925 [Fusarium pseudograminearum CS3096]	Pyridoxal 5'-phosphate synthase subunit PDX1 OS=Cercospora nicotianae OX=29003 GN=PDX1 PE=1 SV=1	PF01680.18;PF05690.15;PF00218.22	SOR/SNZ family;Thiazole biosynthesis protein ThiG;Indole-3-glycerol phosphate synthase
6	map00130	Ubiquinone and other terpenoid-quinone biosynthesis	2/123	12/4146	0.0474	Metabolism	Metabolism of cofactors and vitamins	FPSE_11596	-	-	-	1.18453	NS	NS	NS	up	GO:0003824;GO:0009058;GO:0030170;GO:0008483	MF:catalytic activity;BP:biosynthetic process;MF:pyridoxal phosphate binding;MF:transaminase activity	K00838	ARO8	COG1167	K:Transcription	hypothetical protein FPSE_11596 [Fusarium pseudograminearum CS3096]	Aromatic amino acid aminotransferase C56E4.03 OS=Schizosaccharomyces pombe (strain 972 / ATCC 24843) OX=284812 GN=SPAC56E4.03 PE=3 SV=1	PF00155.22;PF12897.8	Aminotransferase class I and II;Alanine-glyoxylate amino-transferase
6	map00130	Ubiquinone and other terpenoid-quinone biosynthesis	2/123	12/4146	0.0474	Metabolism	Metabolism of cofactors and vitamins	FPSE_00036	-	-	-1.22553	-	NS	NS	down	NS	GO:0006744;GO:0031314;GO:0016712;GO:0071949;GO:0016709	BP:ubiquinone biosynthetic process;CC:extrinsic component of mitochondrial inner membrane;MF:oxidoreductase activity, acting on paired donors, with incorporation or reduction of molecular oxygen, reduced flavin or flavoprotein as one donor, and incorporation of one atom of oxygen;MF:FAD binding;MF:oxidoreductase activity, acting on paired donors, with incorporation or reduction of molecular oxyge…	K06126	COQ6	COG0654	S:Function unknown	hypothetical protein FPSE_00036 [Fusarium pseudograminearum CS3096]	Ubiquinone biosynthesis monooxygenase COQ6, mitochondrial OS=Saccharomyces cerevisiae (strain ATCC 204508 / S288c) OX=559292 GN=COQ6 PE=1 SV=1	PF01494.20;PF01266.25;PF07992.15;PF05834.13;PF08491.11	FAD binding domain;FAD dependent oxidoreductase;Pyridine nucleotide-disulphide oxidoreductase;Lycopene cyclase protein;Squalene epoxidase
6	map00640	Propanoate metabolism	3/123	27/4146	0.0444	Metabolism	Carbohydrate metabolism	FPSE_06032	-2.12516	-	-	-	down	NS	NS	NS	GO:0003824	MF:catalytic activity	K00167	BCKDHB, bkdA2	COG0022	C:Energy production and conversion	hypothetical protein FPSE_06032 [Fusarium pseudograminearum CS3096]	2-oxoisovalerate dehydrogenase subunit beta, mitochondrial OS=Dictyostelium discoideum OX=44689 GN=bkdB PE=3 SV=1	PF02779.25;PF02780.21	Transketolase, pyrimidine binding domain;Transketolase, C-terminal domain
6	map00640	Propanoate metabolism	3/123	27/4146	0.0444	Metabolism	Carbohydrate metabolism	FPSE_09630	-1.93595	-	-	-	down	NS	NS	NS	GO:0003863;GO:0003826;GO:0009083	MF:3-methyl-2-oxobutanoate dehydrogenase (2-methylpropanoyl-transferring) activity;MF:alpha-ketoacid dehydrogenase activity;BP:branched-chain amino acid catabolic process	K00166	BCKDHA, bkdA1	COG1071	S:Function unknown	hypothetical protein FPSE_09630 [Fusarium pseudograminearum CS3096]	2-oxoisovalerate dehydrogenase subunit alpha, mitochondrial OS=Mus musculus OX=10090 GN=Bckdha PE=1 SV=1	PF00676.21	Dehydrogenase E1 component
6	map00640	Propanoate metabolism	3/123	27/4146	0.0444	Metabolism	Carbohydrate metabolism	FPSE_08590	-2.77708	-	-1.56699	-	down	NS	down	NS	GO:0016746	MF:transferase activity, transferring acyl groups	K09699	DBT, bkdB	COG0508	C:Energy production and conversion	hypothetical protein FPSE5266_08590 [Fusarium pseudograminearum]	Lipoamide acyltransferase component of branched-chain alpha-keto acid dehydrogenase complex, mitochondrial OS=Mus musculus OX=10090 GN=Dbt PE=1 SV=2	PF00198.24;PF00364.23;PF02817.18	2-oxoacid dehydrogenases acyltransferase (catalytic domain;Biotin-requiring enzyme;e3 binding domain
Note: "-" denoted the no significanly change in the comparsion group																						:
																						:
