# Supplementary material for: Transcriptomic Profiling of Fusarium pseudograminearum in Response to Carbendazim, Pyraclostrobin, Tebuconazole, and Phenamacril
Source: J Fungi (Basel). 2023 Mar 8;9(3):334. doi: 10.3390/jof9030334 (PMC10057576; doi:10.3390/jof9030334)
Supplement: Supplementary file 1 [file jof-09-00334-s001.zip › Table S7.xlsx]

## Sheet: Sheet1
Table S7 Top 10 hub genes in network interactions of the four major modules ranked by MCC method
			Expression Level	Log2 expression level				Regulated status				Annotation information
Module	Rank	GeneID	Socre	CkvsPYR	CkvsCAR	CkvsPHE	CkvsTEB	PYR_status	CAR_status	PHE_status	TEB_status	Swiss-Prot_description	KO_name	GO_id	Go_description	KO_name	COG_id	COG_Category	Pfam_id	Pfam_description
Turquoise	1	FPSE_07501	1772	1.60778	-1.31561	-1.39861	-	up	down	down	NS	Pyruvate kinase OS=Hypocrea jecorina OX=51453 GN=pki1 PE=3 SV=1	PK, pyk	GO:0030955;GO:0016301;GO:0000287;GO:0042866;GO:0061621;GO:0004743	MF:potassium ion binding;MF:kinase activity;MF:magnesium ion binding;BP:pyruvate biosynthetic process;BP:canonical glycolysis;MF:pyruvate kinase activity	PK, pyk	COG0469	G:Carbohydrate transport and metabolism	PF00224.22;PF02887.17;PF03328.15	Pyruvate kinase, barrel domain;Pyruvate kinase, alpha/beta domain;HpcH/HpaI aldolase/citrate lyase family
	2	FPSE_03553	1661	1.41499	-	-	1.44045	up	NS	NS	up	Pyruvate dehydrogenase E1 component subunit alpha, mitochondrial OS=Saccharomyces cerevisiae (strain ATCC 204508 / S288c) OX=559292 GN=PDA1 PE=1 SV=2	PDHA, pdhA	GO:0004739;GO:0006086;GO:0043231	MF:pyruvate dehydrogenase (acetyl-transferring) activity;BP:acetyl-CoA biosynthetic process from pyruvate;CC:intracellular membrane-bounded organelle	PDHA, pdhA	COG1071	C:Energy production and conversion	PF00676.21;PF13292.7	Dehydrogenase E1 component;1-deoxy-D-xylulose-5-phosphate synthase
	3	FPSE_07708	1641	1.26209	-	-	-	up	NS	NS	NS	Transaldolase OS=Fusarium oxysporum f. sp. lycopersici (strain 4287 / CBS 123668 / FGSC 9935 / NRRL 34936) OX=426428 GN=FOXG_03074 PE=1 SV=1	E2.2.1.2, talA, talB	GO:0005737;GO:0004801;GO:0005975;GO:0006098	CC:cytoplasm;MF:sedoheptulose-7-phosphate;BP:carbohydrate metabolic process;BP:pentose-phosphate shunt	E2.2.1.2, talA, talB	COG0176	G:Carbohydrate transport and metabolism	PF00923.20	Transaldolase/Fructose-6-phosphate aldolase
	4	FPSE_03896	1566	1.00531	-	-	-	up	NS	NS	NS	Transketolase OS=Scheffersomyces stipitis (strain ATCC 58785 / CBS 6054 / NBRC 10063 / NRRL Y-11545) OX=322104 GN=TKT PE=1 SV=2	E2.2.1.1, tktA, tktB	GO:0004802;GO:0046872	MF:transketolase activity;MF:metal ion binding	E2.2.1.1, tktA, tktB	COG0021	G:Carbohydrate transport and metabolism	PF00456.22;PF02779.25;PF02780.21	Transketolase, thiamine diphosphate binding domain;Transketolase, pyrimidine binding domain;Transketolase, C-terminal domain
	5	FPSE_01703	1560	1.54338	-	-	-	up	NS	NS	NS	Probable phosphoketolase OS=Schizosaccharomyces pombe (strain 972 / ATCC 24843) OX=284812 GN=SPBC24C6.09c PE=3 SV=1	xfp, xpk	GO:0005975;GO:0016832	BP:carbohydrate metabolic process;MF:aldehyde-lyase activity	xfp, xpk	COG3957	G:Carbohydrate transport and metabolism	PF09364.11;PF09363.11;PF03894.16	XFP N-terminal domain;XFP C-terminal domain;D-xylulose 5-phosphate/D-fructose 6-phosphate phosphoketolase
	6	FPSE_09736	1492	3.68815	-	-	2.25314	up	NS	NS	up	Phosphoenolpyruvate synthase OS=Synechocystis sp. (strain PCC 6803 / Kazusa) OX=1111708 GN=ppsA PE=3 SV=1	pps, ppsA	GO:0008986;GO:0006090;GO:0005524	MF:pyruvate, water dikinase activity;BP:pyruvate metabolic process;MF:ATP binding	pps, ppsA	COG0574	G:Carbohydrate transport and metabolism	PF01326.20;PF02896.19;PF00391.24	Pyruvate phosphate dikinase, AMP/ATP-binding domain;PEP-utilising enzyme, PEP-binding domain;PEP-utilising enzyme, mobile domain
	7	FPSE_11514	903	1.29205	-	-2.03864	-	up	NS	down	NS	Enolase OS=Neurospora crassa (strain ATCC 24698 / 74-OR23-1A / CBS 708.71 / DSM 1257 / FGSC 987) OX=367110 GN=emp-7 PE=3 SV=1	ENO, eno	GO:0000015;GO:0000287;GO:0004634;GO:0006096	CC:phosphopyruvate hydratase complex;MF:magnesium ion binding;MF:phosphopyruvate hydratase activity;BP:glycolytic process	ENO, eno	COG0148	G:Carbohydrate transport and metabolism	PF00113.23;PF03952.17;PF13378.7	Enolase, C-terminal TIM barrel domain;Enolase, N-terminal domain;Enolase C-terminal domain-like
	8	FPSE_09735	728	3.83405	-	-	-	up	NS	NS	NS	Pyruvate decarboxylase OS=Neurospora crassa (strain ATCC 24698 / 74-OR23-1A / CBS 708.71 / DSM 1257 / FGSC 987) OX=367110 GN=cfp PE=1 SV=1	PDC, pdc	GO:0000287;GO:0016831;GO:0030976	MF:magnesium ion binding;MF:carboxy-lyase activity;MF:thiamine pyrophosphate binding	PDC, pdc	COG3961;COG3961	G:Carbohydrate transport and metabolism	PF02776.19;PF02775.22;PF00205.23	Thiamine pyrophosphate enzyme, N-terminal TPP binding domain;Thiamine pyrophosphate enzyme, C-terminal TPP binding domain;Thiamine pyrophosphate enzyme, central domain
	9	FPSE_03210	636	1.68167	-	-	-	up	NS	NS	NS	NADP-specific glutamate dehydrogenase OS=Gibberella fujikuroi OX=5127 GN=GDH2 PE=3 SV=1	E1.4.1.4, gdhA	GO:0016639;GO:0006520;GO:0000166	MF:oxidoreductase activity, acting on the CH-NH2 group of donors, NAD or NADP as acceptor;BP:cellular amino acid metabolic process;MF:nucleotide binding	E1.4.1.4, gdhA	COG0334	E:Amino acid transport and metabolism	PF00208.22;PF02812.19	Glutamate/Leucine/Phenylalanine/Valine dehydrogenase;Glu/Leu/Phe/Val dehydrogenase, dimerisation domain
	10	FPSE_08520	583	1.55857	-	-	-	up	NS	NS	NS	Putative glutamate synthase [NADPH] OS=Schizosaccharomyces pombe (strain 972 / ATCC 24843) OX=284812 GN=glt1 PE=2 SV=1	GLT1	GO:0050660;GO:0051538;GO:0016040;GO:0006537;GO:0010181;GO:0005506	MF:flavin adenine dinucleotide binding;MF:3 iron, 4 sulfur cluster binding;MF:glutamate synthase (NADH) activity;BP:glutamate biosynthetic process;MF:FMN binding;MF:iron ion binding	GLT1	COG0067	E:Amino acid transport and metabolism	PF00310.22;PF01645.18;PF04898.15;PF01493.20;PF14691.7;PF07992.15;PF13450.7;PF00070.28;PF01266.25;PF01593.25;PF12831.8;PF03486.15;PF00890.25	Glutamine amidotransferases class-II;Conserved region in glutamate synthase;Glutamate synthase central domain;GXGXG motif;Dihydroprymidine dehydrogenase domain II, 4Fe-4S cluster;Pyridine nucleotide-disulphide oxidoreductase;NAD(P)-binding Rossmann-like domain;Pyridine nucleotide-disulphide oxidoreductase;FAD dependent oxidoreductase;Flavin containing amine oxidoreductase;FAD dependent oxidoreduc…
Red	1	FPSE_10909	8	1.38427	1.37239	2.19021	1.64246	up	up	up	up	Glutathione reductase OS=Neurospora crassa (strain ATCC 24698 / 74-OR23-1A / CBS 708.71 / DSM 1257 / FGSC 987) OX=367110 GN=gtr-1 PE=3 SV=1	GSR, gor	GO:0005737;GO:0050661;GO:0050660;GO:0004362;GO:0036245;GO:0005829;GO:0005623;GO:0010731;GO:0005739;GO:0006749;GO:0045454;GO:0005634;GO:0034599	CC:cytoplasm;MF:NADP binding;MF:flavin adenine dinucleotide binding;MF:glutathione-disulfide reductase activity;BP:cellular response to menadione;CC:cytosol;CC:cell;BP:protein glutathionylation;CC:mitochondrion;BP:glutathione metabolic process;BP:cell redox homeostasis;CC:nucleus;BP:cellular response to oxidative stress	GSR, gor	COG1249	C:Energy production and conversion	PF07992.15;PF02852.23;PF00070.28;PF13738.7;PF13434.7	Pyridine nucleotide-disulphide oxidoreductase;Pyridine nucleotide-disulphide oxidoreductase, dimerisation domain;Pyridine nucleotide-disulphide oxidoreductase;Pyridine nucleotide-disulphide oxidoreductase;L-lysine 6-monooxygenase (NADPH-requiring
	2	FPSE_11610	7	-	-	1.67841	-	NS	NS	up	NS	Heat shock 70 kDa protein OS=Neurospora crassa (strain ATCC 24698 / 74-OR23-1A / CBS 708.71 / DSM 1257 / FGSC 987) OX=367110 GN=hsps-1 PE=2 SV=2	HSPA1s	GO:0016021;GO:0005524	CC:integral component of membrane;MF:ATP binding	HSPA1s	COG0443	S:Function unknown	PF00012.21;PF06723.14	Hsp70 protein;MreB/Mbl protein
	3	FPSE_04140	7	-	3.23157	3.36161	-	NS	up	up	NS	Hsp70 nucleotide exchange factor FES1 OS=Gibberella zeae (strain PH-1 / ATCC MYA-4620 / FGSC 9075 / NRRL 31084) OX=229533 GN=FES1 PE=3 SV=1	HSPBP1, FES1	GO:0006417;GO:0005737	BP:regulation of translation;CC:cytoplasm	HSPBP1, FES1	ENOG4111PX3;ENOG4111ZH4	K:Transcription	PF08609.11;PF00514.24;PF13646.7;PF13513.7	Nucleotide exchange factor Fes1;Armadillo/beta-catenin-like repeat;HEAT repeats;HEAT-like repeat
	4	FPSE_10472	6	-	2.38233	2.09647	-	NS	up	up	NS	Protein OPI10 OS=Saccharomyces cerevisiae (strain ATCC 204508 / S288c) OX=559292 GN=OPI10 PE=1 SV=1	HIKESHI			HIKESHI	ENOG4111H6N	S:Function unknown	PF05603.13	Protein of unknown function (DUF775
	5	FPSE_06528	6	-1.46137	-	1.34996	-	down	NS	up	NS	Protein psi1 OS=Schizosaccharomyces pombe (strain 972 / ATCC 24843) OX=284812 GN=psi1 PE=2 SV=2	DNAJB4	GO:0006457;GO:0022627;GO:0070843;GO:0005634;GO:0071470;GO:0051082;GO:0051787;GO:0035719;GO:0071630;GO:0006413	BP:protein folding;CC:cytosolic small ribosomal subunit;BP:misfolded protein transport;CC:nucleus;BP:cellular response to osmotic stress;MF:unfolded protein binding;MF:misfolded protein binding;BP:tRNA import into nucleus;BP:nucleus-associated proteasomal ubiquitin-dependent protein catabolic process;BP:translational initiation	DNAJB4	COG0484	S:Function unknown	PF01556.19;PF00226.32	DnaJ C terminal domain;DnaJ domain
	6	FPSE_01111	6	2.16824	1.76592	2.29557	1.49533	up	up	up	up	Glutathione synthetase OS=Saccharomyces cerevisiae (strain ATCC 204508 / S288c) OX=559292 GN=GSH2 PE=1 SV=1	GSS	GO:0042803;GO:0000287;GO:0004363;GO:0005524;GO:0043295	MF:protein homodimerization activity;MF:magnesium ion binding;MF:glutathione synthase activity;MF:ATP binding;MF:glutathione binding	GSS	ENOG410XPHH	I:Lipid transport and metabolism	PF03917.18;PF03199.16	Eukaryotic glutathione synthase, ATP binding domain;Eukaryotic glutathione synthase
	7	FPSE_06301	5	-	1.62995	-	-	NS	up	NS	NS	Ribosome assembly protein 4 OS=Chaetomium thermophilum (strain DSM 1495 / CBS 144.50 / IMI 039719) OX=759272 GN=CTHT_0055700 PE=1 SV=2	RSA4, NLE1	GO:0005730;GO:0110136;GO:0000027	CC:nucleolus;BP:protein-RNA complex remodeling;BP:ribosomal large subunit assembly	RSA4, NLE1	ENOG410XP3K	G:Carbohydrate transport and metabolism	PF00400.33;PF12894.8;PF08662.12	WD domain, G-beta repeat;Anaphase-promoting complex subunit 4 WD40 domain;Eukaryotic translation initiation factor eIF2A
	8	FPSE_00408	4	2.12428	2.12998	2.27046	1.35677	up	up	up	up	Ribosome assembly protein rrb1 OS=Schizosaccharomyces pombe (strain 972 / ATCC 24843) OX=284812 GN=rrb1 PE=1 SV=1	RRB1, GRWD1	GO:0005634;GO:0042254;GO:0051082;GO:0005730	CC:nucleus;BP:ribosome biogenesis;MF:unfolded protein binding;CC:nucleolus	RRB1, GRWD1	ENOG410XPDB	S:Function unknown	PF00400.33;PF12265.9;PF12894.8	WD domain, G-beta repeat;Histone-binding protein RBBP4 or subunit C of CAF1 complex;Anaphase-promoting complex subunit 4 WD40 domain
	9	FPSE_04534	3	-	1.48732	1.42894	-	NS	up	up	NS	Glutamate--cysteine ligase regulatory subunit OS=Homo sapiens OX=9606 GN=GCLM PE=1 SV=1	GCLM	GO:0035226;GO:0006750;GO:0016874	MF:glutamate-cysteine ligase catalytic subunit binding;BP:glutathione biosynthetic process;MF:ligase activity	GCLM	COG0656	S:Function unknown	PF00248.22	Aldo/keto reductase family
	10	FPSE_01836	3	1.69039	2.64544	3.12349	1.51882	up	up	up	up	Cystathionine gamma-lyase OS=Saccharomyces cerevisiae (strain ATCC 204508 / S288c) OX=559292 GN=CYS3 PE=1 SV=2	CTH	GO:0003824;GO:0004123;GO:0019346;GO:1904828;GO:0047804;GO:0019343;GO:0030170;GO:0016829	MF:catalytic activity;MF:cystathionine gamma-lyase activity;BP:transsulfuration;BP:positive regulation of hydrogen sulfide biosynthetic process;MF:cysteine-S-conjugate beta-lyase activity;BP:cysteine biosynthetic process via cystathionine;MF:pyridoxal phosphate binding;MF:lyase activity	CTH	COG0626	S:Function unknown	PF01053.21;PF00155.22;PF00266.20;PF01041.18	Cys/Met metabolism PLP-dependent enzyme;Aminotransferase class I and II;Aminotransferase class-V;DegT/DnrJ/EryC1/StrS aminotransferase family
Green	1	FPSE_10944	152	-1.949	-	-	-	down	NS	NS	NS	Heat shock protein 90 homolog OS=Podospora anserina OX=5145 GN=MOD-E PE=3 SV=1	HSP90A, htpG	GO:0006457;GO:0051082;GO:0005524;GO:0010181	BP:protein folding;MF:unfolded protein binding;MF:ATP binding;MF:FMN binding	HSP90A, htpG	COG0326	O:Posttranslational modification, protein turnover, chaperones	PF00183.19;PF02518.27;PF13589.7	Hsp90 protein;Histidine kinase-, DNA gyrase B-, and HSP90-like ATPase;Histidine kinase-, DNA gyrase B-, and HSP90-like ATPase
	2	FPSE_11840	144	-2.04607	-	-	-	down	NS	NS	NS	Mitochondrial protein import protein mas5 OS=Schizosaccharomyces pombe (strain 972 / ATCC 24843) OX=284812 GN=mas5 PE=3 SV=1	DNAJA2	GO:0006457;GO:0031072;GO:0051082;GO:0009408;GO:0046872;GO:0005524	BP:protein folding;MF:heat shock protein binding;MF:unfolded protein binding;BP:response to heat;MF:metal ion binding;MF:ATP binding	DNAJA2	COG0484	S:Function unknown	PF01556.19;PF00226.32;PF00684.20	DnaJ C terminal domain;DnaJ domain;DnaJ central domain
	3	FPSE_11296	144	-1.38908	-	1.15709	-	down	NS	up	NS	DnaJ-related protein rsp1 OS=Schizosaccharomyces pombe (strain 972 / ATCC 24843) OX=284812 GN=rsp1 PE=1 SV=1					COG0484	S:Function unknown	PF00226.32	DnaJ domain
	4	FPSE_08780	76	-2.31186	-	-	-	down	NS	NS	NS	GrpE protein homolog, mitochondrial OS=Neurospora crassa (strain ATCC 24698 / 74-OR23-1A / CBS 708.71 / DSM 1257 / FGSC 987) OX=367110 GN=grpe PE=3 SV=1	GRPE	GO:0005759;GO:0006457;GO:0051087;GO:0000774;GO:0042803	CC:mitochondrial matrix;BP:protein folding;MF:chaperone binding;MF:adenyl-nucleotide exchange factor activity;MF:protein homodimerization activity	GRPE	COG0576	O:Posttranslational modification, protein turnover, chaperones	PF01025.20	GrpE
	5	FPSE_10160	74	-	-	1.26006	-	NS	NS	up	NS	Protein wos2 OS=Schizosaccharomyces pombe (strain 972 / ATCC 24843) OX=284812 GN=wos2 PE=2 SV=1					ENOG41121RT	S:Function unknown	PF04969.17	CS domain
	6	FPSE_06428	48	-1.51334	-	-	-	down	NS	NS	NS	Heat shock 70 kDa protein 12A OS=Homo sapiens OX=9606 GN=HSPA12A PE=1 SV=2					COG0443;ENOG4111V5H	C:Energy production and conversion	PF00012.21	Hsp70 protein
	7	FPSE_04475	48	-2.3539	-	1.06532	-	down	NS	up	NS	Heat shock 70 kDa protein 12B OS=Mus musculus OX=10090 GN=Hspa12b PE=1 SV=1					ENOG411150T	S:Function unknown	PF00012.21	Hsp70 protein
	8	FPSE_02958	48	-1.02241	-	-	-	down	NS	NS	NS	Heat shock 70 kDa protein 12A OS=Homo sapiens OX=9606 GN=HSPA12A PE=1 SV=2		GO:0016740;GO:0046872	MF:transferase activity;MF:metal ion binding		ENOG4110098	S:Function unknown	PF00012.21	Hsp70 protein
	9	FPSE_05892	13	-1.23339	-	-	-	down	NS	NS	NS	Mitogen-activated protein kinase HOG1 OS=Gibberella zeae (strain PH-1 / ATCC MYA-4620 / FGSC 9075 / NRRL 31084) OX=229533 GN=HOG1 PE=3 SV=1	P38	GO:0004707;GO:0051403;GO:0005524	MF:MAP kinase activity;BP:stress-activated MAPK cascade;MF:ATP binding	P38	ENOG410XNY0	G:Carbohydrate transport and metabolism	PF00069.26;PF07714.18;PF06293.15;PF01636.24	Protein kinase domain;Protein tyrosine and serine/threonine kinase;Lipopolysaccharide kinase (Kdo/WaaP) family;Phosphotransferase enzyme family
	10	FPSE_03379	7	-1.69098	-	1.72902	-	down	NS	up	NS	C2H2 finger domain transcription factor crzA OS=Neosartorya fumigata (strain ATCC MYA-4609 / Af293 / CBS 101355 / FGSC A1100) OX=330879 GN=crzA PE=1 SV=1	CRZ1, CRZA	GO:0003676	MF:nucleic acid binding	CRZ1, CRZA	COG5048	S:Function unknown	PF00096.27;PF13465.7;PF13894.7;PF13912.7;PF12874.8	Zinc finger, C2H2 type;Zinc-finger double domain;C2H2-type zinc finger;C2H2-type zinc finger;Zinc-finger of C2H2 type
Black	1	FPSE_12291	266	-1.05454	-	-	2.63357	down	NS	NS	up	Probable Delta(7)-sterol 5(6)-desaturase OS=Neurospora crassa (strain ATCC 24698 / 74-OR23-1A / CBS 708.71 / DSM 1257 / FGSC 987) OX=367110 GN=NCU06207 PE=3 SV=1	SC5DL, ERG3	GO:0005506;GO:0008610;GO:0016021;GO:0008080;GO:0016491	MF:iron ion binding;BP:lipid biosynthetic process;CC:integral component of membrane;MF:N-acetyltransferase activity;MF:oxidoreductase activity	SC5DL, ERG3	COG3000	I:Lipid transport and metabolism	PF04116.14	Fatty acid hydroxylase superfamily
	2	FPSE_05092	264	1.06155	-	-	1.41267	up	NS	NS	up	Probable squalene synthase OS=Neurospora crassa (strain ATCC 24698 / 74-OR23-1A / CBS 708.71 / DSM 1257 / FGSC 987) OX=367110 GN=erg-6 PE=3 SV=1	FDFT1	GO:0051996;GO:0004310;GO:0016021;GO:0008610	MF:squalene synthase activity;MF:farnesyl-diphosphate farnesyltransferase activity;CC:integral component of membrane;BP:lipid biosynthetic process	FDFT1	COG1562	I:Lipid transport and metabolism	PF00494.20	Squalene/phytoene synthase
	3	FPSE_01496	264	-	-	-	1.51561	NS	NS	NS	up	Eburicol 14-alpha-demethylase OS=Uncinula necator OX=52586 GN=CYP51 PE=2 SV=2	CYP51	GO:0004497;GO:0020037;GO:0016021;GO:0016705;GO:0008168;GO:0005506;GO:0032259	MF:monooxygenase activity;MF:heme binding;CC:integral component of membrane;MF:oxidoreductase activity, acting on paired donors, with incorporation or reduction of molecular oxygen;MF:methyltransferase activity;MF:iron ion binding;BP:methylation	CYP51	COG2124	S:Function unknown	PF00067.23	Cytochrome P450
	4	FPSE_12229	264	1.07226	1.61604	-	2.07378	up	up	NS	up	C-8 sterol isomerase OS=Neurospora crassa (strain ATCC 24698 / 74-OR23-1A / CBS 708.71 / DSM 1257 / FGSC 987) OX=367110 GN=erg-1 PE=3 SV=2	ERG2	GO:0016021;GO:0016853	CC:integral component of membrane;MF:isomerase activity	ERG2	ENOG410XP0Z	I:Lipid transport and metabolism	PF04622.13	ERG2 and Sigma1 receptor like protein
	5	FPSE_01648	241	-	-	-	1.19149	NS	NS	NS	up	Delta(14)-sterol reductase OS=Fusarium solani subsp. pisi OX=70791 PE=3 SV=1	TM7SF2, ERG24	GO:0016126;GO:0016021;GO:0016628	BP:sterol biosynthetic process;CC:integral component of membrane;MF:oxidoreductase activity, acting on the CH-CH group of donors, NAD or NADP as acceptor	TM7SF2, ERG24	ENOG410XP67	S:Function unknown	PF01222.18	Ergosterol biosynthesis ERG4/ERG24 family
	6	FPSE_06967	122	-	-	-	1.78507	NS	NS	NS	up	Sterol-4-alpha-carboxylate 3-dehydrogenase, decarboxylating OS=Schizosaccharomyces pombe (strain 972 / ATCC 24843) OX=284812 GN=erg26 PE=3 SV=1	NSDHL, ERG26	GO:0003854;GO:0006694	MF:3-beta-hydroxy-delta5-steroid dehydrogenase activity;BP:steroid biosynthetic process	NSDHL, ERG26	ENOG41115E8;COG0451;ENOG411159T;ENOG4110X1R	S:Function unknown	PF01073.20;PF01370.22;PF16363.6;PF07993.13;PF04321.18;PF02719.16;PF13460.7;PF01764.26;PF08659.11;PF00515.29;PF07719.18;PF17107.6	3-beta hydroxysteroid dehydrogenase/isomerase family;NAD dependent epimerase/dehydratase family;GDP-mannose 4,6 dehydratase;Male sterility protein;RmlD substrate binding domain;Polysaccharide biosynthesis protein;NAD(P)H-binding;Lipase (class 3;KR domain;Tetratricopeptide repeat;Tetratricopeptide repeat;N-terminal domain on NACHT_NTPase and P-loop NTPases
	7	FPSE_08317	120	-	-	-	7.55278	NS	NS	NS	up	Sterol 24-C-methyltransferase erg-4 OS=Neurospora crassa (strain ATCC 24698 / 74-OR23-1A / CBS 708.71 / DSM 1257 / FGSC 987) OX=367110 GN=erg-4 PE=3 SV=1	SMT1, ERG6	GO:0016126;GO:0032259;GO:0003838	BP:sterol biosynthetic process;BP:methylation;MF:sterol 24-C-methyltransferase activity	SMT1, ERG6	ENOG410XP5G	S:Function unknown	PF08498.11;PF08241.13;PF13649.7;PF13847.7;PF13489.7;PF01209.19;PF02353.21;PF08242.13;PF03141.17	Sterol methyltransferase C-terminal;Methyltransferase domain;Methyltransferase domain;Methyltransferase domain;Methyltransferase domain;ubiE/COQ5 methyltransferase family;Mycolic acid cyclopropane synthetase;Methyltransferase domain;Putative S-adenosyl-L-methionine-dependent methyltransferase
	8	FPSE_08170	24	-	-	-	2.00125	NS	NS	NS	up	Sterol uptake control protein 2 OS=Candida albicans (strain SC5314 / ATCC MYA-2876) OX=237561 GN=UPC2 PE=1 SV=1		GO:0005634;GO:0008270;GO:0000981	CC:nucleus;MF:zinc ion binding;MF:RNA polymerase II transcription factor activity, sequence-specific DNA binding		ENOG410Z468;ENOG410YAIQ;ENOG410YD5R	S:Function unknown	PF11951.9	Fungal specific transcription factor domain
	9	FPSE_02090	4	-	-	-	1.63036	NS	NS	NS	up	Cyclin-dependent kinase 1 OS=Ajellomyces capsulatus OX=5037 GN=CDC2 PE=3 SV=1	CDC28, CDC2	GO:0004674;GO:0022857;GO:0016021;GO:0005524;GO:0004672	MF:protein serine/threonine kinase activity;MF:transmembrane transporter activity;CC:integral component of membrane;MF:ATP binding;MF:protein kinase activity	CDC28, CDC2	ENOG410XPP3	S:Function unknown	PF00069.26;PF07714.18	Protein kinase domain;Protein tyrosine and serine/threonine kinase
	10	FPSE_01287	2	-	-	-	1.0479	NS	NS	NS	up	Neurofibromin OS=Rattus norvegicus OX=10116 GN=Nf1 PE=1 SV=1	NF1	GO:0043087;GO:0007165	BP:regulation of GTPase activity;BP:signal transduction	NF1	ENOG410XRPJ	S:Function unknown	PF00616.20;PF13716.7	GTPase-activator protein for Ras-like GTPase;Divergent CRAL/TRIO domain
Note: "-" denoted the no significanly change in the comparsion group
